# Supplementary material for: Classification of new morbillivirus and jeilongvirus sequences from bats sampled in Brazil and Malaysia
Source: Arch Virol. 2022 Jul 4;167(10):1977–87. doi: 10.1007/s00705-022-05500-z (PMC9402765; doi:10.1007/s00705-022-05500-z)
Supplement: Supplementary file 2 — Supplementary file2 (FASTA 411 kb) [file 705_2022_5500_MOESM2_ESM.fasta]

>NC_002199_Tupaia_virus
TATGGACAACCAGTTGGGCG---ACGTAAGAGATGTTCTCTACCCTGAATCACACTTAGATAGCCCGCTTGTAGCTGCAAAGTTGGTCCAGGCTATAGAGTATGCAGAATTACATCACAATCA--------------------------------------------------------------------------------------------GAAA--------------------------CTAAAAGATACCACCAT------TAT---AGATGTAGCAAAAAT--------------------CAAATTAGC--TCGCAGTCA--AAAATCA--------CCTTAT----------------------------TTAGTCGCACAA----------AGACAA--------------------------------------------------------------------------------------TTACAGGAA------------------------------------------ACAATCTATCAAAT--------------------------------------GGATAAGAGGTTTGAT-------------------------------------------------------------TCAAGGAACCCAGTT-----CCGTACCCAGAATGCAATTATGACTTGTTCAGGATTTCAGATCCAACTTTCTCTTCAAAGTTGGAAATGCTTTTAGAGTACTCAGGTCGGTGCTTTGGAAAG-------ATAGAACAT-----CTTATTAGTAATACATTATCAAAATTGCGATTGAAATTTGGAGTTAATCAAAAATCGAGCAGCAGTT----------TGACAG----GACCTTCGGAAGCATCCAA-TATTCGTTTATACTCAGTGATGAAATCATCAAGGTGGTACAATAGTTTTTTGTTTTGGTTTACCCTTAAAACAGAGATGAGATATCTAATAAA----------GAATTCAAACAAACAGAAATTAATCCAGGGTCGAGGTCAATTGGTTGTTGAAACAAAAGATCACAAAATTGTAGGCAATCGGAATTTGGTTGTAATCATGGACCAA---------GGTTATTCACATGGCAAA---------------GTCTATTACCTAACTTATGAACTGGTACTTATGTATTGTGATGTAATAGAGGGCCGTCTCATGGTGGAAACCACCATGTCACTTGACAAGCGGTACGGTCCTCTTTACCCAAGAGCTATGAGACTATGGGATTTATTCGATTCTTTATTTGTGGATCTTGGCAACAACACATATAATATTATATCACAAATTGAGCCGCTAGCTTTAAGTTACCTGCAATTGCGAGATGAATCGGGAATCCTAGCAGGAGCTTTTTTGAACCATACCTTAACAGAAATTACAGACGAACTTAAACAATTAGGATACACTAATGAAGATGACATTAGTCAGTTCCTCGGTCATATAGATGACATTTTCAATATTAATGATGTTAATTTAACTGCAGAGTTTTTCTCTTTCTTTCGGTCATTTGGACACCCATTCCTGGAGGCTGAGACTGCTGCTGACAAGGTTAGAGAGCATATGAGCAAACCTAAGTTAGTATCATTTGAAGTCATGATGAAAGGTCATGCCATTTTTTGTGGAATAATTATTAACGGTCATCGTGATAGACATGGAGGAGCATGGCCTCCAGTTACTTTCCCAAATCATTGTTCGAGTCACATCTTGAATGCTCAACGTAACAGTGAAGCATTAACAGATCAAATGTGCATAACAAACTGGAAGAGCTTCTGCGGGATGAGGTTTGGGTGTTTTATGCCACTGTCACTTGATGAGGACCTATCTATGTACATGAAAGATAAAGCCTTAGCAGCAATCAAGAAAGAGTGGGACTCTGCATACCCTCTTGATTCTCTTCCCTATACCCCTCCAGTTCAAACGACCTCTAGAAGGTTAGTTGATGTTTTCTTGCAAGACAGTAAATTTGATCCTTATCAAATACTGATGTATGTGATCAATGGTGAATATCTGCATGATCCAGAATTCAATATATCTTACAGCCTCAAAGAAAAGGAAACAAAGCAAGCAGGGAGGTTGTTTGCTAAAATGACCCACAAAATGAGAGCATGTCAAGTCATTGCGGAATCTTTGATTGCTAACGGAATAGGTGATTACTTTAAAGATAACGGCATGGCAAAGAGTGAACATGATTTACTCAAAACACTCCATAAGTTGTCCATTTCTTCTGTTCCAAAA-----------------------------------------------------------ACAAGAAGCTACAAAGAAGGGT-------------------------GTCAAGATGATCATAGTGGACATAGCCCTGGAAGGAGAACTGGTAATTCTAGT------------------------------------TCACTAACTGATCCATATTTGAAG-------------------------------------------------------AAAATTGACC-TAACAAGTATGAACA--------------------CCCAGTCTAAGACCCTTTACAGCTCATTGAAATTTAGTCATAAAACTCCAA---CAACCAGGG------TAAGCGGAAGAGTAAGAAAGAAATGCACATTCAGAGACATACATCAAGCAT--------TGAAG-----------------CCTGGTTTA---------------AAATCTGCATGTTGTAAAG------------------GGAATGTA--------AAGGATGTGACTAGAGCATATGA-AGTGGGTCAACCAT-CTGACAACAACTTATTTGATGATCAAGAAACTCAATATGAAACTGTCAGTTCCTTCTTAACAACTGATCTTCAGAAGTTCTGCCTAAACTGGCGCTATGAAACAAGTGCTATATATGCACAAAGGCTTGATGAGATTTACGGACTTCCAAACTTCTTTGAATGGCTGCATAAACGATTAGAAAGATCAACATTGTATGTGTGTGATCCTTCATGTCCTCC--AAAATTAGCTAAACATGTTGATTTGGATACTATGCCAAATGAACATATATTCATCAAAAATCCTATGGGAGGGATTGAGGGGTATAGTCAAAAATTATGGACTATAGCAACTATTCCCTACTTATATCTATCTGCATATGAAGTTGGTGTCAGGATCGCATCAGTCGTTCAAGGTGACAATGAGGTAGGTGCAATAACAAAACGAGTGAAATCTAGCCTACCCTACTCAGTAAAGAAGAGGATGAGTACGCAAATGGCACTTGAATTTTTTGATAGACTCAGATGGAACTTTTCTATGGTAGGACACAACTTAAAAGCTAGCGAAACTATAATTAGCTCTCACTTTTTCGTCTATTCTAAAAGGATTTACTACGATGGTGTTTGTATGA-CACAAGGTCTGAAGGCCGTTGCGAGATGTGTTTTCTGGTCAGAAACTATTGTTGATGAAACCAGATCAGCATGTAGCAACATTTCTACATCTTTAGCTAAGGCAATTGAAAATGGTGTTGATAGAGAGTTGATGTATAAGATGAATATTCTCAAAACTATTCAGCAATTAATAATATCACTTGGCTTCTCAATTAATGACTCTTTAACTCCTGATGTCACTGACCCTATATTAAAGAGTCCAAATTGGATTATCGTAGCTGCATTGGTTCCCTCATCTCTTGGAGGTTTCAATTATCTTAACATGGCCCGGCTATTGGTTAGAAACATAGGTGATCCAGTGACTGCATCGTTGGCTGATGTCAAACGAATGATAGATGGCAAACTTCTCCCTGAGAGCATACTAATGAAAATTATGACTCAAGAATCCGGGACTTCTGATTATATCGACTGGGTTAGTGACCCGTATTACACAAATATACCACACAGTCAGAGCATAACCAAAATCATAAAAAATATAACAGCCAGGTTCATTTTGCAAAGTAGCCCCAACCCGATGCTAGAGGGCTTGTTTCATATAAACTCTGATAAAGAAGACCGGGAACTGGCTCGCTTCCTCCTTGACAGGAAAGTAATCCTACCTAGGGCAGCAAGTGAAATAGTAGATAACTCGATCACTGGAGCAAGAGAGAGTCTAGCAGGGTTGCTTGATACTACAAAAGGGCTGATAAGAACAGGATTAAAGAGAGGGGGATTAAGGCCTAACTTACTCAATAAAATATCCAATTATGATTATAATCAGTTTCGTCAGTTCAATAGGCTAATGCAAAACGATAAATACAACTCATTAATTGAAACTGGTTCTTGTTCTGTAGAGTTGGCGAGAGCATTTAGGCAACACATGTGGATCAATCTTTCTAAAGGTAGGGTTATTTACGGACTCGAAACTCCTGATGTAATTGAATCGTCATCTGGCTATTTTTTGGAAGGTTATGAAGACTGTCCACATTGCTCAAATGGAAACCAGTAT------TATAGCTGGTTTTTTGTCCCTAACAGTTGTGAACTAGATAATGTTGGAAATTCAAACAGCTCTCTCAGAGTACCTTACGTAGGGTCAACAACAGAAGAACGCAGTGAGATTAAACTCGGAAATATCCGATCTCCTAGCAGGGCTCTAAAAGCTGCCATTAGGATAGCAACAGTTTACACCTGGGCTTATGGTGATACTGAAAAGGAATGGAATGAAGCTTTATACCTAGCAAATCAGCGTTGTAAAATCACTCTTGCTGAACTTAAGACTGTTACACCTATATCCACATCTACTAACATCGCTCACAGGCTAAGAGACAAAAGCACCCAGATGAAATATGCAG---CAGCTTCAAATTCAAGAGTGTCACGCTATGTGACTATCAGCAATGACAATCTCAATTTTGAGTTTGACGGTGTTAAAATGGACACGAATTTTGTCTATCAACAGTTCATGCTAACTGGGTTGGCAATCCTAGAGGACAAGTTTAGATACTATAGCACCACAGGCTGCTACAACACAATTTACCATCTTCATGTTACTGATAGTTGCTGCGTTGTACCAATGGAGGACTATTCATATATCCCATCATGGATGAAT-CCACCCCCTTATCAATCAATTAAATCCAATAAACTCATCTATGATCCTGAGCCGATTCAAGGAAAGGATTTAATCAAGACCTACAAACAGTACATTAACAGTCTAGATGT---------------------------AGATTTTTGTACTTGGTCACTAGCAGACTTGGATGATGGTCTAGCCGGTTCTCTAGCTCATAGCATTATTGAAATTATAGACAAAAGCTTA-AAAGACCACCTAGGAGATTTCCAGGTTATTGCATCTGATGATGATATAAATAGCTTTATAACTGAGTTCCTACTTGTTGATCCAAAATTATTCATGCTTCATCTAGGTCAGACTGTTGCCATCCATTGGGCATTCGACATTCATTATAGAAGAGCCAGTGGAAAATATGAAATGACTGAGCTTCTCATAAGCATGCTATATCGA----AGTTCTAGGAGC-GCATTTAAGATATTGGCCAATGCTTTCACTCATCCAAAAGTATACAAGAGATTCTGGGATTGCGGGTTCATCGAACCAGTTTATGGTCCCATGCTAATTCAGCAGGATTATGTT--CGTTGCTGCCTTGACCTAATTATAACGGCCTTTGAAATGTATACAGAACAATGGTTGAATGGCGAAGGGGTTGAACCTGACTACATATTGTGTGAACCAGATGAAGACATCTTACCTACAAGATTAGCTACCGTTCAAGCTCGACACCTATCTTACCTTTGTGACTTATATTGTCCACCAGGTAAGATGCCTTCGATTAGAGGCTTGGACGTTTATCAGAAAGCTCAA-GTTCTCAGCAATCACTTACAG-------ACCATGGCCATGGAATACGACTCAACTCTTTCTTGGAATTTAGATCAAATCAAAGTAATCACATATCCTTCTACATTGACCTACTTGAGGCGAGGATGTATTAAACAAATAAGAATTCGA-------CGACCTTTAAGCCTACTGCCTTACTCTAATCCTCTTGACGGGAT------------TCAACAGCTGAAAAGCCCAACTATACT---GAGTCACACTGATGCTGAAGGGTCTAACCCTGATTTCTGCCAAGCAGTTAAAAACTACTATCCATGTTCAATATCCTGTGACAAAGTTCTTCCGATTCTTGGGACAAT------TGGGAATGATTCAAAATATAGCTGTTA---TGGTGTTAC----------ACGGTGGGAAAGCCATAAATACAGAAGAGTTGGAATTAACTCTACCAGTTGTTATAAAGC---------ATGGTCCCTTAGTAAATACCTATCTACTCGAATGAATTCCACTGGCCCTCGTGTCTTTTTGGGAGAAGGTTCTGGAGCTATGTTGGCAACGTATTATGCCTGCTTAGGCCCTGCTATGACATACTATAACTCAGGAGTAACAAAAGATGACGTGTTAGGTCAACGCGAATTAAACATTTACCCTGCAGAAGTTGAATTAATC------AACAATCTTACTGATGTCAGGGTAGGGTTAAAGAATGATCTTAAAATATTATTTAATGGCCGACCAGAAAGCACATGGTTGGGGAATCCTGAATGTTATTGCTATATCCTCAGT---ACTGTATCACATGAGTCTGTGAGTCTAATCCACTGTGATTTAGAGTCAAACTTTGAGAAAGACACAGAAACTGTTATTGAAGAACAGTGCCATATTTTGTCACTTGGTTTGACTCTACTTTCAAAAGATGGCATTTTAGTTACCAAGTTATGTCCAGATGCTTCTGGATATATTGTTCCATTGCTCAGATCTTATCAAAATTTCTTTTCAACTGTTGAG-----------ATCGTTCTTCCTCAATTCAGTAATCCGGAATCCACAGAATTTTACTTGGTT------GCTTACCAGATTAAGAG----AAATCTCATTGTAGAACCTTGGTTAATGTCAT-------------------------------------------CTAAATATAAAAATT-TGAGTCCTGTTGAATCTAC--------------------------GAGATTAATTAATTTAATATTGGATCAGAAGTATCACAT-GTGGAATAC------------CTTGACAT-CTTCAGGGAATAAGGCAGATA----------------ACTCTTTCGAAACTGATCCT------GATATGTTTAAACTAAGTAGAGTAGAACAAGAACTCTTGTCATTTGGCTTTAAGCTTAATGGACCGTATGTGTGCAAATACCTGCTGCACCATGATCCTGCAGGAGGCAAAGAAGCTCTAGTAGGGTCTATACTTGTGCTATACAAGGAGTTACTCCAGATGTACGAT----TCAGAACACGAGACCTCTAGCATGTTTAATCCATATCCTGTCAGGGATGGTTCTAAAACAAGAGAAGTGGTTTACTCAATTATGAGGAAGTACTACGGGCTG-TTGATATTATACCCTG-----AGCAAAGTCAATCAAAAGCTCATCCATATGTTGTTAAGGCTCTGAGGTCACAAACTATGTTTCTTGACTTGCTTTCAAGACACCTTATTGCATTAA--------TGCCT-----TCTCATATCCGGAATTATCTTAGTAAACTTAGAATTAAAAGGTACTGGACTATGGCAATAATTACAAAAGAAATCAAACTATGGTGGAAATTACTTGGGTATTCCT--------------------------------------------------------------------------------------------------------------------------------------------------------------------------ATTTAC-----------------TGAGATAAT---------------------------
>NC_001552_Sendai_virus
-------------------------------------------------------------------------------------------------------------------------------------------------------------------------------------------------------------------------------------------------------------------------------------------------------------------------------------------------------------------------------------------------------------------------------------ATGGACGGGCAAGAGTCTACCCAAAACCCTTCTGACATACTCTATCCAGAATGTCACCTGAACTCCCCTATAGTGAGGGGAAAAATAGCACAATTACACGTTTTGTTAGATGTTAACCAGCCCTACATTCTGAAAGATGACAGTATAATAAATATCACAAAGCACAAAATCAGGAATGGGGGT------TTGTCCCTTCGTCAGATTAAGATCAGATCTCTAGGCAAGGCTCTTCAACGCACAATAAAGGATCTAGACCGATACACGTTTGAACCGTACCCAACCTACTCCCAGGAGTTACTTAGGCTCGATATACCAGAGATATGCGACAAGATCCGATCTGTTTTCGCGGTCTCGGATCGGCTGACTAAGGAGCTGTCTAATGGGTTCCAGGATCTCTGGTTGAATATCTTTAAGCAACTAGGT---------------------------AACATAGAAGGGAGAGAGGGGTACGATCCATTGCAGGATATTAGCACCATCCCAGAGATAACTGAGAGGTATAGCAGGAACAAATGGTATAGGCCATTCCTAACTTGGTTCAGTATCAAATATGATATGCGGTGGATGCAGAAAACTAGACCAGGG------GGACCTCTAGATACC--TCTAACTCACATA--ACCTTCTAGAATGCAAATCATACACTCTAGTAACATATGGAGATCTTGTCATGATACTGAACAAGTCGACA---------------------TTG---------ACAGGGTATATCCTAACACCTGAGCTGGTTCTGATGTATTGTGATGTTGTGGAAGGGAGGTGGAATATGTCTGCTGCAGGGCAGTTAGATAAAAGGTCTACTGGGATAACAAGCAAAGGAGAGGAGTTATGGGAGTTAGTGGATTCCCTCTTTTCGAGTCTCGGGGAGGAAATATACAATGTCATCGCATTACTCGAGCCTCTATCACTTGCTCTCATACAATTAAGTGATCCTGTTATACCTCTACGTGGAGCATTTATGAGGCATGTGTTGACAGAGCTACAGACTGTTTTGACGAGTAAAGACGTGTATACGGACCCGGAGGCAGATGCTATTGTGGAGTCGTTACTAGCTATATTTCATGGGACTTCTATTGATGAGAAAGCAGAGATCTTTTCATTCTTTCGGACATTCGGTCATCCTAGCTTGGAAGCTGTCACCGCTGCCGACAAGGTGAGAGCTCATATGTATGCACAAAAGGCAATAAAGCTTAAGACCCTACACGAGTGTCATGCAGTGTTCTGCACAATCATCATAAATGGATATAGAGAGAGGCATGGCGGGCAGTGGCCCCCTTGCGACTTCCCTGATCACGTGTGCCTGGAACTTAGAAATGCTCAAGGGTCCAATACGGCCATCTCTTACGAGTGTGCAGTAGACAACTATACAAGTTTCATAGGCTTCAAGTTCCGGAAGTTTATAGAACCACAACTGGATGAAGATCTCACGATATATATGAAGGACAAAGCATTATCGCCCAGGAAGGAAGCATGGGACTCTGTGTATCCAGACAGTAACCTGTACTATAAAGTTCCAGAGTCTGAAGAGACCAGGAGGCTCATCGAAGTGTTCATAAATGATGAGAATTTCAACCCAGAAGACATCATCGATTACGTGGAGTCAGGAGACTGGTTAAAAGATGAGAAGTTCAACATCTCGTATAGTTTGAAAGAGAAAGAGATCAAGCAAGAGGGCCGTCTGTTCGCAAAGATGACTTACAAAATGCGAGCTGTACAGGTCCTAGCAGAGACACTGTTGGCGAAAGGAATAGGAGAGTTGTTCAGCGAAAATGGAATGGTGAAAGGAGAGATAGACTTACTTAAAAGACTAACTACTCTCTCTGTCTCAGGAGTTCCTAGGACTGATTCA------------------------------------GTGTACAATAATCCTAGA------------TCATCAGAGAAGAGAAATGAAAGCATGAAGAAGAGAAACTCAAAAGGGTACTGGGACGAAAAGAAGAGGTCGAGACATGAA-------------------------------------------------------------------------------------------------------------TTT------------------------------------------------------------------------------------------------------------------------------------------------------------------------------------------------------------------------------------------------AAA------------------GCA---------------ACAGATTCATCCACA-----------------------------------------------------GACGGTTATGAGACGTTAAGTTGTTTCCTAACAACAGACCTCAAGAAGTACTGCTTAAATTGGAGATTTGAGAGCACTGCACTTTTCGGGCAGAGGTGCAATGAGATATTTGGCTTCAAGACCTTTTTCAATTGGATGCATCCAGTCCTTGAAAAGTGTACAATATATGTTGGAGACCCTTACTGTCCGGTCGCCGACAG--GATGCATCGACAACTGCAAGATCATGCAGACTCTGGTATTTTCATACACAATCCTAGAGGAGGAATAGAAGGTTATTGCCAGAAACTATGGACCTTAATCTCAATCAGTGCGATCCACCTAGCAGCTGTGAGGGTAGGTGTCAGGGTCTCTGCAATGGTTCAAGGCGACAATCAAGCTATAGCAGTAACATCAAGAGTACCCGTAGCCCAGACTTACAAGCAGAAGAAAAATCATGTCTATGAAGAGATCACTCGTTATTTCGGTGCTCTAAGACATGTCATGTTTGATATAGGACATGAGCTAAAATTGAACGAGACCATCATTAGTAGTAAAATGTTTGTCTATAGTAAAAGGATATATTATGATGG-AAAGATCCTACCGCAATGTCTGAAGGCCTTGACTAGATGTGTATTCTGGTCCGAGACATTGGTCGATGAGAACAGATCTGCTTGTTCCAATATCTCAACATCCATAGCAAAGGCCATCGAGAATGGGTATTCTCCTATACTAGGCTACTGCATTGCGTTGTACAAGACTTGTCAGCAAGTGTGTATATCATTAGGGATGACTATAAATCCAACAATCAGCCCGACCGTAAGAGATCAATACTTTAAGGGTAAAAATTGGCTGAGGTGTGCAGTGTTAATTCCGGCCAATGTTGGGGGATTCAACTATATGTCTACATCTAGGTGCTTTGTCAGGAATATTGGGGATCCGGCAGTCGCAGCCCTAGCTGATCTCAAGAGGTTCATCAGAGCAGATCTTCTAGATAAACAGGTGTTGTATAGGGTAATGAATCAAGAGCCTGGTGATTCTAGTTTTCTAGATTGGGCTTCAGATCCTTATTCATGCAACCTTCCGCACTCTCAGAGTATAACTACAATTATAAAGAATATCACTGCTAGGTCTGTGCTGCAGGAATCTCCGAATCCTCTACTGTCTGGTCTTTTTACAGAGACCAGTGGCGAAGAGGATCTCAACCTGGCCTCGTTTCTTATGGACCGGAAAGTCATCCTACCTAGAGTGGCTCATGAGATCTTGAGTAATTCCTTAACAGGGGTTAGGGAAGCAATTGCAGGGATGCTTGATACAACCAAGTCTCTAGTGAGAGCGAGTGTTAAGAGGGGAGGATTGTCATATGGGATATTGAGGAGACTTGTCAATTATGATCTGTTGCAGTACGAGACACTGACTAGGACTCTCAGGAAGCCGGTGAAAGACAACATTGAGTATGAGTATATGTGCTCAGTTGAGCTGGCTGTCGGTTTAAGGCAGAAGATGTGGATCCACCTGACGTATGGGAGACCTATACACGGGCTAGAAACACCAGACCCTTTAGAGCTCTTAAGGGGAACATTTATTGAAGGCTCAGAGGTGTGTAAGCTTTGCAGGTCTGAAGGAGCGGACCCCATCTATACATGGTTTTACCTCCCAGACAATATAGACCTGGATACACTTACAAACGGGAGTCCAGCTATACGGATTCCCTATTTTGGATCAGCAACTGATGAAAGATCAGAAGCTCAACTCGGATATGTAAGGAATCTGAGTAAACCAGCAAAGGCGGCTATACGGATAGCTATGGTGTACACGTGGGCTTACGGGACAGATGAGATATCGTGGATGGAAGCTGCCCTCATAGCCCAGACAAGGGCTAATCTGAGCTTAGAAAATCTAAAGCTGCTGACTCCTGTTTCTACATCAACTAATCTCTCTCATAGGTTAAAAGACACGGCAACCCAGATGAAGTTCTCCAGTGCAACACTAGTC---CGTGCAAGTCGGTTCATAACAATATCAAATGACAACATGGCACTCAAAGAAGCAGGGGAGTCGAAGGACACTAATCTCGTATATCAGCAGATTATGCTAACTGGGCTAAGCTTGTTTGAGTTCAATATGAGGTATAAGAAAGGTTCCTTAGAGAAGCCACTGATATTACACCTACATCTTAACAACGGGTGCTGTATAATGGAATCTCCACAGGAAGCAAATATCCCCCC-AAGATCCACTTTGGATTTGGAAATCACACAAGAAAACAACAAATTGATCTATGATCCCGATCCACTCAGGGATGTAGACCTAGAGCTATTTAGCAAGGTC---AGAGATGTCGTACATACA------GTT------------------GACATGACCTATTGGTCAGACGATGAAGTTATCAGGGCTACTAGTATATGTACTGCAATGACAATAGCGGATACAATG-TCTCAATTAGATAGAGACAACTTAAAGGAGATGATAGCACTGGTAAATGATGATGATGTCAACAGCCTGATTACTGAGTTTATGGTGATTGATGTTCCTCTATTTTGCTCAACATTCGGAGGTATCCTAGTCAATCAGTTTGCATACTCACTCTACGGCTTGAATATCAGGGGAAGGGAAGAAATATGGGGACACGT-----AGTCCGGATTCTGAAAGATACCTCCCACGCAGTCTTGAAAGTCTTATCCAATGCTCTGTCCCATCCCAAGATCTTCAAACGATTCTGGAATGCAGGTGTTGTAGAGCCTGTGTATGGGCCTAACCTTTCAAATCAGGATAAGACACTACTAGCCC--TCTCTGTATGTGAGTATTCTGTGGACCTATTCATGCACGACTGGCAAGGAGGTGTACCGCTTGAGGTC------TTTATCTGTGATAATGACCCAGATGTGGCTGACATGAGGAGGTCCTCTTTCTTGGCTAGACACCTTGCATACCTGTGCAGCTTGGCAGAGATATCTAGGGATGGGCCAAGACTAGAGTCAAT-GAACTCTCTTGAGAGGCTAGAGACATTAAAGAGTTATCTGGAACTCACGTTCCTTGATGACCCTGTACTGAGGTAC-------AGTCAATTGACTGGCTTAGTCATCAAAGTATTCCCGTCAACTTTGACTTACATCCGGAAGTCATCTATAAAGGTATTAAGAACAAGAGGAATAGGAGTCCCCGAAGTTTTAGAAG-------ATTGGGACCCCGAGGCGGATAATGCACTGCTAGACGGCATCGCAGCAGAAATACAACAGAATATTCCCTTAGGACATCAGACTAGAGCCCCTTTTTGGGGGCTGAGG-----GTATCCAAGTCACAGGTA----CTGCGTCTCCGGGGGTACGAAGAGATCACAAGGGGTGAGGTAGGCAGATCAGG-------TGTTGGTCTGACGTTACCATTCGATGGGAGGTATCTATCTCACCAGCTGAGGCTCTTTGGTGTTAACAGTACTAGCTGCTTAAAAGCACTTGAACTTACCTACTTATTAAGCCCCTTGGTTGAC--AAGGAT-------AAAGATAGGCTGTTTTTAGGGGAAGGAGCTGGGGCTATGCTCTCCTGTTATGACGCTACTCTTGGCCCATGCATCAACTATTATAACTCGGGGGTATACTCTTGTGATGTCAATGGGCAGAGAGAGTTAAATATATATCCTGCTGAGGTGGCATTAGTGGGAAAGAAATTAAATAATGTTACC------AGTCTAGGTCAGAGGGTTAAGGTATTGTTCAACGGGAATCCTGGCTCGACATGGATCGGGAATGATGAATGTGAGGCTTTGATTTGGAATGAACTACAGAATAATTCGATAGG---CCTAGTCCACTGTGACATGGAAGGAGGAGATCATAAGGATGATCAAGTTGTACTGCATGAGCATTACAGTGTGATCAGGATTGCGTATCTGGTGGGGGATAGAGACGTTGTGCTGATAAGTAAGATT---------GCTCCCAGGCTGGGCACAGAT--TGGACCAGGCAGCTTAGCCTTTACCTGAGGTACTGGGATGAGGTCAACCTGGTAGTGCTTAAAACATCTAATCCTGCTTCTACAGAGATGTATCTCCTCTCAAGGCATCCCAAATCTGACATCATAGAAGATAGCAAGACAGTGCTGGCCAGTCTTCACCCTCTGTCAAAGGAAGACAGCATCAAGATAGAAAAGTGGATCTTGATAGAGAAAGCAAAGGCTCACGAATGGGTTACC---CGG---------------------GAGTTGAGAGAAGGAAGCTCGT--------CGTCA------------------------------------------------------------------------------------GGGATGCTTAGACCTTACCACCAGGCACTGCAGACGTTTGGTTTTGAACCCAATTTATATAAACTGAGCAGGGATTTCCTGTCCACTATGAACATAGCTGACACCCACAACTGCATGACAGCCTTCAACAGAGTTTTAAAGGATACAATCTTTGAGTGGGCTAGAATAACCGAGTCAGACAAAAGGCTCAAACTAACTGGTA----AGTATGACCTGTACCCTGTTAGAGACTCAGGCAAGTTGAAGACAATTTCTAGAAGACTTGTGCTGTCT-TGGGTATCATTATCTATGTCTACAAGACTGGTAACTGGGTCTTTCCCCGACCAAA-----AGTTTGAGGCAAGACTCCAATTAGGGATAGTTTCACTGTCATC-------TCGTG-AAATCAGGAACCTGAGGGTTATCACAAAAACTATATTA----GATAGGTTTGAGAATAC-TATACATAGTATAACATATAGATTT------CTCACCAAAGAAGTAAAGATTTTGATGAAGATTTTAGGAGCTGTCAAGATGTTCGGGGCTAGGCAGAATGAATACACAACCGTGGTTGATGATGGATCATTAGATGACATTGAGCCATATGACAGCTTGTGATAAGTAATCATTATCATGCAGGGTTATTTAAACTCCACGGTGTCTAGAAGTCTTGGACTTATCCATATGGCAATAGTAAGAAAAACTTACAAGGAGACAAGAAAATTTGAAAGAATAAATATCTCTTAAACTCTTGTCTGGT-
>NC_006383_Peste-des-petits_ruminants_virus
-------------------------------------------------------------------------------------------------------------------------------------------------------------------------------------------------------------------------------------------------------------------------------------------------------------------------------------------------------------------------------------------------------------------------------------------------ATGGACTCCCTATCAGTCAATCAGGTCTTGTACCCTGAGGTCCATCTAGATAGCCCTATTGTCACAAACAAACTAGTTGCCATCCTTGAGTACTCGGGTATCGACCATAACTATGTTCTTGAAGACCAGACCCTTGTCAAGAATATTAGGTATAGACTGGGGTGCGGTTTTTCA------AATCAAATGATCATCAATAACAGGGGGGTGGGTGAAACAGTCAATTCTAAACTCAAAAGTTACCCCCATAATCGTCATATCATATACCCGGATTGCAATAAGGAGTTGTTTTGTATCAAAGATAGCTGCATATCTAAGAAGCTCTCGGAGCTATTCAAGAAGGGTAATTCCTTGTACTCTAAGATAAGTCACCAGGTACTGGATTGTCTTAAGAGAGTCAATGGGAAATTAGGC---------CTG------------------------------GGCACAGATCTTACCTATGGTCTGAAGGAGGGTATCCTTGACCTAGGGTTGCACATGCATAGCTCTCAATGGTTCGAGACTTTCCTGTTCTGGTTCACTATCAAGACAGAGATGAGATCAATGATCAAAGAACAGTCCCAT------ATATGCCACAAGAGG--AGGTATAACCCGA--TTTTTGTGTCGGGGGATGCATTCGAGGTGCTTGTATCACGAGACCTCGTTGTGATAATTGATAAGAATACC------------------------------CAGTATGTCTTCTACTTAACATTTGAGCTGGTCCTTATGTATTGTGATGTCATAGAGGGCAGACTTATGACTGAGACAGCCATGGCCATAGATCAGAGATATTCAGAACTTCTAAGCCGAGTCAGATACTTGTGGGATCTTATTGATGGGTTCTTCCCAACACTAGGCAACACCACATACCAAGTTGTTGCCCTGCTTGAACCATTATCGTTGGCTTATCTTCAACTTCAGGATGTCACTCTGGAGTTAAGAGGTGCTTTTTTAGACCATTGCTTCAAAGAACTCTATGAGATATTGGAGCATTGCGGCATTGACACAGAAGGCACCTACAATTCCATCACTGAAGGATTGGATTACGTATTCATCACCCACGATATACATCTAACTGGGGAGATTTTTTCATTCTTTCGGAGTTTCGGACACCCCCGTCTAGAAGCAGTCACCGCTGCAGAAAATGTCAGAAAACATATGAACCAACCGAAGGTAATCAGTTATGAGACTATGATGAAAGGGCACGCAGTATTTTGCGGGATAATCATAAATGGTTTTAGGGACCGACATGGCGGCAGCTGGCCCCCTGTTGCATTGCCAGAACATGCTTCTGCTGCGATCCGGAATGCGCAGGCATCAGGTGAGGGACTGACCCATGACCTGTGTATAGACAATTGGAAGTCCTTTGTTGGATTCAAATTTGGCTGCTTTATGCCACTCAGCCTAGATAGTGATTTGACCATGTACCTCAAAGACAAGGCATTGGCTGCACTGAAGAATGAGTGGGATTCAGTTTACCCGAAGGAATACCTCCGTTATAACCCACCTAGGGGGACAGAGTCAAGGCGATTGGTGGAGGTGTTCCTGAATGACTCCAGCTTTGATCCTTATAACATGATAATGTACGTGGTGAATGGCTCCTACCTTAAAGACCCTGAGTTTAATCTCTCATACAGCCTAAAAGAGAAGGAGATAAAGGAGACAGGGCGGTTGTTTGCCAAAATGACCTATAAGATGCGGGCCTGTCAGGTAATCGCTGAAAATCTGATATCGAATGGTGTTGGGAAGTATTTCCGAGACAATGGGATGGCAAAGGACGAGCATGACCTAACAAAAGCCCTTCACACTCTGGCAGTCTCAGGTGTTCCCAAGAACAACAAA---------------------------GAT---------AACCACCGAGGTGGCCCTCCCAGAAGAACAACAAACCGAGAGGTGAGATCAAGCCAAGACACCAAAACACAAAATAGAGACAAGGTCCAAGGGGGGCCTGTGTACAAC---------------------------------------------TAT----------------------------TTGCGATGC---------------------------------CAA------------------------------------------------------------------------------------------------------------------------------------------------------------------------------------------------------------------------------------------------------------------------CCAATCAGCCCTGATCAGGGC-----------------------------------------------------GAGTCATACGAGACTGTTAGTGCATTCATCACCGCTGACCTTAAGAAGTATTGCCTGAATTGGAGATACGAGACAATCAGCATATTTGCACAGAGGCTGAATGAAATATATGGACTACCATCCTTCTTTCAATGGTTACACAGGATTTTGGAAAAATCCGTACTCTACGTCAGTGACCCACATTGCCCTCCCGACCTAGA--TAATCATATCCCTCTGGACAGTGTCCCTAATGCCCAAATATTCATTAAGTACCCCATGGGCGGAATAGAAGGTTATTGCCAAAAACTATGGACAATCAGTACTATACCATACTTGTATCTGGCAGCCTATGAGAGCGGAGTAAGAATCGCCTCACTAGTGCAGGGTGACAATCAGACAATCGCAGTGACAAAAAGAGTTCCAAGTTCTTGGCCTTATTCACTAAAAAAGAGGGAGGCATCCAAAGCCGCTCAAAATTACTTCGTAGTCTTAAGGCAAAGATTGCACGATGTAGGTCATCACTTAAAGGCTAATGAAACCATAGTATCTTCTCACTTTTTTGTATATTCCAAGGGGATTTATTATGACGG-CCTGCTAGTCTCACAATCACTAAAGAGCATCGCCAGATGTGTCTTCTGGTCCGAGACTATAGTGGATGAAACCAGAGCGGCTTGCAGCAATATTGCAACAACTGTCGCCAAGAGTATAGAGAGGGGTTATGATAGATACCTTGCATATTCTTTGAATATCCTCAAGATTTTCCAACAGATCCTTATATCCCTTAACTTCACTATTAACACAACAATGACTCAGGATGTCGTGGCACCGATCATCGAAAACGGGGATTTGCTGATAAGGATGGCACTCTTGCCAGCACCCATCGGGGGTCTCAATTATCTTAACATGAGCAGGTTATTTGTGAGAAATATCGGTGACCCGGTCACCTCCTCTATAGCCGACCTGAAGAGGATGATAGATGCTGGGCTAATGCCAGAAGAAACATTGCATCAAGTGATGACCCAGACCCCGGGAGAATCATCCTACCTCGATTGGGCAAGTGACCCTTATTCTGCCAACCTACCCTGCGTACAGAGTATAACTCGCCTTCTCAAAAACATCACTGCACGATATATTTTAATCAGCAGCCCAAACCCGATGCTGAAAGGATTGTTTCATGAGGGGAGTAGAGATGAAGACGAGGAGCTTGCAAGTTTCTTAATGGATCGGCATATAATTGTTCCAAGAGCTGCACATGAAATCTTAGACCATAGCATAACCGGGGCAAGAGAAGCTATAGCCGGGATGTTGGACACCACCAAGGGTCTGATTAGAACAAGTATGAAACGGGGTGGCCTCACCCCTCGAGTCTTAGCCCGCCTTTCCAATTATGATTATGAACAATTCCGATCCGGGATAACACTATTGACAAAGAAAGGGCAGTGTTATCTCATTGACAAGGACTCGTGCTCGGTGCAGCTCGCTATAGCTCTGAGGAGCCACATGTGGGCTAGGTTGGCTCGCGGGAGACCAATCTATGGGTTGGAGGTGCCCGATATATTGGAATCGATGAACGGCTACCTTATCAAACGCCACGAGTCTTGTGCTATCTGTGAGACGGGCTCAAGTCAC------TACGGATGGTTTTTTGTCCCTGCAGGGTGCCAGCTTGACGATGTATCTAGAGAGACTTCGGCTCTTCGTGTACCTTATGTCGGATCAACAACTGAGGAAAGGACAGACATGAAACTTGCTTTTGTTAGGTCTCCAAGTCGATCCCTCAAGTCAGCAGTCAGAATTGCAACAGTTTACTCATGGGCCTACGGGGATGATGAGAAATCATGGGGTGAAGCCTGGATGCTAGCTAGGCAGAGAGCCAACATCACCTTAGATGAATTGAGAATGATCACTCCAGTCTCTACATCCACCAACCTAGCCCACCGGTTGAGGGATCGGAGCACCCAGGTGAAATACTCGGGGACATCCCTTGTG---AGGGTTGCAAGATACACAACCATCTCCAATGATAACCTGTCATTTGTGATATCTGAGAAAAAAGTGGATACCAACTTCATTTATCAGCAAGGGATGCTGCTCGGTCTTGGGATCCTTGAGAACCTCTTTAGGCTAGAGGCCACCACCGGAGTATCCAACACAGTGCTACACCTGCACGTGGAAACAGAATGTTGTGTTGTACCTATGGTGGATCACCCAAGGATACCGAG-TCTCCGTAATATAAAAGTTACGGATGAGCTATGCACAAACCCTTTGATCTACGACAGGTCTCCCATCATAGAGCACGATGCAACCCGACTATACTCACAG---AGCCACAGGAGACATCTG------GTG------------------GAGTTTGTTACCTGGTCAACAAGCCAGCTTTACCATATACTGGCTAAGTCTACAGCAATGTCCATGATTGAGTTGATC-ACGAGATTCGAGAAAGATCACATGAATGAAATAGCCGCCCTGATTGGCGATGACGACATCAACAGCTTCATCACAGAATTTTTGCTAGTAGAGCCTAGATTATTTATAGTTTACCTTGGTCAGTGTGCTGCCATCAATTGGGCCTTTGATATACATTATCATCGGCCCTCGGGCAAGCACCAGATGGGGGAACTCCT-----CTACTCTCTGCTCTCTCGGATGAGCAAAGGAGTATATAAGATCTTCACCAATGCTTTGAGCCACCCCAAAGTTTACAAGAAATTCTGGCGAAGTGGTGTCATTGAGCCGATTCATGGCCCATCCCTGGATACACAGAATTTACATGTCACTGTCT--GTGACATGATATATGGGTCCTATGTCACCTATTTGGATCTTTTGCTGAATGATGAGCTAGATGATTACCCGTATTTACTCTGCGAGAGTGATGAGGACGTAGTCACAGACAGGTTCGACAACATTCAAGCCAAACATCTCTGTGTATTGGCCGATGTATATTGCAGCTCCAAGAGGTGTCCTTCGATAATCGGGAT-GTCTCCTATAGAAAAATGTACCATTCTCACACATTACATCAAGGGAGAATCAGTACAATCCCCGTCAGGGACCTCA-------TGGAACACTGATCCCCTTGTAGTAGATCATTACTCATGCTCTCTGACCTACCTTCGCTGCGGTTCCATCAAACAAATCAGGTTGAGAGTGGATCCTGGGTTTGTATTCGAG-------------------GCGTTGACAGACGTCGACTTTAAACAGCCTCGCAAGGCTAAGTTAGATATATCGGTTGTTGGGTTGACTGATTTCTCTCCCCCTTGCGACAACGTTGGT-----GATTTTCTAGGGACTATC----AACACATTGAGGCACAATCTGCCTGTCACCGGAACCGGGGTCTCG------AA-------C------------------------------TATGAAGTCCACGCTTATCGTAGAATTGGCCTGAATTCATCAGCATGTTATAAAGCCGTAGAGATCTCCACGTTAATCAGGCCATCCTTAGAA--GTCGGA-------GAGCATGGATTGTTCCTAGGAGAAGGTTCCGGTTCAATGCTGGCTGCGTACAAGGAAGTTCTTAAATTAGCAAATTGTTATTACAACAGCGGGGTAACAGCGGAGGGCAGAGCCGGACAGAGGGAAATATCTCCCTATCCTTCAGAGATGAGCCTAGTAGAGAAT------------CAAATG------GGGATAGAGCGGAGTGTTAAAGTGCTGTTCAACGGCAAACCTGAGGTAACTTGGGTGGGGACCACCGATTGCTACAAGTACATAATCAGTAACATCCAAACCTCTAGTCTGGG---TTTCATACATTCAGATATTGAGACACTCCCAACCAAAGACGCTGTTGAGAAATTGGAAGAATTTGCCTCTATCCTATCCTTATCCTTGATTTTGGGAAAAATCGGCTCTATTACAGTTGTCAAAGTT---------ATGCCCATTAGCGGGGATTTT--ACCCAAGGTTTCATAGCCTATGCTATCCAATATTTTAGGGAGAGCCTGCTTGCCTATCCGAGATATAGTAACTTCATCTCGACTGAGTGTTACCTTATTATGATAGGATTAAAGGCCAATCGATTGATAAACCCAGAAGCCATTAAGCAAAGCATAATCAGAGCGGGGGTCAGGACTGCACCAGGACTTGTGAGCCATATATTATCAGGGAAACAGAAAGGTTGTATTCAATCTTTC------------------------------TTGGGTGATCCTTATATCC--------AAGGA------------------------------------------------------------------------------------GACTTCAATAAGCACCTTAAATCTCTAACCCCTATTGAGAAAATCCTGGTAAATTGTGGTCTCTCGATCAATGGCACAAAAATCTGTAGAGATCTAATCCACCATGATATCGCCTCCGGTCCAGACGGTCTTATGAGCTCTACAATTATTTTATATAGGGAGTTGGCTCATTTCAAAGATAATATAAGGAGTCAGCACGGAA----TGTTCCACCCCTACCCAGTACTGGCCAACAGCAGGCAGCGTGAATTAATTCTTCGAATAGCCAAGAAA-TTCTGGGGGTATGTCTTGCTATATTCTGATGACCCGGCACTAATCAGA------C-----AAACAATCAAGAACTTGAAACGGAATCATCTAACCTTTGACTT-------ACATA-GTAACCCGTTTATTAAAGGGCTATCCAAAGCTGAGAAA----CTGCTGGTGCGGACGAG-TTCACTAAGAAGGGAATGGTTGTTCACCCTCGATACGAAAGAAGTGAAAGAGTGGTTCAAATTGGTAGGTTACAGTGCACTCATCAGAGGCTAG------------------------------------------------------------------------------------------------------------------------------------------------------------------------------------------------------------------T-
>NC_005283_Dolphin_morbillivirus
-------------------------------------------------------------------------------------------------------------------------------------------------------------------------------------------------------------------------------------------------------------------------------------------------------------------------------------------------------------------------------------------------------------------------------------------------ATGGAGTCCATCTCAATCAACCAGATCCTATACCCTGAAGTGCACCTGGATAGTCCTATAGTCACTAATAAGTTAGTAGCTATACTGGAGTACTCTCGGGTAACCCATGGGTACATTCTGGAGGATCAGACATTGACAAAGAATATTCGCTATAGGGTCGAGAATGGTTACTCC------AATCAAATGATTATAAATAACCTCGAAATTGGGAATGTGGTAAATCTAAGACTCATGAGTTACCCCTACCACAGGCACAAGATCTACCCCGACTGTAATTATGACCTATTCCATATTTCTGATCATCAAATTTCTTCCAGGCTGTTAACCCTATTCAAAAAGGGAAATACAATATATACTAAGATCAGCGGAAAAATTATTGAATGTATGAAGGGAGTGAATTCAAGGCTAGGG---------ATA------------------------------AGCAGTGATTTAAGTAAAGAAGTTACGACAGGGATCACAGATTTGGGAGCCTACATGCAGAGTTCTCAATGGTATGGGCCTTTTCTATATTGGTTCACAATTAAAACTGAGATGCGGTCCATCATCAAATCAGCTACACAC------ACAAGTCATAGACAT--AGGATAGTACCTT--CATTTGTGCATGGTGAGAGATGTGAAGTTTTGATATCTAGAGACTTGGTAACCATAATTAATAAAAGGTCA------------------------------CAAGATATCTACTATCTCACATTTGAAATGGTACTTATGTACTGCGATGTAGTGGAAGGAAGGTTAATGACGGAAACTGCAATGACTGTGGACCCTAGGTACACTGAGCTCCTCTGTAGAGTAAAGTACCTATGGAATTTGATAGACGGCTTCTTCCCCACCTTAGGCAACTCCACATATCAAATCGTGGCATTATTAGAGCCATTGTCTCTGGCCTATCTCCAGTTGAAAGATATCACACTTGAATTGAGGGGCGCATTCCTTAGTCACTGTTTTAATGAAATCCATGACATTTTGGAGAGTAGTGGAGTTTTAACTGAGGAGACATATTCTGATGTTGTCAATGCATTGGATTACATCTTCATTACTGACGACATCCACCTGACAGGGGAGATATTTTCATTCTTCCGAAGTTTCGGTCACCCGCGTCTTGAAGCTGTAACAGCAGCCAACAATGTGAGAAAGTATATGAACCAACCAAAAGTTATCAACTACGAGACTATGATGAAGGGTCATGCTATATTTTGTGGTATTATCATTAATGGGTACCGTGATAGGCACGGAGGTAGTTGGCCTCCGATTTCCCTTCCGACTCATGCATCTTCAATAGTTAGGAATGCCCTGGCTTCAGGTGAGGGATTGACCTACAGTCAATGTATTGATAATTGGAGGTCATTTGCTGGGGTTAAGTTTGGGTGTTTCATGCCCTTGAGCCTAGATAGTGACCTGACTATGTATCTCAAGGATAAAGCACTAGCAGCACTCAAGAAAGAATGGGATTCGGCTTACCCAAAGGAATACCTTCGTTATAATCCTCCCAAGCCGACAGGATCGAGAAGACTGGTCAATGTTTTTCTTGATGACTCTACATTTGATCCTTACAATATGATCCTCTACGTGATAAATGGCTCCTATTTGGAAGACCCTGATTTCAACTTATCTTACAGCCTAAAAGAAAAAGAGATTAAAGAAGTTGGGAGACTATTTGCCAAAATGACCTACCAAATGAGGGCTTGCCAAGTCATTGCAGAGAATTTAATATCAAATGGAATAGGGAAGTATTTCAAAGACAACGGTATGGCCAAAGATGAACATGATCTTACAAAGGCACTCCACACACTAGCGGTTTCAGGTATACCTAAGAACAAAAAA---------------------------GAT---------TACCATAGAGGTGAAGGTGGGAGACAGACCAATCCTTGGTGGTTTGGTGACAAGTCAAAGATTAATAAGCGACATGGACAAACCTCAACGGCTCATTCTAATTATGCT---------------------------------------------GGT-------------------------GCCGGGTGCGGA---------------------------------ATC---------------------------------------------------------------------------------------------------------------------------------------------------------------------------------------------------------------------------------------------------------------------------AAGAATGGACATGATCAG-----------------------------------------------------GAGGCTTACGAGACTGTCAGTGCTTTTATCACGACTGATCTTAAGAAATACTGTTTAAATTGGAGGTATGAGACAATCAGCATATTTGCCCAGAGACTAAATGAGATTTATGGGTTGCCTTCATTCTTCCAGTGGCTACACAAGAGGTTGGAGAAATCAGTCCTATATGTAAGCGATCCTCACTGTCCACCAGATCTTGA--TACTCATATGGATTTAGATGCCGTCCCAAACTCTCAAATATTTATAAAGTACCCAATGGGAGGGATCGAAGGATACTGTCAGAAGCTCTGGACAATAAGTACAATACCCTACCTGTACCTAGCGGCTCATGAGAGTGGAGTTAGGATTGCCTCATTGGTTCAAGGAGACAACCAGACCATAGCCGTCACAAAAAGAGTCCCAAGCACCTGGCCCTATGATCTCAAGAAGAGGGAGGCTACAAAAATAACTATTGAGTACTTCTTAATCCTAAGGCAGCGATTGCACGATATAGGGCATCATTTGAAAGCAAATGAAACAATTATATCCTCACATTTCTTTGTTTACTCAAAAGGTATATATTATGATGG-AATGCTGATCTCTCAATCACTTAAAAGTGTGGCTCGGTGTGTTTTCTGGTCGGAAACAATTGTGGATGAAACTAGAGCAGCTTGCAGTAATATCTCGACAACTCTTGCAAAAAGCATAGAAAGGGGATTTGACCGGTATTTGGCTTACTCATTGAATGTACTCAAGATTATTCAACAGATCCTTATCTCCCTAGGGTTTACAATAAACACTTCTATGACTCAAGACATAGCAATCCCATTACTGCAGAATCAAGATTTGTTGATTAAGATGGCACTACTACCTGCTCCTATAGGTGGCCTCAATTATCTTAATATGAGCAGATTATTCGTAAGGAATATAGGTGATCCAGTTACGTCCTCTTTAGCTGACCTCAAAAGAATGATAATTGCAGGGATTATGCCTGAGGAGTCGATCCACCAAGTTATGACACAACAACCAGGGGATTCCTCTTTCCTAGATTGGGCGAGTGATCCCTACTCAGCTAATCTACCATGTGTCCAGAGTATCACTCGGCTGCTTAAGAATATAACTGCGAGGCATGTACTAATAAATAGTCCCAATCCGATGTTAAGGGGGTTATTCCATGCGGATAGCCATGAGGTAGATGAGAGTTTAGCAACTTTTCTCATGGATAGACACATCATCAGACCTAGAGCAGCTCATGAGATTCTCGACAACAGCATCGCAGTGGCTCGCGAATCACTTGCAGGGATGCTCGATACTACTAAAGGGCTAATAAGGGCTAGTATGAAAAGAGGTGGACTGACCCCACGAATCATCACGAGATTATCAAATTATGATTATGATCAGTCTAAAATGGGAATATCACTTTTAACTGTGAAGAAACGGAACAATCTTATCGATAGGGAGTCTTGCTCAGTCCAGCTGGCCCGAGCCCTCAGAAGTCACATGTGGGCGAAACTCGCAAGAGGAAGGTCGATATACGGACTTGAGGTTCCTGTTGTACTAGAATCAATGAAAGGGTACATTATTAAACGTCATGAGTCTTGTTCATTATGTGAAACTGGCTCACTGAAT------TATGGTTGGTTCTTTGGTCCCGCCAATTGCCAATTAGATAATATTTCCAAGGAGACATCATCTTTACGAGTTCCCTATATTGGGTCAACAACAGAGGAAAGGACAGACATGAAATTAGCATTTGCCAAGTCCCCTAGTCGCTCCCTCAAATCTGCCGTGAGAATTGCTACAGTGTACTCTTGGGCTTATGGTGATGACGACCAGTCATGGCATGAGGCATGGACTCTAGCGAGGCAGAGAGCTAACATTACCTTAGAGGAGTTAAGGATGATTACCCCAATATCGACATCCACCAATTTGGCTCATCGATTGAGGGATCGTAACACTCAGGTAAAGTACTCAGGTACATCGTTAATC---CGAGTAGCGAGGTATACAACAATATCGAATGATAACTTATCATTCATTATAGCAGATAAGAAGGTGGATACAAATTTCATTTATCAGCAAGGAATGTTGTTGGGATTGGGAATCCTAGAAACATATTTCAGGTTACAGACAAATACGGGGTCCTCTAATACAGTGTTACATCTACATGTTGAAGCAGAATGCTGTGTAATCCCTATGACTGACCATCCCAGAGTCCCAAG-TCACCGTACTGCACCTAGCGCCAGGAAAATGTGCACCAATCCATTGATCTACGATAATTCTCCAATCATTGAGAAGGATGCGGTACGTCTATATTCCCAG---AGCCATAGAAAGCACCTC------GTG------------------GAGTTTGTTACTTGGTCAACGGGGCAGCTGTATCACGTACTAGCGAAATCAACTGCTATGTCAATGATCGAATTGGTT-ACCAAATTTGAGAAAGATCATCTGAACGAAATAGCTGCTTTAATAGGAGACGATGATATCAATAGTTTCATCACTGAATTCCTTCTAGTAGAGCCTAGACTATTTACAGTATACTTAGGCCAATGTGCAGCTATTAATTGGGCTTTCGAGATACATTATCACCGTCCTTCAGGCAAGTACCAAATGGGAGAGTTGCT-----CTTTTCTTTTTTGTGTAGGATGAGTAAAGGTGTTTTTAAAATCCTTACTAATGCTTTGAGTCATCCTAAAGTCTACAGGAGATTTTGGGACTGTGGAATAATTGAGCCAATACACGGCCCCTCTCTAGATACTCAAAATTTACATCTCACGGTCT--GTAACATGATCTACCACTGTTATATGATATATCTAGATTTGCTCTTGAATGATGAGCTTGATGATTTCACTTTCCTATTGTGCGAGAGTGATGAAGATGTAGTCAGTGACCGGTTTGAGAATATCCAAGCAAGGTACCTTTGTATTCTTGCAGATCTGTACTGTAATGCAAAAAACTGCCCGTCAATAAGGGAGCT-TGCACCTATAAAGAAGTGTGCAGTACTTACACAATTCATTAAATCGGAAGCATTAATTTCTCCTGGGGGGTTGGAT-------TGGAATGATGAACCGATAGTAGTAGACCACTTTTCTTGCTCCTTAACATATCTCAGAAGAGGGGCGGTTAAACAGATCAGGCTGAGGGTTGATCCTGGGTTCGTATCGGAA-------------------GTTCTAATTGACGCTTCTGACCATAACCTGGGACCAATTAAAGCTAAGGAGATTAAATTAGATAGCATAAATTTCTATCCCCCCAAGGAAGATGTTGCA-----CGATTACTCAGTACTATA----GGCACAGCCCAGCATGATCTCCCCATAATCGGTACTAGAGTAATC------AA-------C------------------------------TATGAAGTACACGCTTACAGGAGAATAGGGTTGAACTCATCTGCTTGCTACAAGGCAGTAGAAGTATCCTCGGTAATCAAGAGCATGATTGAA--CCAGGA-------GAGGATGGGTTATTCTTGGGTGAAGGTTCAGGTTCTATGCTAGTCACGTATAGGGAAATACTCAAGCTTAAACGTTGTTATTACAACAGAGGAGTGTCAGTCGAGTCTAGATCTGGGCAAAGAGAGATATCTCCCTATCCATCAGAAGTTAGTCTTGTTGAACAC------------CAACTA------GGGCTGGATCGTAGTGTTAAGGTATTATTCAACGGGAAACCAGAGGTGACATGGGTAGGTAATGTAGATTGTTATAAGTATATCATTAGTAATATACCATCTTCAAGTCTGGG---ACTAATCCACTCAGATATCGAGACCTTACCAAATAAGGACCTAGTTGAAAAGCTGGAAGAATTAACTGCCATATTGTCGATGACATTTATTTTAGGTAAAATAGGATCTCTCCTAATAATCAAGATA---------ATGCCGACAAGCGGGGACTTA--GTTCAAGGATTCATCGGATACACCACTCCTTTTTTTAGAGAGAGCATTATTGTATACCCTAGATACAGTAACTTTATCTCCACTGAGTGTTATCTAGTATTTGTTGGGCTTAAGTACAATAGATTAATCAACCCTGAAGGAATAAAACAACAACTACTAAAATTGAGCATAAGAACATCACCGGGATTTGTAGCACATTTGTTATCTATGAAGCAAGCAAACTACCTACAATCCCTT------------------------------ATTGGACTCCCTGTTCAGA--------AAGGA------------------------------------------------------------------------------------TTCTTTAATAGAGTGTTGAGTGGGTTGACCCCGATTGAAAAAGTTCTTATTAATTGCGGGTTAACTGTGAACGGGCCCAAGGTATGTAAGAACTTAGTACATCATGATATCGCGTCTGGATCAGAGGGTCTTGTCAACTCAACTGTTATTTTATACAAAGAATTGGCAAGGTTTAAGGAAAACACAAGGAGTCAACAAGGCA----TGTTTCACGCTTATCCGGTTCTTGCAGATAGTAGGCAAAGAGAATTAGTATCCAGAATCGCTAGGAAG-TATTGGGGGTATATTATACTGTATTCAACAGAACAGGGGGCGCTCAAT------C-----AATTGGTAAGAAATCTTAAAGCGGGCTACTTATTATTTGATGT-------TCATC-ACAATTTTCTCGTCAAGAATCTTTCCAAATCCGAAAGG----GTCTTAATACGGACTCT-TATCCCACGGAGAGAGTGGTTATTTAAGCTTGAGACAAGTGAGATAAAGGAGTGGTTTAAGTTGATAGGGTACGGTGCCCTCATCAGAGAGTAA------------------------------------------------------------------------------------------------------------------------------------------------------------------------------------------------------------------T-
>NC_006296_Rinderpest_virus
-------------------------------------------------------------------------------------------------------------------------------------------------------------------------------------------------------------------------------------------------------------------------------------------------------------------------------------------------------------------------------------------------------------------------------------------------ATGGACTCCCTCTCTGTTAACCAAATTTTGTACCCGGAGGTGCACCTTGATAGCCCGATAGTGACTAACAAGCTGGTTGCCATATTAGAGTATGCCCGGATCCCACATAAGTACGTCCTCGAGGATCCAACTCTCTGCAAAAATATAAAGCATCGCCTAGATAGCGGTTTTTCA------AATCAGATGATCATCAACAATGTTGAGATAGGGAATGTTGTCCAATCCAAACTCAAAGGTTATCCGAACCATGAGCACATCCCATATCCAGAATGCAACCAAGAGTTGTTCAATGCTCGGGATAAGAAGGCTACGGAGAAAATTCGATCCCTGTTTAAAAAGGGGACCACCCTGTACACCAAAATCAGTGATAAAGTGTGTACATGCTTAGAGACTGCTAACTCAAGACTAGGA---------TTG------------------------------GGTGCCGACTTAGGAATTGGGATCAAGGAGAAGATCTTGAGTCTAAGCTTGTACATGCAGAGTTCCCAGTGGTATGAGCCATTCTTGTTCTGGTTCACGATCAAGACAGAAATGAGATCAACAATCAAGTCATCAGTCCAT------ACCAGTCACCGACGA--AGGTACGTACCCT--CTTTCTTCTCCGGTGACTCATTTGAGATTCTGATTTCCCGCGATCTAGTGGCGATAGTACACAGGAGACTC------------------------------CATCATGTGTATTACCTGACATTCGAGTTGGTGTTGATGTACTGTGATATCATAGAGGGTAGGTTGATGACTGAGACTGCTATGGTCATAGATCCCAGGTACACAGAGCTGCTGGAGAGAGTCCGGTATATGTGGAAACTCATTGATGGGTTTTTCCCAACTCTTGGAAATTCTACTTACCAAGTTGTGGCTCTGTTAGAGCCGCTTTCACTTGCCTACCTCCAACTGAGAGATGTAACAACAGAATTAAGAGGTGCATTCCTAAATCATTGCTTCACTGAGATCCGTGAAATTCTTAATCAGAACGGAGTCACAGATGACAACACATACCACGAGATCGTCGAGGCCCTAGATTATATTTTCATAACTGATGACATTCACCTCACGGGTGAAATCTTTTCATTCTTTAGAAGTTTCGGCCACCCCAGGCTTGAGGCAATCACAGCCGCAGACAATGTAAGGAAACATATGAACCAGCCGAAGGTAATAGTTTATGAAACCCTGATGAAAGGACATGCCATATTTTGCGGGATTATCATCAACGGGTATCGGGACAGGCATGGAGGGAGCTGGCCACCCATCCACCTCCCTGTGCATGCCGCCACCTCTATAAGGAATGCTCAGGCTTCGGGTGAAGGGTTGACGTATGAGCAGTGTGTCGATAACTGGAAGTCATTTGCCGGTGTAAGGTTTGGCTGCTTCATGCCCCTGAGTTTAGACAGTGACCTTACTATGTACTTAAAGGACAAGGCTCTAGCAGCTCTCAAAAAGGAATGGGACTCCGCTTATCCGAAAGAATTCCTCCGCTATAACCCACCTAAGAGTACTAGTTCACGGAGGCTAGTCGATGTCTTCCTCAATGATTCGACATTTGACCCTTATAACATGATCATGTATGTGGTGAGCGGTGATTACCTCCGAGACCCTGACTTCAATTCATCTTATAGCCTAAAGGAAAAGGAAATTAAAGAGACTGGGAGACTCTTTGCCAAAATGACTTACAAGATGAGAGCATGTCAGGTTATAGCCGAAAACCTGATTCCCAATGGTATCGGGAAGTATTTTAGAGACAATGGGATGGCAAAAGATGAGCATGACCTCACTAAAGCTCTCCATACATTGGCAGTCTCAGGAGTTCCAAAGGATTTTAAA---------------------------GAT---------AATTACCGCGGTGGACCCAGGGCCAAGACTTTCTCCTCCAAGAAGACACACACTGGGGCTGGTATCTCAAGGGTGTCTAGAAATGAGGCAAACTACCGGTCACCCGAA---------------------------------------------CAA----------------------------CGAGGCTGC---------------------------------AAC------------------------------------------------------------------------------------------------------------------------------------------------------------------------------------------------------------------------------------------------------------------------ACCGGTGGCCCCGATCAGATA-----------------------------------------------------GAGAGTTATGAAACAGTTAGTGCTTTTATCACAGCTGATCTGAAAAAGTATTGCCTGAACTGGAGGTATGAGACAATCAGCTTATTTGCTCAAAGGCTAAATGAGATATACGGGTTACCATCCTTCTTCCAGTGGTTACATAGGCGCCTTGAAAGATCAGTATTGTATGTCAGTGACCCTCATTGTCCCCCCGATTTAGA--TAGCCACGTGAACTTGGATAATGTCCCGAATGATCAGATTTTCATCAAATACCCTATGGGGGGGATAGAAGGCTATTGTCAAAAACTGTGGACAATTAGCACTATCCCCTATCTTTACTTGGCTGCACATGAGAGCGGGGTCAGGATTGCCTCTCTTGTCCAGGGAGACAATCAGACAATTGCAGTCACCAAGCGGGTCCCAAGTTCATGGCCTTACCACCTTAAGAAAAGAGAAGCTGCACGCGTGACAAGAGAATATTTCTGTCTCCTGAGGCAAAGACTCCATGATATTGGCCATCACCTTAAGGCAAACGAAACTATCGTGTCATCACACTTCTTTGTTTACTCCAAGGGGATATATTACGACGG-ACTACTAATCTCACAGTCTCTCAAAAGCATTGCACGATGTGTCTTCTGGTCAGAAACTATAGTTGATGAGACAAGAGCAGCTTGCAGCAACATCGCCACGACTATAGCCAAGAGCATAGAGAGAGGGTTTGACAGGTACCTTGCTTATTCTCTGAACATCCTGAAAGTTATACAACAGATACTAATATCACTGGGTTTCACAATAAATTCTACAATGACACAAGATGTAGTGGTCCCTCTTCTATCAAACCATGACCTCCTGATAAGGATGGCCCTTTTACCTGCTCCAATCGGGGGTATGAACTACTTAAACATGAGTAGGTTATTTGTCAGGAACATCGGGGATCCAGTGACATCGTCTATAGCTGACCTCAAGAGGATGATTGGTGCGTCACTGATGCCTGAGGAGACACTTCATCAGGTGATGACACAACAACCAGGTGACTCATCATTTCTCGACTGGGCTAGTGACCCCTATTCTGCTAACCTAGTATGCATTCAAAGCATAACAAGGCTTCTCAAGAATATCACCGCAAAGTATGTTCTAATCAACAGCCCCAACCCGATGCTCAGAGGTTTATTCCATGATGACAGCAAGGAAGAAGATGAGCAATTAGCCACCTTTCTAATGGACAGGAGTGTAATAGTCCCGAGAGCCGCCCACGAAATATTAGACCATAGTATAACTGGAGCCCGGGAAGCAATTGCAGGGATGCTAGATACAACTAAAGGACTCATCAGGACTAGCTCCAGAAGAGGGGGCCTGACCACCAGAGTGATAGCAAGACTATCCACATATGACTATGAGCAGTTTAGATCTGGGATGGTGCTTCTAACAGGCTCAAAGAGAAATTATCTCATTGATAGAGACTCATGCTCAGTCCAGCTGGCTAGGGCTCTGAGAAGCCACATGTGGGCCAGGCTCGCCCGAGGAAGGCCCATATATGGCTTAGAGGTGCCGGACGTGCTAGAATCAATGAGAGGCCACCTGATCCAACGCCATGCAACCTGCATCTTATGTGACTTTGGTTCAGCCAAT------TATGGTTGGTTTTTTGTACCATCGAACTGTCAGTTGGATGACATAGATAGAGAGACGTCAGCACTCAGGGTCCCCTACATCGGATCGACAACAGATGAGAGGACTGATATGAAGCTCGCATTTGTTAAGTCACCCAGTCGAACCCTGCGGTCAGCTGTGCGGATAGCCACCGTGTACTCATGGGCATACGGAGATGACGACAAATCATGGAATGAAGCTTTAAAACTAGCACAGCAGAGGGCAAAAGTGAGCCTGGAGGAATTAAAAATGATAACTCCAATTTCAACATCCACCAACCTAGCACATAGACTCAGGGATCGGAGTACCCAAGTTAAGTACTCTGGGACATCTTTGGTC---AGAGTGGCTCGGTATACAACAATATCAAATGATAACCTATCCTTTGTCATCTCGGATAAGAAAGTAGATACAAACTTCATCTATCAGCAGGGGATGTTACTAGGTTTGGGTGTCCTCGAGACATTGTTTAGGCTTGATAAAGACACAGGACCCTCAAACACTGTACTGCACCTCCATGTAGAAACAGATTGCTGCGTGATCCCTATGGTAGATCACCCGAGGATCCCAAG-CTTGCATGAATTGAAGTTCAGAAGGGAGCTATGTACCAACCCACTGATTTATGATAGTGCACCCATCATCGACAGGGAAGCAACAAAACTCTATACCCAA---AGTCATCGGAGACATCTC------GTG------------------GAATTTGTGACATGGTCTACATCTCAGTTGTACCACATCTTGGCAAAATCAACTGCATTGTCGATGATAGACTTAGTG-ACAAAATTCGAGAAAGATCATATGAACGAGGTATCTGCTCTGATAGGAGATGATGATATCAACAGTTTTATAACAGAGTTCCTCCTTGTAGAGCCTAGACTGTTTACCGTCTACTTAGGTCAGTGTACAGCTATAAATTGGGCATTTGACATTCATTACCATCGACCTTCAGGGAAATATCAGATGGGGGAACTCCT-----GACCTCATTCCTTGCAAGGATGAGTAAGAGCGTATTCAAGGTCTTTGTGAATGCACTGAGCCACCCCAAGATTTACAGGAAGTTCTGGCATAGTGGGATTATAGAGCCAATCCATGGTCCTTCATTGGATACTCAAAATCTTCATATTACTGTAT--GTAATATGATCTACAGTTGCTATATGACTTACCTTGACCTACTGTTGAATGACGAACTGGACGAGTTCACATACCTCCTCTGCGAAAGTGATGAGGACATAGTGGCTGACCGCTTTGATAACATACAGGCTAGACATCTGTGTGTCCTATCGGATTTATACTGCAATCCCAGAGGATGCCCGACCATCAGGGGTCT-ACAACCAGTAGAGAAATGTGCCATCATGACCAAACACATCGAGGCCGAGGCAAAACTATCCCTCGCTGGCCCTTCA-------TGGAACATAGGCCCCATTGTAATTGATCACTTCTCTTGTTCTCTGACTTACTTAAGGCGGGGTTCGATCAAGCAAATTCGGTTGAGGGTTGATCCAGGGTTCATTTTTGAG-------------------GCTCTAACTGTAACAGATCCGCAGAAACCCAACTTTCAGCATGAACAAGCCGCTGATATGCACATAAGCAATTTTAGGCCGCCCTATGATGGTGTGGCA-----GAGCTGTTAGGGACGATA----AACTCGAGTAAGCATAACCTTCCTATACTTGGCACAGGTGTTTAT------AA-------T------------------------------TACGAGGTCCATGCGTTTCGCAGGATAGGATTAAACTCGTCTGCTTGTTACAAGGCAGTGGAGATATCCACGCTAATCAAGAGCTCTATGGAC--CCAGAA-------GAGGATAGCTTGTTCTTAGGGGAAGGATCAGGGTCAATGTTGATAACGTATAAAGAAATCCTTAAATTAAAGAAGTGCTTTTACAACAGCGGGGTGTCAGCAGAATCTAGATCAGGCCAGCGAGAGTTAGCCCCTTACCCATCTGAGGTAAGCCTGGTCGAACAT------------CAGCTT------GGTGCAGAGAAAACTGTCAAAGTACTATTCAACGGGAGGCCCGAGGTTACCTGGATAGGTAGTGTAGATTGCTTCAATTATATCATCAGCAATATACAGACATCTAGCCTTGG---CCTAATACACTCAGACATAGAAACCCTCCCTACAAAAGATATCACAGAGAAATTGGAAGAGTTGTCAGCTATCCTAGCGTTGGCTCTATTGCTAGGTAAGGTAGGTTCAGTATTGGTTATCAAAGTA---------ATGCCTATAAGTGGAGACTAT--GTCCAGGGGTTCATGAGTTATGTGGTGCCTTATTACAGAGAGGTACTCATCATCTACCCGAGATATAGTAACTTCATATCAACTGAGGCATATCTAGTCCTGTTGGGACTCAGGGCCAATAGACTGATAGATCCTGAAAGAATTAAACAACAGGTGATGGAATCCGGGATCAGAACTATCCCCGGTTTAGTCGGACATATATTATCCATCAAGCAGCTCAATTGCATACAAAGCCAG------------------------------GCGGGGCCAGCTATCACTA--------GAGGT------------------------------------------------------------------------------------GAGATAAACCCGATATTAAGAAAGCTCACACCTATCGAGCGTATTCTGATCAGCTGCGGGCTTACCATCAACGGCACAAAGATTTGCAGTGATGTAGTCCACCATGATATATCATCAGGGCCGGACGGTCTGCTTAATTCTTCTATCATTCTGCTCAAGGAGTTGGCCAGATTCAGGGATAATCAAAGGAGTCAGCAGGGGA----TGTTCCATGCTTACCCCGTTCTGCTGAGCAGCAGGCAGCGTGAACTGATCTCCAGGGTTGCTAGAAAG-TTTTGGGGTTACATTCTCTTATACTCCAGCGATAGGAGACTACTAAGT------A-----GGCTGGTGAGTAATCTCAAGTCTGGATACCTTTTGTTTGATCT-------TCATC-AGAACTTGTTCATGAAAAACCTGTCAAAGTCTGAGAAG----CAGCTGATCAGAACAGG-AGGGCTCAAGCGTGAGTGGCTTTTTAAACTCACTACGAAAGAGATCAAAGAGTGGTTCAAGCTAATAGGTTACAGTGCACTCATTCGGGAGTGATTCTGCAACTGTCTGCTTCCCGATCCTGATCTGGTCAATAAAACTGTAGAAATAATATACTAAAGAAAACTTCAAAGAAGTGAAGTTTCTATCCCCAGCTTTGTCTGG------------------------------------------------------------------------------------------------------T-
>NC_001498_Measles_virus
-------------------------------------------------------------------------------------------------------------------------------------------------------------------------------------------------------------------------------------------------------------------------------------------------------------------------------------------------------------------------------------------------------------------------------------------------ATGGACTCGCTATCTGTCAACCAGATCTTATACCCTGAAGTTCACCTAGATAGCCCGATAGTTACCAATAAGATAGTAGCTATCCTGGAGTATGCTCGAGTCCCTCACGCTTACAGCCTGGAGGACCCTACACTGTGTCAGAACATCAAGCACCGCCTAAAAAACGGATTCTCC------AACCAAATGATTATAAACAATGTGGAAGTTGGGAATGTCATCAAGTCCAAGCTTAGGAGTTATCCGGCCCACTCTCATATTCCATATCCAAATTGTAATCAGGATTTATTTAACATAGAAGACAAAGAGTCAACAAGGAAGATCCGTGAGCTCCTAAAAAAGGGAAATTCGCTGTACTCCAAAGTCAGTGATAAGGTTTTCCAATGCCTGAGGGACACTAACTCACGGCTTGGC---------CTA------------------------------GGCTCCGAATTGAGGGAGGACATCAAGGAGAAAATTATTAACTTGGGAGTTTACATGCACAGCTCCCAATGGTTTGAGCCCTTTCTGTTTTGGTTTACAGTCAAGACTGAGATGAGGTCAGTGATTAAATCACAAACCCAT------ACTTGCCATAGGAGG--AGACACACACCTG--TATTCTTCACTGGTAGTTCAGTTGAGCTGTTAATCTCTCGTGACCTTGTTGCTATAATCAGTAAGGAGTCT------------------------------CAACATGTATATTACCTGACGTTTGAACTGGTTTTGATGTATTGTGATGTCATAGAGGGGAGGTTAATGACAGAGACCGCTATGACCATTGATGCTAGGTATGCAGAACTTCTAGGAAGAGTCAGATACATGTGGAAACTGATAGATGGTTTCTTCCCTGCACTCGGGAATCCAACTTATCAAATTGTAGCCATGCTGGAGCCACTTTCACTTGCTTACCTGCAACTGAGGGATATAACAGTAGAACTCAGAGGTGCTTTCCTTAACCACTGCTTTACTGAAATACATGATGTTCTTGACCAAAACGGGTTTTCTGATGAAGGTACTTATCATGAGTTAATTGAAGCCCTAGATTACATTTTCATAACTGATGACATACATCTGACAGGGGAGATTTTCTCATTTTTCAGAAGTTTCGGCCACCCCAGACTTGAAGCAGTAACGGCTGCTGAAAATGTCAGGAAATACATGAATCAGCCTAAAGTCATTGTGTATGAGACTCTGATGAAAGGTCATGCCATATTTTGTGGAATCATAATCAACGGCTATCGTGACAGGCACGGAGGCAGTTGGCCACCCCTGACCCTCCCCCTGCATGCTGCAGACACAATCCGGAATGCTCAAGCTTCAGGTGAAGGGTTAACACATGAGCAGTGCGTTGATAACTGGAAATCATTTGCTGGAGTGAGATTTGGCTGTTTTATGCCTCTTAGCCTGGACAGTGATCTGACAATGTACCTAAAGGACAAGGCACTTGCTGCTCTCCAAAGGGAATGGGATTCAGTTTACCCGAAAGAGTTCCTGCGTTACGATCCTCCCAAGGGAACCGGGTCACGGAGGCTTGTAGATGTTTTCCTTAATGATTCGAGCTTTGACCCATATGATATGATAATGTATGTCGTAAGTGGAGCCTACCTCCATGACCCTGAGTTCAACCTGTCTTACAGCCTGAAAGAAAAGGAGATCAAGGAAACAGGTAGACTTTTCGCTAAAATGACTTACAAAATGAGGGCATGCCAAGTGATCGCTGAAAATCTAATCTCAAACGGGATTGGCAAGTATTTTAAGGACAATGGGATGGCCAAGGATGAGCACGATTTGACTAAGGCACTCCACACTCTGGCTGTCTCAGGAGTCCCCAAAGATCTCAAA---------------------------GAA---------AGTCACAGGGGGGGGCCAGTCTTAAAAACCTACTCCCGAAGCCCAGTCCACACAAGTACCAGGAACGTTAAAGCAGAAAAAGGGTTTGTAGGATTCCCTCATGTAATT---------------------------------------------CGG-------------------------CAGAATCAAGAC---------------------------------ACT---------------------------------------------------------------------------------------------------------------------------------------------------------------------------------------------------------------------------------------------------------------------------GATCATCCGGAGAATATA-----------------------------------------------------GAAACCTACGAGACAGTCAGCGCATTTATCACGACTGATCTCAAGAAGTACTGCCTTAATTGGAGATATGAGACCATCAGCTTATTTGCACAGAGGCTAAATGAGATTTACGGATTACCCTCATTTTTTCAGTGGCTGCATAAGAGGCTTGAAACCTCTGTCCTCTATGTAAGTGACCCTCATTGCCCCCCCGACCTTGA--CGCCCATGTCCCGTTATGCAAAGTCCCCAATGACCAAATCTTCATCAAGTACCCTATGGGAGGTATAGAAGGGTATTGTCAGAAGCTGTGGACCATCAGCACCATTCCCTACTTATACCTGGCTGCTTATGAGAGCGGGGTAAGGATTGCTTCGTTAGTGCAAGGGGACAATCAGACCATAGCCGTAACAAAAAGGGTACCCAGCACATGGCCTTACAACCTTAAGAAACGGGAAGCTGCTAGAGTAACTAGAGATTACTTTGTAATTCTTAGGCAAAGGCTACATGACATTGGCCATCACCTCAAGGCAAATGAGACAATTGTTTCATCACATTTTTTTGTCTATTCAAAAGGAATATATTATGATGG-GCTACTTGTGTCCCAATCACTCAAGAGCATCGCAAGATGTGTATTCTGGTCAGAGACTATAGTTGATGAAACAAGGGCAGCATGCAGTAATATTGCTACAACAATGGCTAAAAGCATCGAGAGAGGTTATGACCGTTATCTTGCATATTCCCTGAACGTCCTAAAAGTGATACAGCAAATTTTGATCTCTCTTGGCTTCACAATCAATTCAACCATGACCCGAGATGTAGTCATACCCCTCCTCACAAACAACGATCTCTTAATAAGGATGGCACTGTTGCCCGCTCCTATTGGGGGGATGAATTATCTGAATATGAGCAGGCTGTTTGTCAGAAACATCGGTGATCCAGTAACATCATCAATTGCTGATCTCAAGAGAATGATTCTCGCATCACTAATGCCTGAAGAGACCCTCCATCAAGTAATGACACAACAACCGGGGGACTCTTCATTCCTAGACTGGGCTAGCGACCCTTACTCAGCAAATCTTGTATGCGTCCAGAGCATCACTAGACTCCTCAAGAACATAACTGCAAGGTTTGTCCTAATCCATAGTCCAAACCCAATGTTAAAAGGGTTATTCCATGATGACAGTAAAGAAGAGGACGAGAGACTGGCGGCATTCCTCATGGACAGGCATATTATAGTACCTAGGGCAGCTCATGAAATCCTGGATCATAGTGTCACAGGGGCAAGAGAGTCTATTGCAGGCATGCTAGATACCACAAAAGGCCTGATTCGAGCCAGCATGAGGAAGGGGGGGTTAACCTCTCGAGTGATAACCAGATTGTCCAATTATGACTATGAACAATTTAGAGCAGGGATGGTGCTATTGACAGGAAGAAAGAGAAATGTCCTCATTGACAAAGAGTCATGTTCAGTGCAGCTGGCTAGAGCCCTAAGAAGCCATATGTGGGCAAGACTAGCTCGAGGACGGCCTATTTACGGCCTTGAGGTCCCTGATGTACTAGAATCTATGCGAGGCCACCTTATTCGGCGTCATGAGACATGTGTCATCTGCGAGTGTGGATCAGTCAAC------TACGGATGGTTTTTTGTCCCCTCGGGTTGCCAACTGGATGATATTGACAAGGAAACATCATCCTTGAGAGTCCCATATATTGGTTCTACCACTGATGAGAGAACAGACATGAAGCTCGCCTTCGTAAGAGCCCCAAGTAGATCCTTGCGATCTGCCGTTAGAATAGCAACAGTGTACTCATGGGCTTACGGTGATGATGATAGCTCTTGGAACGAAGCCTGGTTGTTGGCAAGGCAAAGGGCCAATGTGAGCCTGGAGGAGCTAAGGGTGATCACTCCCATCTCGACTTCGACTAATTTAGCGCATAGGTTGAGGGATCGTAGCACTCAAGTGAAATACTCAGGTACATCCCTTGTC---CGAGTGGCAAGGTATACCACAATCTCCAACGACAATCTCTCATTTGTCATATCAGATAAGAAGGTTGATACTAACTTTATATACCAACAAGGAATGCTTCTAGGGTTGGGTGTTTTAGAAACATTGTTTCGACTCGAGAAAGATACTGGATCATCTAACACGGTATTACATCTTCACGTCGAAACAGATTGTTGCGTGATCCCGATGATAGATCATCCCAGGATACCCAG-CTCCCGCAAGCTAGAGCTGAGGGCAGAGCTATGTACCAACCCATTGATATATGATAATGCACCTTTAATTGACAGAGATGCAACAAGGCTATACACCCAG---AGCCATAGGAGGCACCTT------GTG------------------GAATTTGTTACATGGTCCACACCCCAACTATATCACATTCTAGCTAAGTCCACAGCACTATCTATGATTGACCTGGTA-ACAAAATTTGAGAAGGACCATATGAATGAAATTTCAGCTCTCATAGGGGATGACGATATCAATAGTTTCATAACTGAGTTTCTGCTTATAGAGCCAAGATTATTCACCATCTACTTGGGCCAGTGTGCAGCCATCAATTGGGCATTTGATGTACATTATCATAGACCATCAGGGAAATATCAGATGGGTGAGCTGTT-----GTCTTCGTTCCTTTCTAGAATGAGCAAAGGAGTGTTTAAGGTGCTTGTCAATGCTCTAAGCCACCCAAAGATCTACAAGAAATTCTGGCATTGTGGTATTATAGAGCCTATCCATGGTCCTTCACTTGATGCTCAAAACTTGCACACAACTGTGT--GCAACATGGTTTACACATGCTATATGACCTACCTCGACCTGTTGTTGAATGAAGAGTTAGAAGAGTTCACATTTCTTTTGTGTGAAAGCGATGAGGATGTAGTACCGGACAGATTCGACAACATCCAGGCAAAACACTTGTGTGTTCTGGCAGATTTGTACTGTCAACCAGGGACCTGCCCACCGATTCGAGGTCT-AAGGCCGGTAGAGAAATGTGCAGTTCTAACCGATCATATCAAGGCAGAGGCTAGGTTATCTCCAGCAGGATCTTCG-------TGGAACATAAATCCAATTATTGTAGACCATTACTCATGCTCTCTGACTTATCTCCGTCGAGGATCTATCAAACAGATAAGATTGAGAGTTGATCCAGGATTCATTTTTGAC-------------------GCCCTCGCTGAGGTAAATGTCAGTCAGCCAAAGGTCGGCAGCAACAACATCTCAAATATGAGCATCAAGGATTTCAGACCTCCACACGATGATGTTGCA-----AAATTGCTCAAAGATATC----AACACAAGCAAGCACAATCTTCCCATTTCAGGGGGTAGTCTCGCC------AA-------T------------------------------TATGAAATCCATGCTTTCCGCAGAATCGGGTTAAACTCATCTGCTTGCTACAAAGCTGTTGAGATATCAACATTAATTAGGAGATGCCTTGAG--CCAGGG-------GAAGACGGCTTGTTCTTGGGTGAGGGGTCGGGTTCTATGTTGATCACTTATAAGGAGATACTAAAACTAAACAAGTGCTTCTATAATAGTGGGGTTTCCGCCAATTCTAGATCTGGTCAAAGGGAATTAGCACCCTATCCCTCCGAAGTTGGCCTTGTCGAACAC------------AGAATG------GGAGTAGGTAATATTGTCAAGGTGCTCTTTAACGGGAGGCCCGAAGTCACGTGGGTAGGCAGTATAGATTGCTTCAATTTCATAGTCAGTAATATCCCTACCTCTAGTGTGGG---GTTTATCCATTCAGATATAGAGACCTTACCTAACAAAGATACTATAGAGAAGCTAGAGGAATTGGCAGCCATCTTATCGATGGCTCTACTCCTTGGCAAAATAGGATCAATACTGGTGATTAAGCTT---------ATGCCTTTCAGCGGGGATTTT--GTTCAGGGATTTATAAGCTATGTAGGGTCTCATTATAGAGAAGTGAACCTTGTCTACCCTAGGTACAGCAACTTCATATCTACTGAATCTTATTTAGTTATGACAGATCTCAAAGCTAACCGGCTAATGAATCCTGAAAAGATCAAGCAGCAGATAATTGAATCATCTGTGCGGACTTCACCTGGACTTATAGGTCACATCCTATCCATTAAGCAACTAAGCTGCATACAAGCAATT------------------------------GTGGGAGGCGCAGTTAGTA--------GAGGT------------------------------------------------------------------------------------GATATCAACCCTATTCTGAAAAAACTTACACCTATAGAGCAGGTGCTGATCAGTTGCGGGTTGGCAATTAACGGACCTAAACTGTGCAAAGAATTAATCCACCATGATGTTGCCTCAGGGCAAGATGGATTGCTTAACTCTATACTCATCCTCTACAGGGAGTTGGCAAGATTCAAAGACAACCAAAGAAGTCAACAAGGGA----TGTTCCACGCTTACCCCGTATTGGTAAGTAGTAGGCAACGAGAACTTGTATCTAGGATCACTCGCAAA-TTTTGGGGGCATATTCTTCTTTACTCCGGGAACAGAAAGTTGATAAAT------C-----GGTTTATCCAGAATCTCAAGTCCGGTTATCTAGTACTAGACTT-------ACACC-AGAATATCTTCGTTAAGAATCTATCCAAGTCAGAGAAA----CAGATTATTATGACGGG-GGGTTTAAAACGTGAGTGGGTTTTTAAGGTAACAGTCAAGGAGACCAAAGAATGGTACAAGTTAGTCGGATACAGCGCTCTGATTAAGGATTAATTGGTTGAACTCCGGAACCCTAATCCTGCCCTAGGTAGTTAGGCATTATTTGCAATATATTAAAGAAAACTTTGAAAATACGAAGTTTCTATTCCCAGCTTTGTCTGG------------------------------------------------------------------------------------------------------T-
>MZ312422_Phyllostomus_bat_morbillivirus_PREDICT/PBZ-1381
-------------------------------------------------------------------------------------------------------------------------------------------------------------------------------------------------------------------------------------------------------------------------------------------------------------------------------------------------------------------------------------------------------------------------------------------------ATGGAGTCCATATCGGTGAATCAAATTCTCTACCCTGAAGTTCACTTAGACAGTCCGATCGTGACTAATAAGCTTGTGGGAATCCTAGAATACGCAAACTTAAAACATAACTACCAATTGACCGATCCTACTATAATTGACAATATCAGACATCGTGTTAATGAAGGTTATTCT------AACCAAGTAATCATCAACCATGTTAATGTTGGGTGCGTTATCAATGATCTACTGAACACATACCCAAAAATCACTCATATTCCTTATCCAGAGTGTAATCAAGCATTATTTAGGGCCGATGATCCGTTAGTTACTCAAAAATTGTTGGAATTATTCAAGAAGGGGAATGTCATCTATCAGAAGATAGCCGGAGGTGTGGTCACTTGCCTGACAAAACTCAACCAGTCGTTAGGT---------CTT------------------------------GGGAATGATATTCCTGTTCCCCTTCAGAAATTGATACAGGATTTGGGGATAGTGATGCACAGTTCAAGGTGGTTTGAGCCTTTCTTATTTTGGTTTACAATCAAAACCGAAATGAGATCAGTAATAAAATCCAATACTCAA------ACTTGTCAGAAAAGA--AGATACATTCCAT--CATTCACAACTGGGAAAAATTTCAAAATTTTGGTCTCAAGGGACATGGTTTGTCTGGTAACATTGGAGGGA------------------------------GGTAGGGTCTATTACTTGACGTTCGAGATGGTCCTAATGTACTGTGACGTCATTGAAGGAAGACTAATGACAGACACTGCAATGAGTTTGGATCTCAAGTTTGCCAACTTGTACAAGAGGGTTCACTATCTCTGGGACTTGATTGATGGATTCTTCCCTGATCTCGGGAATGCAAACTACCAGCTTGTAGCATTACTTGAGCCTCTCTCACTCGCCTACTTGCAGCTTAGGGATGTAACAGATCAATTGAAAGGTGCATTCCTTTCGCATTGTTTTGCTGAGATCAAAGAAATCCTAGATCAACAAGGATTTACCTCGCAGGAGACGTACACCAGCCTAATTGATGCACTTGACACTATCTTCATCACTGACGATGTCCACTTGACTGGAGAGATATTTTCATTCTTTAGGAGTTTTGGCCATCCACGTCTAGAAGCCATCACTGCTGCTGAAAATGTACGAAAGCACATGAATCAACCAAAGGTAGTTTCTTATGAGACTCTAATGAAAGGTCATGCAATATTTTGTGGGATCATAATCAGCGGCTTTCGGGACAGGCATGGGGGGAGCTGGCCTCCTCTAACCCTTCCAGAGCATGCTTCACCCGTGGTTAGAAATGCTCAGACATCGGGAGAAGGGTTAACATATAGTCAGTGTGTGGATAATTGGAAGTCCTTCGTCGGGATTAAGTTTAAGTGCTTCATGCCTCTGAGTCTTGACAGTGATTTGACTATGTACTTGAAAGATAAGGCACTATCGGCCCTTAAGAAGGAATGGGACTCCGTCTATCCAAAGGAGTACTTAAGGTACAACCCTCCCAGATCAACAAGTTCAAGGCGACTAGTCAATGTTTTTCTTGAAGATTCTGACTTCGATCCTTACAACATGATCATGTACGTTATCTCTGGTGAGTACCTTCATGATCCAGAGTTCAATTTATCATACAGCCTTAAAGAAAAGGAAATTAAAGAAGTAGGTAGGCTGTTTGCCAAAATGACCTACAAGATGAGAGCATGTCAGGTCATTGCAGAGAATCTGATTTCCAACGGGATAGGTAAGTATTTTAAGGATAACGGAATGGCAAAAGATGAGCATGACTTAACCAAAGCTTTACACACTTTAGCAGTCTCAGGAGTTCCTAAGGACAAATCT---------------------------CAA---------AAACATCGTGACCCTAGAGTTCAAAAAGGCCACCTGTATGAAACAAAACAGCAAAAAGCAGAAAGTGACATCCACAATCGAAGATTTAAGAGTAACAAAGTTAAAAAA---------------------------------------------GAA-------------------------TTCATTTGCGGA---------------------------------AGA---------------------------------------------------------------------------------------------------------------------------------------------------------------------------------------------------------------------------------------------------------------------------AGCGAGGACAATGACCCA-----------------------------------------------------GATTTGCATGAAACAGTGAGTGCCTTTGTCACCACCGATCTCAAGAAGTATTGTCTAAATTGGCGTTATGAAACAATCAGTATATATGCTCAGAGATTGAACGAGATTTACGGGCTTCCTTGTTTCTTTGATTGGCTACATAAAAGGTTAGAAAAATCAGTGTTATACGTAAGTGATCCTCACTGTCCTCCTGATCTGGA--CCACCACATTGATCTCGACAATGTTCCGAATAACCAAATCTTTATCAAATACCCTATGGGTGGTATTGAAGGGTATTGCCAAAAACTGTGGACTATTAGCACCATACCTTACTTATACCTTGCAGCTCATGAGTGCGGGGTCAGGATTGCATCTTTGGTCCAAGGGGATAACCAGACAATAGCAGTCACCAAACGGGTACCAAGTACATGGCCCTACCCTCTTAAAAAGGCCGAGGCAGCTAGAGTGACAGTCAATTACTTTATGATCCTAAGAGAAAGGCTCCATGACATAGGGCACCATTTGAAGGCTAACGAAACTATTATTTCATCCCATTTTTTTGTATACTCAAAGGGGATTTATTACGATGG-AATGTTAATATCTCAGTCTCTTAAAAGTATCGCTCGCTGCGTATTTTGGTCAGAAACAATTGTAGATGAGACTAGAGCAGCCTGTAGCAATATATCCACCACTTTGGCAAAGTCAATTGAAAAGGGTTTCGACCGTTACCTAGCCTATGCACTCAATCTAATTAAGACCATCCAGCAGCTTTTGATCTCACTTGGGTTCACAATCAATGGATCGATGACGGATGACATAGTGGGACCTCTTCTGGCAAATAATAGGATCATTACTAAGATGGCACTGCTACCTGCTCCTATAGGAGGTTTTAATTACTTAAACATGAGCCGTCTATTTGTTCGGAACATCGGCGACCCAGTCACGTCGTCACTGGCTGATCTTAAACGGATGATCAAAGCAGGTCTCTTGAATGAAGTAATTCTCCATCAAGTAATGACACAGAAGCCGGGTGACTCGTCCTTCTTAGACTGGGCAAGTGACCCTTATTCTGCTAATCTCCCTTGTACACAGAGCATGACTAGAGTCCTCAAGAATGTCACTGCAAGGCATGTCCTAATCAACAGTCCTAATCCTATGCTGAAAGGGCTGTTCCATCATGAGAGCCAAGAAGAGGATGAGTCCCTAGCGGCATTCTTAATGGATAGAGGGGTAATTATACCCAGAGCAGCCCATGAGATCCTGGACAATACAATCACAGGTGCCAGGGAAGCCATTGCCGGGATGCTGGACACCACCAAAGGACTCATTAGAGCAAGTATGCAGAGAGGGGGGTTAACTCCAAGAATCATTACTAGGCTGACCACCTATGATTATGACCAGTTCAAGACCGGAATGAGACTGTTTATGGGCAAGGGCACAAACCTCTTGATAGATCAGGACTCATGTTCAGTCCAGCTTGCAAGAGCTCTGCGGAATCACATGTGGGCAGCATTAGCCCGAGGACGACCAATCTATGGATTAGAAGTACCTGATATCCTAGAATCAATGAGAGGTCAGTTGATTATGAGGCATGAATCTTGCCATATGTGTATGCAGGGGTCACAAAAT------TATGGATGGTTCTTTGTCCCAGCAAACTGTCAGTTAGACAACATCACTGCTAGTACCTCTAGCCTCAGAGTTCCATACATCGGATCCACGACAGAAGAGAGAACCGATATGAAACTTTCGTTTGTCAAATCACCAAGTCGGTCTCTTAAGTCAGCAGTGAGAATCGCCACTGTCTACTCGTGGGCATATGGTGATGATGACAGATCCTGGAATGAAGCTTGGCACCTAGCTAGGCAACGAGCCAATATCACACTTGAAGAACTTAGAATGATCACACCAATCTCAACCTCTACAAATCTGGCGCACAGGTTGCGAGACAAAAGTACCCAGGTTAAGTACTCTGGTACATCACTGATT---AGAGTCGCTAGGTACACAACAATCTCTAACGATAATCTTTCCTTCACTATTGCCGATAAGAAAGTTGACACCAATTTCATATATCAGCAGGGAATGCTGTTAGGGCTAGGGGTGTTGGAACAACTCTTCAGATTGGCCACAAATACAGGACAAGCAAATACTGTTCTTCACTTGCACGTTGAAACCGAATGTTGTGTAATCCCTATGACTGATCACCCGACTGTCCCTAG-TATCCACCAAATGAGGAAACCTCATACCATATGTACGAATCCCCTTATTTATGATAACAACCCTATTATTGAAAAGGATGCTATAAGGATCTACCACCAG---CACTATAGACGCCAAATT------GTA------------------GAGTTTGTAACGTGGTCCACAAGTCAACTGTATCACGTACTCGCCAAATCAACCGCGATGTCCATGATTGAGTTGATC-ACGAAATTTGAGAAAGACCACCTCAACGAAATTACAACTTTAATAGGAGATGATGACATTAACAGCTTTATAACTGAATTTCTGCTTGTGGAACCTAGGCTTTTTACTGTTTATCTGGGTCAATGTGCAGCACTCAATTGGGCATTCGAAATCCACTTCCATCGTCCGACGGGAAAATATCAAATGGGTGAGCTCCT-----ATTTACTTTCTTAAGTCGAATGAGCAAAGGAGTATTCAAGATATTAGTCAATGCTTTAAGCCATCCTCGGGTTTACAGGAGATTCTGGGATAGCGGAATGATTGAGCCAGTATACGGGCCATCCCTAGATACACAGAATTTACACCACACAGTAT--GTAACCTTATCTACAATTGTTACATCACTTATCTGGATCTCATATTGAATAATGATACAGATGATTACCCCACTATACTCTGTGAGAGCGATGAAGATGTTGTCTCTGATAGGTTTGACAACATTCAGGCTAGGCATCTATGTATAATAACAGATTTGTATTGTGATACCAAAGAATGTCCGCCTATAAGAGGACT-ACCTCCCACTGAAAAATGCAAGATGTTACTTAAGTTCTTACGGGGACAGTCTCAATTAGACCCCTCAGGTTTGGCC-------TGGAATGATCAACCTGTTTTGGTGGACCAATACTCATGCTCCCTCACTTATCTCAGGAGAGGTTGTATTAAACAAATTCGGCTAAGAGTGGACCCAGGATTTGTTTCAGAT-------------------GCATTATCAGACTCTAAGGGATTCCAGAGAGATACGATCTGGGGCAAATCAGATAGACAATTAACCCACAACCTTGAACCCCCTTCGGACGACATACTC-----ACCTTGATAGGATCCATT----AACACAGATGCCAGCAACATCCCTGTGATAGGAGAAGGTGTGAGA------AA-------T------------------------------TACGAAATCCATGCATTCAGAAGACTTGGGGTCAACTCTACAGCATGTTACAAAGCGGTGGAGATTGTCTCCCTGATACGGTGTAACTTCGAG--ATAGGA-------GATCATGGATTATTCCTTGGTGAGGGTTCAGGAGCCATGTTGGTCGTATATAGGGACCTCTTAGGATTAAGTAAGTGCTACTATAATAGCGGTGTTTCTCCTGATGCCAGGACAGGTCAGAGGGAGATATCACCATATCCGTCAGAGGTTAGCCTGGTCGAGCAC------------AAGCTT------GGTCAAGAGAGATCAGTCAGTGTGCTGTTCAACGGCCGTCCTGAAGTGACTTGGGTGGGGAGTGTTGATTGTTACAAATATATATTGAGTCAAATACCTACAGGCAGCCTGTC---CGTTATACATTCTGACATTGAAAGTCTTCCTGATAAAGATATAGTAGAAAAGTTAGAGGAATTGTCAGCAATATTATCAACAGCACTAATCCTAGGCAAGGCCGGGTCAACCTTGATTATCAAGATA---------ATGCCTATTAGCGGAGATTGG--GTTTACGGCTTCATTAAATTTGCCCTCGTGCATTATTTAAAGGGGATAATAGTTTACCCTAGATACAGCAACTATGTCTCTACTGAGTGTTACTTAGTGTTCCAGGGGATGCGGGCCAGCAGGCTTGTGAATCCGGAAGGGATAAAACAACAAATAATGAGGATAGGAATCCGGACCACACCTGGGCTCATATGTCACATCCTTGCCCGAAAACAAAACACATGTATCCAGTCATGT------------------------------CTAGGTTCCCCTATCACAA--------ATGAG------------------------------------------------------------------------------------GGATTTAACATTAATTTAAAATCACTTACCCATGTAGAGAAATTGCTAGTTAACTGCGGCTTCTCCATCAATGGAGACAAGGTATGTCGGAGTCTGCTACACCATGACGTAATCTCTGGCTGTGACGGTTTAACCAATGCTATTATTATTCTGTATAAAGAACTAGCAAGGTTCAGAGAGATCCATCTCACCTCACATGGTA----TTTTCCATGCTTATCCCGTCTTGATTGAGAGCCAGCAACGAGAATTGATCCTTGATATCACCCGAAAA-ATTGTCGGGCATTCTATCCTGTATTCTAGAAACCTGATCACACTTATC------C-----AAGTGATCAGGAACCTAAAATCCGGGTATATTACGATTGATCT-------TTATC-AAAACCAATTCACTCAGAACCTCTCTAAGTCTGACCGG----GCATTAATCAGGGCAAC-TATCGCCCGTCGGGATTGGATGTTTCGTTTAGAAACCAAGGAAATCAAGGAGTGGTTTAAACTAGTCGGGTACAGTGCCCTTATCAGTGAATGA--------------------------------------------------------------------------------------------------------------------------------------------------------------------------------------------------------------------
>MW557651_Myotis_bat_morbillivirus_PREDICT-PMV-11/PDF-3137
-------------------------------------------------------------------------------------------------------------------------------------------------------------------------------------------------------------------------------------------------------------------------------------------------------------------------------------------------------------------------------------------------------------------------------------------------ATGGATTCAGTTTCACTTAGTGAGATTTTGTACCCTGAAGTCCACCTAGATAGTCCAATAGTCACAAACAAGCTAGTCGCCATTTTAGAATATGCCAGGATCAACCACAATTATAACCTATTGGACCCTACTTTAGTGACCAATATCAGACATCGCATCAGTGAAGGTTACTCA------AACCAAATGATAATTAATTGTATAGAAATTGGGTGTACAATCAATCACAAATTGTTGAGCTATCCCAATACAAGGCATGTCATTTACCCGGAATGCAATGAATCATTGTTCAGAGCTAATGACAAATCTATCACCAGAAAGTTGAGGGATCTTTTTAAAGTAGGTAATTCGATATACACTAAGATTACCACCAAAATCATAGATTGTCTAAATCAAGTCAACTCTAATCTAGGT---------CTT------------------------------GGAGAGGGATTACCGGGTACAACAAAAAATATGATCCAAGACTTAGGAGTGGTAATGTGTAGCTCTAAATGGTTCGATCCTTTTCTTCTTTGGTTCACTCTCAAAACAGAGATTAGGCTGGCAATTAAGACCACGACAAAT------AACATGAGGAAGCGA--CGATATCGCCCAA--GTTTTGTCAAGGGTGACAGGTATGAGATCCTCGTGACAAGAGATCTGGTGACGATCATTGACATCAGAAAA------------------------------TTCGAGGTCTATTATTTGACATTTGAAATGGTTCTCATGTACTGTGATGTAATTGAAGGCAGGCTTATGACGGATTCAGCCATGACAATTGATACAAAGTATTCAGGATTACATGTCAGAGTTACTTATTTGTGGGATTTAATTGACGGATTCTTCCCTGTTTTAGGGAATTCCACATACCAGATTGTGGCACTCCTTGAACCTTTATCTTTAGCTTACCTCCAGCTTAGGGACGCAACTTTGACCTTGAGGGGAGCATTCCTACACCATTGCTTTTCAGAGATACAGGAGATCCTCGTGGCCTGCGCTGCCTACACGGAAGACACCTACATGGCCTTAACCGACTCATTAGACTCCATATTTATAACAGGGGATATTCACATGACTGGCGAAATATTTTCTTTCTTCAGGAGTTTCGGCCATCCTCGACTTGAAGCCATAACAGCAGCCGAGAATGTTAGGAAATATATGAACCAGCCTAAGGTTGTTTCATATGAAACACTGATGAAGGGGCATGCAATATTTTGCGGGATTATCATCAATGGATTTCGCGATAGACATGGAGGAACATGGCCTCCAATTGAGCTACCCGAACATGCATCATCTGTTATTAGGAATGCTCAAACCTCTGGAGAGGGATTAACACACAGCCAATGCGTCGACAATTGGAAGACTTTCGCAGGTGTTCGGTTCAAGTGCTTCATGCCTCTGAGTCTAGACAGTGATCTAACCATGTACCTCAAAGATAAGGCTCTTGCTGCTCTTAAAAAGGAATGGGATTCGGTGTACCCAAAGGAGTACTTAAGATACAATCCGCCCAAGTCAACGAGTTCACGGAGGTTGGTCAATGTTTTTCTAGAGGACTCCGAATTTGACCCTTATAATATGATCATGTACGTCATTACAGGAGAATATCTTAAGGATAATGACTTTAATCTGTCCTATAGCTTAAAGGAGAAAGAAATCAAGGAAGTTGGCCGGCTTTTTGCGAAAATGACATACAAAATGAGGGCATGTCAAGTGATTGCAGAGAACTTAATCTCCAATGGGATCGGGAAGTTTTTCAAAGACAACGGCATGGCAAAGGATGAACATGATCTCACCAAAGCTCTCCACACCCTTGCTGTATCTGGGGTTCCAAAAGACAAAGGC---------------------------GAG---------TCTCATAGAGGGGGACCTCCTCGAATACCCGATAACTACGGGCAACAATATGCTAATAGGAAAAATCCGAGGAATAATGGTAAAGGTCCATTAGGAACAAACTCTGAC---------------------------------------------AGT-------------------------TTTATCACTGGG---------------------------------TCA---------------------------------------------------------------------------------------------------------------------------------------------------------------------------------------------------------------------------------------------------------------------------TCGAGATCCAGGGAAACT-----------------------------------------------------GACCTGTATGAGACAGTCAGTGCCTTCATAACTACAGATTTGAAGAAATACTGCTTAAATTGGAGATATGAAACCATCAGTATTTTTGCCCAGCGACTTAATGAGATTTACGGACTTCCCTCTTTCTTTCAGTGGCTTCATAGGAGATTAGAGAATTCAGTTCTTTATGTTAGTGACCCACATTGTCCACCTGACTTAGG--TTCCCACTGTGATTTAGATAATGTCCCCAATGACCAGATCTTTATAAAGTACCCTATGGGAGGCATTGAGGGCTACTGTCAGAAGCTCTGGACAATTAGTACCATACCCTACCTTTATCTGGCAGCACACGAGAGTGGTGTACGAATAGCCTCATTAGTTCAAGGAGATAACCAGACAATTGCAGTAACTAAGAGAGTCCCTAGTACCTGGCCTTACTATCTCAAGAAGTCTGAAGCGGCAAGAGTCACAACTGAATATTTTGAAGTACTGAGACAACGCTTACATGACATCGGTCACCACCTGAAACTCAATGAGACAATCATATCATCTCATTTCTTTGTCTACTCAAAGGGAATCTATTATGATGG-AACATTAATTTCTCAATCACTTAAGAGTATTGCACGTTGCGTCTTTTGGTCTGAGACCATAGTTGATGAGACTAGAGCTGCCTGTAGCAACATCTCGACTACCCTGGCTAAATCAATAGAGAAAGGCTACGATAAATATCTTGCATTTTCAATAAATATATTGAAGACTATACAGCAGTTACTGATATCATTAGGGTTCACCATCAACACAACTATGACTCAGGATGTCGTCTGTCCTCTTCTCAGTGACCATGACTTATTGATCAAGATGGCACTCCTACCGGCTCCAATTGGAGGTTTTAATTATCTTAACATGAGTAGGTTGTTTGTCCGGAACATAGGAGACCCTGTGACATCATCATTAGCTGACCTCAAAAGAATGATCAATGCAGGTATTTTGAGTAACGAAGTCCTTCATCAAGTCATGACACAGGCTCCCGGGGATTCAAATTTCTTAGACTGGGCTAGTGACCCTTACTCGGCCAACCTACCATGTGTCCAGAGTATTACCAGACTACTTAAGAATATCACCGCTCGTCATGTATTAATTAATAGTCCAAACCCAATGCTTAAAGGATTGTTCCACGATCAGAGTAGCGAGGAGGACAAGTTATTAGCTGAATTCTTGATGGATCGGAAAGTGATCATTCCCAGGGCCGCTCATGAGATCCTGGACCACACCATAACAGGGGCAAGGGAAGCCATAGCAGGCATGCTGGATACAACGAAAGGGCTGATAAGAACAAGTATGAGGCGTGGGGGACTTACACCACGTATTGTCAGCAAGCTTTCTACCTATGACTACAATCAGTTTAGAGCAGGCATTAAGCTCTTTACATCGAAAACTAGGAACTTACTAATTGACCAGGATTCATGCTCAGTCCAATTAGCTAGGGCTCTCAGAAACCATATGTGGGCCTCATTAGCAAAGGGTAGACCTATTTACGGTCTCGAGGTGCCTGACATTCTGGAATCAATGAGAGGACACCTGATTAGGAGACATGAATCATGCATGTTGTGTGCCATCGGGTCCACTCAT------TATGGTTGGTTTTTTGTCCCAGCTGGTTGCCAGCTAGATAATATAACAGAGAGCACCTCATCATTGAGGGTCCCTTACATAGGTTCCACCACAGAGGAAAGGACAGACATGAAGCTTGCTTTTGTTAGATCCCCAAGCAGATCCCTTAAATCGGCTGTTAGGATTGCAACTGTTTATTCATGGGCTTACGGAGACGATGATCAGTCATGGCAGGAGGCCTGGGCACTTGCTCGTCAGAGGGCTAATGTCACCTTAGAAGAGCTCAGAATGATTACCCCAGTCTCTACATCTACCAATCTTGCTCATCGACTAAGGGACAAAAGCACACAGGTTAAATACTCAGGTACATCACTTGTA---AGGGTTGCACGATATACCACAATCTCCAATGACAATCTCTCATTTGTTATAGCAGACAAGAAAGTGGACACCAATTTCATATATCAACAAGGGATGCTACTGGGCCTCGGAGTTTTAGAACAATTGTTTAGACCTAGTAAGGATACCGGGGACTCAAATACAGTACTGCACCTACATGTTGAGACAGACTGCTGTGTGATCCCTATGAGTGACTACCTGAGAGTGCCAAG-TTGTCACAAGCTCGGTGATCCAATCACAAAATGCCAAAACCCTCTTATTTATGATCAGAATCCCATCATTGAGAAGGATGCTGTTAGGATCTACAATCAG---AGTTACAGAAGGCAAATG------GTT------------------GAGTTCGTAACCTGGAGCACAGGGCAACTTTACCATGTTCTCGCAAAATCTACAGCAATGTCTATGGTAGAACTGATA-ACCAAATTTGAAAAGGACCACCTGAATGAGATAACAGCTTTGATTGGGGATGATGACATAAACAGCTTCATTACAGAATTTCTCCTTGTTGACCCGAGGTTATTCATGGTGTATTTAGGTCAATGTGTCGCTATTAATTGGGCCCTTGATATTCACTACCACAGACCAGGAGGAAAGTATCAAATGGGAGAACTGCT-----CTTCTCATTTATTAGCAGGATGAGCAAGGGGGTTTTTAAAATCCTAACTAATGCATTGAGCCATTCAAGAGTCTACAAAAAGTTTTGGCATAGCGGTATGATAGAACCTGTCTACGGCCCGTCTCTTGACACCCAAAATCTTCACTCAACAGTGT--ACAACCTCATCTATAATTGTTACATGACTTATCTGGACTTAATGCTCAATGATGAGCTAGATGAGTTTACCTTCATCTTGTGTGAAAGCGATGAGGACCTTGTAGCAGAAAGATTTGATAACATCCAGGCTAGACATCTCGCCGTAATTTGTGATCTCTACTGTGATCCTAAAGAATGCCCTCAAATCCGGGGTTT-GACCCCAACTGAGAAATGTGCTGTCTTGTCGGAGTTTATCAGAACCCAAGCCAGATCATCACCAACAGGATTAACC-------TGGAATGACGACCCACTAGTAGTCGATCAGTTCTCGTGTTCCCTCACCTATCTCAGACGGGGGTCCATCAAGCAAATCCGACTTAGGGTTGACCCTGGATTCGTAGCTGAT-------------------GCCCTCGATCAAGCACAAGACCACAATGGGAGACCACAGTTGTCGTCCGTTAAAAGTCCACTGCATGCGGATTTCGGCCCCCCAAAGGACGAGCTATCT-----CGCCTCTTGAGCTCACTA----GCGACAATTAGCCACAACTTACCAGTTACAGGGGAGTATATCAGG------AA-------T------------------------------TATGAGGTGCATTCTTTTAGACGGTTAGGTGTCAATTCTACAGCTTGCTATAAAGCGGTTGAGATTGCTACCCTAATTGCTAAGGATATAGGT--CCTGAT-------GAGCAAGGGTTATTCTTGGGAGAAGGTGCAGGATCGATGTTAGTAGTTTATAAGAGTATCCTGAACCTTTCAAAATGTTATTATAATAGTGGAGTCACTGCGGAGGCACGAGCAGGTCAGAGAGAATTAGCACCGTACCCTGCTGAAGTGGGCCTAGTCGAACAT------------CAAATG------GGGGTAGAGAATATGGCCCTGGTGCTATTCAATGGAAGACCTGAGGTTACCTGGGTTGGAAATGTAGATTGCTATAGATATATATTGAGTAACATTCCGACAGGTGCATTAAG---CCTTGTACACTCAGATATAGAGACATTACCCAATAAAGATCACACTGAGCGCCTTGAGGAATTGTGTGCAACATTATCACTAGCACTGGTACTGGGACGAGAAGGTTCTACCCTGATCATTAAACTT---------ATGCCCAGGGTCGGCGATTGG--ACACAAGGTTTTTTATTATATGCACTCCCTCATTATCTAAGAGGCTACTTTGTTTACCCAAGATACAGCAATTATGTTTCGACTGAGGTATATCTTGTGCTCAGTGGGTTGAGGGTGGGGAGACTAATAAATCCTGAAGCTATCAAGCATTATATCATGAGAAATGGGCCTCGGTCTGTTCCGGGGCTTATAAGCCACATACTCACTCAGAAACAGTCAACATGTATCCAGTCTGTT------------------------------CATGGGGCCCCATTTGATA--------GAGGT------------------------------------------------------------------------------------GAGTTTAATCCGTACTTGAGAGGTCTTACCCCATTGGAAAAAGTGCTCATTAATTGCGGGTTTACCATAAACGGGTTAAAAATATGCAAGAACTTGTTAAATCATGATATCTCTGGAGGTGAACATGGGTTGGTCAGGTCTGCACTTATTTTATATAGGGAGTTGTTGCGGTTCAATGACAGCCAAAGGAATCAAAAAGGCA----TGTTCCATGCTTATCCAGTCTTGGTCGACAGCCAAATTAGGGAGATGATTGCAATGATAGCGAAGAAG-TGGGCTGGCCATGTCATTCTCTATTCGGAAGATAACTCTGGACTTACA------A-----AGCTAGTTCGAGATCTTAAAGCAGGATATTTGATATTCCATCT-------TCATT-CAAATTATATTAGCAGACAACTCTCTAAAACTGAGTTT----GGAATACTAAGGGCACG-TATACCCAAGAATGAATGGTTGTTTCAATTAGGAACAAAAGAGATTAAAGAATGGTTCAAACTTTTAGGGTACGGGGCTTTAATTCAGGAGTGA--------------------------------------------------------------------------------------------------------------------------------------------------------------------------------------------------------------------
>NC_001921_Canine_distemper_virus
-------------------------------------------------------------------------------------------------------------------------------------------------------------------------------------------------------------------------------------------------------------------------------------------------------------------------------------------------------------------------------------------------------------------------------------------------ATGGACTCTGTATCAGTGAACCAGATTCTATACCCTGAGGTCCATCTAGATAGCCCAATTGTAACCAATAAGCTAGTATCTATTTTAGAATACGCACGAATTAGACATAACTATCAGCTCCTTGATACAACATTAGTGCGTAATATCAAAGAGAGAATTTCAGAAGGGTTCTCA------AACCAGATGATCATTAACTGCATCGAAATTGGGAGCATTATTAATCAGACCTTGTTATCTTATCCCAAACACAACCATGTGATATACCCAAATTGCAACAAACTTCTATTTCATGCACAGGATCGAGTCATCTCTCTGAGGCTGAGAAATATATTCAAAAGAGGAAATAGCATCTATAGCAAAATAACAGACGGGGTCAAAAAATGCTTAAACGATATTAATCTTAATATTGGT---------TTA------------------------------GGGGGTGCACTGGACAAGACTATTGGGACCAAAATTGATGAAGCAGGCATAATTATGCAAAGCTCACAGTGGTTCGAACCTTTCCTTCTATGGTTTACAATTAAAACAGAAATGAGATCAGTGATTAAATCCTCTACTCAC------AACTGTCGCAAGCGG--AGGCAGAACCCTG--TCTTTGTAAAAGGTGAATCATTGAATGTGTTAGTCTCTAGGGACCTTGTATGTATTATTGACCTCACCAGT------------------------------CACATTGTTTATTACCTAACATTTGAAATGGTCCTGATGTACTGTGATGTAATAGAAGGGAGGCTAATGACTGATACTGCTATGGCAATTGATCAACGTTACTCAACTTTGCATGTCAGGATCAGGTATCTCTGGGATCTAATTGACGGATTCTTCCCGGATCTGGGAAATTCAACCTATCAATTGGTGGCTCTACTGGAGCCTCTCTCATTGGCTTACTTGCAATTAAAAGACATCACCTTCTCTCTCAGGGGTGCTTTTCTGAGTCACTGCTTTGCTGAAATTCAGGAGATTTTACAGGACAATGGCTTCTATACTGAAGAGACGTTCCAAACTTTAACCCAAGCTCTAGACTTCGTTTTCATCACAGAGGATATACATATAACAGGAGAAATCTTTTCCTTCTTTAGAAGTTTCGGTCACCCAAGGTTAGAAGCAATAACAGCAGCAGAGAACGTACGGAAACACATGAATCAACCCAAAGTTGTCTCCTATGAGACTATGATGAAGGGACACGCTATATTCTGTGGGATAATCATTAACGGTTATCGGGATAGACATGGGGGGACTTGGCCTCCGATGGATCTTCCTGTTCATGCATCTCCTATCATCAGAAATGCTCATGCCTCAGGGGAGGGAATCACCTATAGTCAATGTATAGAAAATTGGAAATCCTTCGCAGGAATTCGATTTAAATGCTTTATGCCTCTTAGCCTAGACAGTGATTTGACCATGTACCTGAAAGATAAGGCTTTGGCAGCCCTAAGAAAAGAGTGGGACTCAGTGTACCCAAAAGAATTCCTCAGGTACAATCCGCCTCGCTCCACTGAGTCTCGGAGACTTGTTAATGTGTTTCTAGAGGACTCTCAGTTTGACCCTTATAACATGATTATGTACGTTATCTCAGGTCAATATCTAGAAGATCCTGATTTCAACCTATCATACAGTCTCAAAGAGAAAGAGATTAAAGAGGTAGGGAGATTATTCGCTAAAATGACCTACAAAATGCGAGCCTGTCAGGTCATAGCAGAAAACTTGATATCTAATGGAATTGGGAAGTACTTCAAGGACAATGGGATGGCAAAGGATGAACACGATCTCACTAAATCATTGCACACTCTGGCTGTGTCCGGGGTTCCGAAAGACAAGAAA---------------------------GAT---------TCCCATCGTGGCCTCACTAACCAGCGTAAATCCCTGAAGCCTGCACCTTATCGAGGAACCCGTCACTCCGTCTCTTCCCCAAGTAGTAGATATATAGACCCAAACCCA---------------------------------------------AAT-------------------------TTTTGCACCAGT---------------------------------AGA---------------------------------------------------------------------------------------------------------------------------------------------------------------------------------------------------------------------------------------------------------------------------AGAGAAGACAATGACATA-----------------------------------------------------GAGATCTATGAAACTGTAAGTGCATTTATAACTACAGATCTCAAAAAGTACTGTCTGAATTGGCGTTATGAGACCATCAGTATTTTTGCTCAGAGATTAAATGAAATCTATGGTCTCCCCTCATTTTTCCAATGGTTGCACAGAAGATTGGAACAGTCGATCTTATACGTAAGTGACCCCCACTGCCCTCCAGATCTCGA--TCGTCATGTGGACTTGAATACAGCCCCTAACTCTCAAATATTCATCAAATACCCAATGGGAGGGGTGGAGGGGTATTGTCAGAAGTTATGGACTATTAGCACCATACCTTATCTGTACTTGGCGGCACATGAGAGTGGTGTCAGAATTGCATCACTTGTCCAAGGTGATAACCAAACTATTGCTGTCACTAAAAGAGTACCAAGCACCTGGTCCTATGCCTTGAAGAAATCTGAAGCCAGTCGAGTGACCACAGAATACTTTATAGCCTTGAGACAGAGGTTACATGATGTCGGACATCATTTGAAAGCAAATGAAACAATAATCTCTTCCCACTTTTTTGTATACTCAAAAGGAATCTATTATGATGG-AATGTTAATTTCACAATCCCTGAAGAGTATAGCTAGGTGTGTATTTTGGTCAGAAACAATAGTGGATGAGACCCGAGCCGCGTGCAGCAACATTTCAACAACATTAGCGAAAGCCATTGAGAAAGGGTTTGACCGATATTTAGCCTACACGCTGAACATTTTAAAAATCATCCAACAAGTATTAATTTCATTAGGATTCACTATCAATTCAGCGATGACACGGGATGTGATAGAACCCCTCTTACAAGATCACTGTCTCTTGACCAAGATGGCAATTCTCCCCGCACCCATTGGCGGTTTTAATTACCTCAATATGAGTAGGCTCTTTGTCAGGAATATCGGGGATCCCGTGACATCTTCTATTGCTGACCTCAAACGAATGATCCGATCAGGCCTTCTTGGAGTGGAGATTCTACATCAGGTCATGACTCAATACCCAGGTGACTCTTCTTATTTAGATTGGGCAAGTGACCCTTATTCTGCCAATCTGCCCTGTGTCCAGAGCATAACCCGACTCCTTAAAAATATCACAGCTAGGCATGTCCTTATCAACAGTCCAAATCCGATGCTGAGAGGATTGTTCCATGATGAAAGTCAGGATGAGGATGAAGCTTTAGCAGCTTTCTTGATGGATAGGAAAATTATTATCCCAAGGGCTGCACATGAAATTCTGGATAACACAATCACGGGTGCAAGAGAGGCAATTGCCGGAATGCTAGACACCACAAAGGGGTTGATAAGAGCAAGCATGAAAAGAGGAGGTCTAACCCCTAGAATAATAACCCGTTTGTCAACTTACGATTATGAGCAATTTAGGGCAGGTATCAGACTGTTCTCAGGGAAGGGGCATGATCAGCTCATCGATCAAGACTCATGTTCCGTCCAGTTAGCGAGAGCATTAAGGAACCACATGTGGGCCAAGCTGGCGAAGGGTCGTCCTATTTATGGTCTAGAAGTCCCGGATATCCTTGAATCAATGAAGGGTTATATGATTAGAAGACATGAATCCTGTTTGCTTTGCGCATCAGGCTCTCATAAC------TATGGTTGGTTTTTTATACCAGCGAATTGCCAATTGGATAGTATTACAGAGGGAACATCTGCACTGAGGGTGCCATACATAGGGTCCACAACAGAAGAAAGAACAGACATGAAACTAGCATTCGTCAAATCTCCTAGTAGGTCTCTAAAATCAGCAGTGAGAATAGCAACTGTGTACTCATGGGCCTATGGTGATGATGACGAATCTTGGCAAGAGGCTTGGACCTTGGCAAAACAGAGAGCGGACATCTCACTTGAGGAATTACGAATGATTACCCCAATTTCCACTTCTACTAATCTAGCTCACCGACTAAGAGACAAGAGTACTCAAGTCAAATACTCAGGGACCTCTCTCATC---AGAGTAGCACGTTATGCAACTATCTCGAATGATAATCTTTCTTTTATTATAGATGACAAGAAAGTGGACACAAATTTTATTTATCAACAAGGTATGCTCCTGGGCCTGGGGATCCTTGAGCACTTATTTAGATTGTCTTCAACCACCGGCGACTCTAACACCGTGTTACATTTACATGTTGAAACAGATTGTTGCGTAATACCCATGAGTGACCATCCAAGAGTCCCAGG-GCTCAGAAAGGTCGTCATACCAAGAAATATTTGTACAAATCCTTTGATTTATGACAGTAACCCTATTATTGAGAAAGATGCAGTCAGACTTTATAACCAG---AGTCACAGAAAGCACATT------GTA------------------GAGTTTGTCACATGGACAACAGGGCAGCTTTATCATGTGCTAGCTAAATCTACTGCTATGTCTATGGTTGAGATGATT-ACAAAGTTTGAAAAGGACCACCTAAATGAAGTCACTGCGTTAATTGGCGATGATGATATCAATAGTTTTATCACTGAGTTTCTTCTAGTTGAGCCTAGATTATTTACTGTATATCTAGGTCAATGTGCTGCAATCAACTGGGGCTTTGAAATTCATTATCACCGACCTTCTGGAAAGTACCAAATGGGTGAGTTGTT-----GTTCTCTTTCCTGAGTAGAATGAGTAAAGGAGTCTTCAAAATTTTAGCCAATGCATTGAGCCATCCTAAAGTATATAGACGGTTTTGGGACAGTGGGATGATTGAACCTGTTCATGGACCCTCTCTTGACTCCCAAAACCTACATATAACTGTAT--GCAACCTGATCTATAACTGTTACATGATTTACCTAGACCTTCTGTTAAATGATGAATTAGATGATTTCTCATTCATTTTATGCGAAAGTGACGAGGATGTCATACCTGAAAGATTTGACAACATACAAGCCAGGCACCTATGCATCTTATCTGACCTTTATTGTAACCCTCGTGATTGTCCCCAGATTCGTGGGTT-GACACCAACACAGAAATGTGCTGTGTTGTCGGGGTACTTAAAATCAAAAGCCCTAGAATCCCATGTTGGTCTGACA-------TGGAATGACAAACCTATCTTAATAGATCAATATTCATGTTCCCTGACATATCTTAGAAGAGGCTCAATCAAGCAGATAAGATTGAGAGTGGATCCCGGATTCATCACTGAT-------------------GCTGTTGGATGCTTAGAAAGGCGTCCTCTAAGAAATAATTCTACCTCTAAGGCCTCAGAATTAACGTCAGGATTTGACCCACCGAAAGATGACTTGGCT-----AAACTTCTGAGTCAGCTG----TCAACAAGGACACATAACTTACCTATTACAGGATTAGGAGTCCGG------AA-------C------------------------------TATGAGGTTCATTCATTCAGAAGAATTGGGATCAACTCTACTGCATGTTACAAGGCAGTTGAAATAGCTTCCGTGATTAAGAACGAATTTACG--TCTGAA-------GAACACGGATTATTCCTAGGAGAAGGTTCAGGTGCAATGTTGACAGTATATAAAGAGCTATTAAGATTGTCAAGATGTTATTATAACAGTGGTGTGTCGGTAGAATCCAGAACTGGACAACGAGAGATTTCACCTTACCCTTCTGAGGTCAGTCTGGTGGAACAT------------CAATTA------GGACTCGATAAATTGGTGACTGTGCTTTTCAATGGGAGACCAGAAGTAACTTGGGTTGGGAGTGTTGATTGTTACAAGTACATACTGAGCCAGATCTCTGCTAGCAGTCTTGG---GTTGATTCACTCGGATATAGAGTCACTACCGGATAAAGACATAATTGAAAAGTTGGAAGAATTGTCTGCTATATTATCAATGACTTTGATATTAGGGAAGGTAGGGTCAGTGTTAGTAATTAAGATC---------ATGCCAGTTAGTGGCGACTGG--GTTCAAGGATTTATTTTGTATGCACTCCCACATTTTCTTCGAAGTTTCATAGTTTACCCAAGATACAGCAATTTTGTGTCAACAGAGGCCTACCTTGTTTTTACCGGTCTTAGAGCAGGGAGACTAATCAATCCTGAGGGGATTAAACAACAGATTTTGCGAGTCGGTATTCGAACTTCACCCGGGTTGGTAGGGCACATCCTTTCATCAAAGCAGACAGCATGTGTGCAGTCTTTG------------------------------CATGGACCTCCATTTCATG--------CTAAA------------------------------------------------------------------------------------TCTTTCAATCCTCACCTTCAGGGTTTAACAAGTATTGAGAAGGTATTAATCAATTGTGGGCTTACAATTAATGGTCTTAAAGTATGTAAGAACCTGCTTCACCATGATATTTCGTCAGGCGAGGAAGGGCTGAAAGGATCTATCACGATCCTTTACCGGGAACTCGCAAGGTTCAAGGATAACCACCAATCTTCACATGGAA----TGTTCCATGCATACCCTGTGTTAATCGCAAGTCAGGAAAGGGAGCTCGTATCTATCATTGCAAAGAAG-TACTGTGGCTATATTTTGCTGTACTCGGGCGACTTATACGAAATTACC------A-----GGATTGTCCGAAACCTGAAAGCCAACCACATAATTTTCGACCT-------GCATC-GTAATTTATTCATGGATAATCTGTCCAGATCTGACAGG----TCTCTCATCCTAACGAC-AATCCCCAAAAAGAATTGGCTCTTTCAGCTCGAGACAAAAGAGATAAAGGAGTGGTTCAAATTATTAGGTTATAGTGCACTGATTAGAAATCACTGACAGGTTAGTCTGGCTCCTAGCCCCCTTCCATTCATTGCTATTGAACTTAGTTATACGAAAAAAAACAACGGTTATTAATAAGTTATCATACCCAGCTTTGTCTGG------------------------------------------------------------------------------------------------------T-
>NC_028249_Phocine_distemper_virus
-------------------------------------------------------------------------------------------------------------------------------------------------------------------------------------------------------------------------------------------------------------------------------------------------------------------------------------------------------------------------------------------------------------------------------------------------ATGGACTCCGTATCTGTGAATCAAATTTTGTATCCAGAAGTTCATTTAGACAGTCCAATTGTGACCAACAAGTTAGTTGCTATTCTTGAGTATGCGCGGATTAAGCACAACTACCAACTCACTGATACCACATTAGTGCACAATATAAGAGAAAGGATTACAGAAGGGTTATCA------AATCAGATGATAATTCATTGCATAGAAATTGGAAGTATTATCAACCAAACATTACTGTCCTACCCTCAATACAAACATGTGATATACCCGAATTGTAACAAGTCATTGTTTCACGCACAAGATCAAATTATCTCTCTTAAGTTGAGAACTATATTCAAGAGGGGCAATAGTATCTATAGCAAAATTACAGATGGGATCAAAAGATGTCTAGTTAATATTAACTTAAATATTGGT---------CTG------------------------------GGTGAGACATTGGATAAAACAGTGAGAACAAACATAGATGAAGTCGGCATTGTTATGCAGAGCTCACAGTGGTTTGAACCCTTCCTCTTATGGTTCACGATCAAAACAGAAATGAGATCAGTGATAAAATCTTCTACCCAC------AATTGTCGTAAACGT--AAACAGAACCCTA--TCTTTGTCAAAGGTGAATCGTTTAAGGTACTAGTATCCCGGGATCTAGTCTGCCTCATTGATCTTGCAAAT------------------------------TATAGTGTTTATTATTTGACTTTTGAAATGGTCTTGATGTACTGTGATGTGATTGAGGGAAGATTAATGACTGATACAGCTATGGCAATTGACCCGCGTTACTCAGCTTTGCATGTCAGAATTAAGTATCTCTGGGACTTGATTGACGGTTTCTTTCCGGACTTAGGTAATTCAACTTATCAACTGGTTGCTCTATTAGAACCTCTTTCTTTGGCTTATTTACAACTAAAAGACATAACGTTTTTCCTCAAAGGTGCTTTCTTAAGTCATTGCTTTACAGAGATACAAGGAATATTGCAGGCCAGTGGGTTCTACACCGATGAGACATTCCAAACACTGACTCAGGCTTTAGATTTCATTTTCATAACAGAGGATATACACATAACAGGAGAGATTTTCTCCTTTTTTAGAAGTTTTGGCCATCCTAGACTAGAAGCAGTAACTGCAGCAGAAAATGTCCGGAAGCACATGAACCAGCCCAAAGTAGTTTCTTATGAGACAATGATGAAAGGGCATGCCATCTTCTGTGGGATTATAATCAATGGTTATAGAGACAGACATGGAGGAACCTGGCCTCCGATGGATCTCCCTGTACATGCGTCACCTTTGATCAGAAACGCGTGTGTGTCAGGGGAGGGAATAACATACAGTCAATGTGTAGAAAACTGGAAATCATTTGCAGGGATTAAATTCAGATGCTTTATGCCCTTGAGTTTGGATAGCGATTTAACCATGTACCTCAAAGATAAAGCCCTGGCAGCCCTTAAAAAAGAGTGGGATTCAGTATACCCAAAGGAGTTTCTCAGGTATAATCCTCCTCGCTCAACCGAGTCCCGAAGGCTGGTCAATGTATTCTTGGAGGACGCCGAATTTGACCCATACAACATGATCATGTACGTAATTTCTGGCCAGTATTTAAAGGACCCTGATTTCAATCTCTCATATAGTCTTAAAGAAAAAGAGATTAAGGAGGTAGGTAGATTGTTCGCGAAAATGACATATAAAATGAGAGCATGTCAAGTCATCGCAGAAAACCTGATATCAAACGGGATTGGGAAGTACTTCAAAGATAACGGGATGGCAAAAGATGAACACGACCTAACTAAAGCCTTACATACTTTGGCTGTATCTGGAGTTCCCAAGGACAAAAAA---------------------------GAC---------TCTCATCGTGGGTTTAATAAACAACAAAGATCATTCAACTCCGAACCCAATTTAAAGACACTGCACCCTAGTTCACTTTCAAACAATCATCGTAAGAGTCAGATACCC---------------------------------------------AAC-------------------------TTCTGTACCAGT---------------------------------AGG---------------------------------------------------------------------------------------------------------------------------------------------------------------------------------------------------------------------------------------------------------------------------CAGGAAGACAATGACACG-----------------------------------------------------GAGATTTACGAGACTGTAAGTGCCTTTATAACCACAGATCTAAAAAAGTACTGCCTGAATTGGAGATACGAGACAATCAGCATATTCGCTCAAAGGTTAAATGAAATCTATGGGCTTCCTTCATTTTTCCAATGGTTGCACAGGAGATTAGAACAATCGACACTGTATGTGAGTGACCCTCACTGTCCTCCTGATCTTGA--TCGCCATATAAACCTTGATGCAACTCCAAATTCTCAGATATTCATAAAATATCCAATGGGAGGAGTCGAAGGGTATTGCCAAAAATTATGGACAATTAGCACTATACCATACCTGTACTTAGCGGCACATGAAAGCGGTGTTAGAATTGCATCACTGGTTCAAGGAGACAACCAGACTATAGCAGTTACAAAAAGAGTCCCAAGCACATGGCCTTATGAACTGAAAAAAGCTGAAGCTAGCCGAGTGACAACAGAGTATTTTATAGCTTTAAGGCAGAGATTGCATGATGTTGGTCACCATTTGAAAGCAAACGAAACAATAGTGTCTTCACACTTCTTTGTTTACTCAAAAGGAATCTATTACGACGG-GATGTTAATTTCTCAATCCCTCAAGAGTGTAGCTAGATGTGTGTTTTGGTCAGAAACAATAGTAGATGAGACACGAGCTGCATGTAGCAATATCTCTACAACTCTAGCAAAGGCAATTGAGAAGGGTTTTGATAGGTACCTAGCCTACGCACTTAATATCTTGAAGATCATTCAACAAGTTCTCATCTCATTAGGATTCACTATTAATTCGGCTATGACACAGGATGTAATAGAACCACTGCTGCAAAACCACTGTCTCTTGACTAAAATGGCAATACTTCCTGCTCCTATTGGTGGTCTAAATTACCTGAATATGAGTAGACTCTTTGTAAGGAATATAGGGGACCCTGTTACGTCTTCCATTGCAGATCTCAAGCGAATGATTAAGTCAGGACTTCTGGGAGAGGAAATTCTGCATCAGGTTATGACTCAAAACCCAGGTGATTCCACTTACTTGGACTGGGCCAGTGACCCCTACTCAGCTAATCTACCATGCGTCCAAAGCATAACTCGACTTTTAAAGAATATTACAGCTAGGCATGTGCTCATAAACAGTCCCAATCCAATGTTAAAGGGATTATTTCATGATGACAGTCAGGCCGAGGATGAGGCCCTAGCTGCTTTTTTAATGGACAGAAAGGTTATCATTCCAAGAGCTGCTCACGAGATTCTAGACAATACGATCACGGGTGCAAGGGAAGCAATTGCAGGGATGCTGGATACGACGAAGGGACTGATTAGGGCAAGTATGAGGAGAGGAGGACTTACTCCGAGGATAATAACTCGGTTGTCAACTTATGATTATGAGCAGTTCAGAGCCGGCATCAGGTTGCTATCAGGGAAGAGACGTGATCCACTCATAGACCAAGACTCATGCTCTGTACAACTAGCAAGAGCATTGAGGAATCATATGTGGGCTAAATTAGCTAAGGGTAGACCTATTTATGGGCTAGAAGTGCCGGACATACTAGAGTCTATGAGAGGATATATGATTAGGAGGCATGAGTCCTGTTCAATGTGTTCAGCTGGTTCTCTCAAT------TACGGTTGGTTCTTTGTACCAGCCAATTGTCAGCTTGATAGTATTACAGAAGGAACATCTGCATTAAGGGTGCCATACATTGGGTCTACAACTGAAGAGAGAACGGATATGAAGCTAGCATTTGTGAAGTCTCCAAGCAGATCCCTTAAATCAGCAGTTAGGATAGCCACTGTCTACTCTTGGGCTTATGGTGATGATGATAGCTCATGGCAAGAAGCGTGGACTCTGGCAAAACAGAGAGCCAATATATCTCTTGAAGAGCTCAGGATGATTACTCCTATTTCTACTTCTACAAATTTAGCTCACCGACTAAGAGACAAAAGCACACAAGTCAAATACTCAGGTACCTCTCTTATT---AGGGTCGCACGTTATACAACTATCTCGAATGATAATCTCTCATTTGTAATTGCTGACAAAAAAGTGGACACAAATTTCATCTATCAGCAAGGTATGCTCTTGGGTCTTGGCATCTTAGAACATCATTTCAGATTGTCCTCAAATACCGGTGAATCTAACACTGTACTGCATCTGCACGTTGAAACAGACTGTTGTGTGATCCCCATGACTGATCATCCACGAGTCCTAGC-CCTTAGACAGGTTGTTGTACCAAGGAATATCTGCACAAATCCCTTGATTTATGATAGTAACCCTATTATAGAGAAAGATGCAATAAGGCTTTATAATCAA---AGTCATCGGAAGCATATT------GTA------------------GAGTTTGTTACCTGGACAACAGGGCAACTCTATCATGTGCTCGCTAAGTCGACCGCTATGTCTATGGTCGAAATGATT-ACAAAATTTGAAAAAGACCACCTTAATGAGGTCTCTGCACTGATTGGGGATGATGACATTAACAGTTTTATCACTGAATTTCTCTTGGTTGAACCTAGATTATTCACCGTGTATCTAGGTCAATGTGCAGCAATTAACTGGGGTTTTGAAATCCATTACCATCGACCTTCAGGTAAATATCAAATGGGGGAATTGTT-----GTTTTCATTTCTCAGCAGAATGAGTAAAGGTGTCTTCAAAATCTTAACCAACGCTCTAAGCCATCCTAAAGTATATAGGAGATTTTGGGACAGCGGAATGATTGAACCTATTCATGGACCCTCTCTAGACGCTCAGAATTTGCATATAACTGTCT--GCAATTTGATTTATAATTGTTATATGATTTACTTGGATCTTCTGCTGAACGATGAATTAGATGAATTCTCCTTTATTTTGTGTGAAAGTGATGAAGATGTTATTCCTGAAAGATTTGATAATATACAAGCCAGACACCTATGTATTCTTGCTGACCTTTATTGCAATCCCCGTAGTTGCCCACAGATTCGAGGATT-AACACCAACACAGAAGTGTGCTGTTTTAATAAAATACCTAAAGCTGCAAGCTCTAGAATCTCATGTTGGCTTAACA-------TGGAATGACAAGCCTATTTTAATTGATCAATATTCATGTTCCTTAACTTACCTGAGAAGAGGGTCTATCAAGCAAATAAGATTAAGAGTGGACCCTGGATTTATTGCAGAC-------------------GCCATCGGGGATGTGGGAAATAGTCCCTTAAAAAGAGGCCCTGCCTCTGTACCTCTCACCTTAAAAACAGGATTTGACCCGCCTAAAGATGATCTTACA-----AAACTTTTAAGTCAATTG----TCAACAAAAACCCATAACTTGCCAATCACCGGCTTAGGAGTTAGA------AA-------T------------------------------TACGAAATTCACGCATTTAGGAGAATCGGGGTTAACTCTACTGCCTGCTATAAAGCAGTTGAGATAATTTCTCTTATCAAAAAAGAATTCTCT--ACAGGA-------GAACACGGATTATTTTTGGGAGAAGGCTCAGGTGCTATGCTGACTGTATATAAAGAGTTATTAAGGTTAACAAGATGCTACTATAACAGTGGTGTATCAGTAGAGTCAAGAACTGGTCAACGAGAGATCTCACCTTATCCTTCTGAGGTAAGCTTAGTAGAGCAT------------CAATTA------GGGCTTGATCGTCTGGCGACTGTACTTTTCAATGGAAGACCAGAAGTCACATGGGTCGGGAGTGTTGATTGTTATAAGTATATACTTAGCCAAATACCTGCTAGCAGTCTAGG---ATTAATACACTCAGACATAGAATCACTTCCCAACAAAGATGCAATTGAAAAGTTAGAAGAACTGTCTGCCATCCTGTCTATGACTTTGATTTTGGGCAAGGTAGGATCAGTTCTAGTAATTAAGATC---------ATGCCAATGAGCGGTGACTGG--GTTCAAGGTTTTATACTTTATACACTCCCACATTTTCTTCAGAGTTTCATAGTTTACCCTAGATATAGCAATTTTGTATCCACAGAGGCATATCTCGTTTTTATAGGACTAAGGGCAGGGAGATTAGTCAATCCTGAGGGGATCAAGCAACAGATTATAAGGATTGGTATTCGAACATCACCTGGGTTAGTTGGGCATATCCTATCAACAAAGCAGACAACATGTATTCAATCATTA------------------------------CATGGGCCTCCTTTTCACA--------ATAGA------------------------------------------------------------------------------------TCTCTGAACCCTTACCTAAGAAGCTTGACGTGCATAGAGAAAGTGTTAATCAATTGTGGGCTTACAATTAATGGCCTAAAGGTGTGCAAGAATCTGTTCCATCATGACATCTCATCAGGTGAAGAAGGGCTAAAAGGTTCAATTATAATTCTTTATAGGGAGCTTGCACGGTTCAAAGATAATTATCAGACTTCGCATGGGA----TGTTCCACGCCTACCCAGTGCTAGCGACAAGCCAGGAACGGGAACTTGTGTCTATAATAGCTAGGAAA-TATTGTGGCTATATTATGCTCTATTCAGAAGACATTTATGAATTATCT------A-----AGATTGTACGAAATCTGAAATCTAATCATATAATATTTGATTT-------ACATC-ATAATCTGTTTATGGAGAATTTGTCTAGATTTGACCGA----TCTCTTATCTTTAGCAC-AATCCCAAAAAGAGATTGGTTATTTCAATTGGAGACTAAAGAAATTAAGGAATGGTTCAAATTGCTAGGTTATAGTGCACTGATTAGAAATTCCTAG---------------------------------------------------------------------------------------------------------------------------------------------------------------------------------------------------------------T-
>NC_017937_Nariva_virus
-------------------------------------------------------------------------------------------------------------------------------------------------------------------------------------------------------------------------------------------------------------------------------------------------------------------------------------------------------------------------------------------------------------------------------------------------------ATGGAAGAGACTGATACAATATTGTACCCAGAATCTCACCTCAACAGCCCAATAGTTGGCCAAAGGCTAGTCACTTACTTAACCTACTCACATCTCCCGCACAATCAGGTCCTTAAAGATGAGACAGCCCTTAGGAATATTAGATTACGCAGCCAAATTAGTGGCCAA------CCTTATCACCTACGAATCTTAGGGATATCAGGCCAGATGGTCCTCCCTTATACCAGACCGCCTTACAGCTGCCATCATATCCCATACCCAGAATGTAATAAAATCTTGTTCAATTATGTAGATGATAGAATTGCTAAAAGATTGGATGATGTTCTAGCTCATGCAAATTCTGCTTTCTCTATGGTCAGTCAACACATTGCAATTTCACTAGCATCAATCAGAGCTGATCTCGGC---------CTA------------------TCTGCTGAACCTGCTATTGATCCAGAAGCTCTTTGCCATGATAGTATTATTAAGCTACCTGAAGTGATGACGAGATCACAATGGTATCACCCCTTTTTGTTCTGGTTCACCCTCAAGACTGAAATGCGTGCATGTATAAAGAAGTATAGTATT------CATTCTAAAACTGCC--CGAGAGATCCCTG--TAATAATAAGAACACATAACAACATAATTGTGATCAATAGATTCTTAACTTACATAATCAACCTTAAAAGG------------------------------AGAGAAACATATTATCTCACTTTCGAGATTGTCCTGATGCTATGTGATGTGGTTGAAGGACGAATGATGTGTGATGTTGCCATGTGTAGTGACCCGAAATACGGGCCAATTGTTCCAAATGTATATAAATTATGGTCCTTTATTGACGGGTTATTCCAGGACCTTGGGAACCGCACATACAATGTTGTCTCTCTACTTGAACCATTAACATTAGGATTTCTCCAATTAAGAGATGAATCACCTATCCTTGCCGGGGCATTCTTGGATCATTCACTGAATGAGCTCATAGCTGAACTCAATGACGCTGGATATACCCATGAGGAAGATCAAAAGAGTGTCCTGCGGATAGTTCGATCAATATTTAACATCGATAGCATCCACCTGCTAGCAGAGATGTTCTCGTTCTTTCGTAGTTTTGGCCACCCAATATTAGAGGCGGAAAATGCCGCAAATAAGGTACGAGACCATATGCACAAGCCCAAGTTAATCTCGTTCGAAGTAATGATGAAGGGCCACGCCATCTTCTGCGGTACTATCATTAACGGGTTCAGAGATAGGCATGGAGGCGTTTGGCCCCCCGTGACCCTCCCTGATCATTGTGCATTAATTGTCAAATCTGCCCAACTCAATAATGAAGCTCTAACAGATCCAATCTGCATTACCAACTGGAAATCATTTTGTGGCATCAGATTCGGGTGCTTCATGCCTCTGTCTCTTGATGAAGACTTGACTATGTATATGAAGGACAAGGCTCTTGCTGCACTCAAGAAGGAATGGGATTCAGCATACCCTATCGAAGTCATGCCCTATAGACCTCCCAAAGCTACTACCTCAAGGAGATTAATAGATGTATTCGTTAGTGATCCTAAATTTGACCCCTATGAGATGATCCAATATGTGCTGAGTGGTGATTACTTGGAGGATAAAGATTTCAATCTATCATATAGCCTCAAGGAGAAAGAGACTAAGCAAGTAGGCAGACTTTTTGCAAAAATGACCTACAAGATGAGGGCATGCCAGGTCATAGCTGAGAACCTCATTGCCAATGGAGTCGGGAAGTACTTTAAGGATAATGGGATGGCTAAAGATGAACATGAACTGGCAAAGACTCTACACCGCCTATCAATATCTGCAGTCCCAAGGAATAATGCT---------------------------CTA---------AGGGAGGAAGTCAATAGACTATTAATCGGGTCTCCCACTATTTATGCTGGAGAGGGAACTGGAATTGGTCATAGAAAGCCTGACGAGCAACCTAGGCATAGAGGTGAT---------------------------------------------CAT-------------------------GAAGGCACCTATGTC------------------------------AAT------------------------------------------------------------------------------------------------------------------------------------------------------------------------------------------------------------------------------------------------------------------------CCGATAAGCCTTGAATCCGGA-----------------------------------------------------GGTCAATATGAAACAATTAGTACATTCTTGACGACAGATCTGCAAAAATTCTGTCTTAATTGGAGAGCAGAGACAATCAATGTATTTGCTCAGAGGTTGGACGAAATTTACGGGCTCCAGGGTTTCTTCCAGTGGCTCCATAGACGGTTGGAGCGCTCTGTTCTATATGTCTGTGATCCATACTGCCCTCCAGGGAACCT--CCTCCATATAGACCTCGATGCATGCCCCGATGAGCACATCTTCATCAAGTACCCCATGGGTGGGATTGAAGGGTTCTGTCAAAAACTTTGGACTATAGCAACAATCCCATACCTATATCTGTCGGCCTATGAGGTAGGAGTCAGGATCAGTTCAGTGGTGCAAGGTGATAATGAGGCAATTGCCATTACCAAGAGGGTTCCAAGCCGCTACCCTTACTGGTTAAAGAAGGAGGAGAGTTCACGCGCAGCCAGATTGTACTTCCATAGACTCCGAGAAAATCTCGCCATGGTCGGCCACAACCTCAAGGCCAATGAGACAGTGATTTCTAGTCACTTCTTTATTTACTCTAAGCAGATATACTATGATGG-TGTAGCCTTATCACAATCCCTCAAAGCTATCTCAAGGTGTGTGTTCTGGTCCGAAACCATCGTCGACGAGACACGATCTGCATGCAGCAATATAGCAACTTCACTTGCAAAAGCCATAGAAAAGGGATATTCACGGAATGTGGGGTACGGACTTTGTCTACTTAAGACTGTTCAACAACTTATGATATCATTGGATTTCACTATCAACCCTTTCATGACCCATGATATCAAGAACCCTATTATTGGCAATAAACAGTGGCTTCTCCATGCTGCTCTTACACCTGCACCATTGGGGGGGTTCAATTATATGAACATGAGTAGACTATACGTCAGGAATATCGGTGACCCACTAACTGCATCCCTAGCAGATGTCAAGAGACTAATGAAATCTAGTGTCCTCTCAAAAAGTATTCTGCAAAAAGTCATGAACCAAGAGCCTGGTGATTCTTCTTTCCTGGACTGGGCTAATGATCCCTATTCAGCCAATATTCCTAACACTCAGAGCATAACTAAGATGCTAAAAAATATAACCGCACGAAATATTTTAGTCCACAGCCCGAACCCCATGCTAAGGGGTCTTTTCCATAACGGTACTACTGATGAGGACCAAGAACTTGCTAGGTTCCTGATGGACAGACGTGTTATTATCCCAAGAGCTGCTCACGAAATCATAGATAATTCTATGACAGGGGCCAGAGAGCACATTGCAGGTATGCTTGATTCCACCAAAGGTTTTGTGCGAAGTGGGCTCAGAGTGGGAGGGCTCAAATCAGGAATGATAACAAAGATTGCTACCTATGACATTGAGCAATTTAGAAGATTCAACCAGCTCATGGCAGTTAGGAACACCAATCCTTTGATAGATAATGACGCCTGTTCTGTTTCTTTAGCCCAGGCTATGAGACAACACATGTGGCAAAACCTATCTATGGGCAGATTGATTTACGGGCTAGAGGTGCCAGATATTCTTGAACTGTGTACTGGAACTTTCATCAGGGGTCATGAGGATTGTTGTCAATGTATCTCAGGGAACCAATAT------TATGGATGGTTCTTCACACCTAGTGGATGTGATCTGGATGCTGTAGGTCGAGCTACAAATGCTATTAGAGTGCCTTACATTGGGTCTACAACAGAAGAAAGAAGTGATCTTAAAGTTGGACATATAAGAAACCCAAGTAAGGCTCTTAAAGCAGCCATCAGGATAGCAACAATTTATACATGGGCTTATGGAGATACAGATGAGTCTTGGCATGAAGCATGGACCATTGCTAACCAGAGAGCTAACCTATCAATAGATGATCTCAAATTGATTACCCCTATCTCAACTTCAACTAACCTTGCCCACCGTATGCGTGACAAGAGTACGCAGGTTAAATATTCCAGTTCATCGTTGAAC---CGTGTAGCACGATACACCACGATTAGCAATGACAATCTCAGTTTCATGATCGATGGCGTTAAGGTTGATACAAATTATGTATATCAGCAGGGTATGTTGCTTGGGTTATCTGTCATGGAGGATCACTTCAGGTTCGATAGCACTACTGGTTTGACAAATACGGTCCTCCATCTACATGTAATGGATAGTTGTTGCCTAGTAAAGATGGAAGATCATCCGAATGTCGGAAG-TAGGTACCGTGTACCGGTAACAATTCCTCCGATGAATAACAAACTTGTATATGATAACAGCCCAATTATTGAGAGAGATCAGTTGAGACTAGATCAGCAA---CGGTTCCGAATAGCCCTG------GTA------------------GATTTTACAATCTGGTCCACTGAAGACTTATCGAGAGGCCTGGCTCAATCTTTAGCTGTAACCCTGATTGATATAATT-ACAAAGGCTGAGAACGACCACCTCAATGAGATCAAAGCTGTAGAGAGTGACGATGACATCAGTAGTCTTATCGCAGAATTCCTAATTGCCTCACCAAAATTGTTGTCCCTTCACTTAGGTCAAGTCATAGCAGTTAATTGGGCATTTGAGATCCACTATAGAAGACCCCGCGGCCGGTACCAGATGGTTGAGCTCCT-----GCATACCCTATTATCAAGAATGTCTAAGGGATCTTTAAATATTCTGGTCAATGCCTTTTCTCATCCTAGAGTCTTCCGTAGAATGTGGGATGCTGATCTGATCGAACCAAGAGCAGGGCACTTAGTAGATCAACAGAACCTGGTGGAGCTTATTC--GTGACTATTTAGTAGAATGTTACAGTATGTACCTGTCTGTATGGGAGTCAGATGATGATGTCCATATTCCGTATATGATATGTGAGCCTGATGAGGATGTTCTATCACAGAGGTATGATGTAGTGCAGTCGAAACACCTCGCTATGATTTCAGATTTATATGTCAATGAACACTTTAGTGTTATAATTCGGGGACT-TGATCCAATCAATAAATGTAGGGTACTCAGAGATTCAATAGACAGGGCAGCTCGGTTAACAACAGCAAGCATGGAC-------TGGAATATTGAGGACCTAACTATTTTTGCCTATCCGGCATCTGTGACTTATATCCGCCGGGGTACTATTAAACAGTTGAGGCTGAGAATGCCTGATCCAGGGCTCATCCTGCAAG-------GGTTCATTACAGACAGGATCCCGCCTGATGTTGTTAGCACTCCTCACAGTATCGTTTCAATACCAGATGAACTTCCTAAGAACATAACTTTGTCCGCTACAGAGGTC-----TTGAGCACAATCACAAGT----GCTTTCGCATGCCCCGCAATCCCCAACCTATCGCGACAGGCGGTT------GA-------T------------------------------TATAGCCATCACCTGTATCGCAGACTTGGAATCAACTCCACCAGCTGTTACAAGGCCCTTGAGATTGCAAATGTAATAGCAGGCAGATTTGAC--CAAACA-------GGCCAGAGACTATTTTTAGGGGAAGGATCGGGTGCAATGTTGGTCACATATTACTATATGCTGGGCAATACAAAGTGTTATTATAATACTGGTGTGTTCACAGATTCTGTAAGGGGTCAAAGAGAATTTAATCCATATCCCTCAGAGGTAGCACTTGTAGGGAAGCAAAACTCGGTACAAAAT------CTATTAAATGACCAGATTGAGATACTATTCAACGGGAAACCTGAAAGCACCTGGATAGGAAATTTAGAATGCTATGCTTATATTTTAAACCAGGTCAAGATAGGAACATGTAG---TATGGTGCATTGTGATATGGAGGGGACTAGTGAAAAAACAAGGCTCCAAGTGTTGGAAGAATTATGTCATGTTGTTAGTATAGCAGTGGCAACTGGAGCACCTGGCTCTGTTTTGGTTCTCAAACTA---------ATGCCCTTAGGGGATGATTGG--ATGTCAGAGCTAATAAAGTTCATTTGTGAACAATATGAAGAAGTATTCCTCCATATCCCTTGGTATAGTAACCCTGATTCTACTGAAATGTATGTTATTGCGATCAATCTCAAAATTTCACAAGTACTTGATCCGGGGATCATAATGGCTAAACTCAGCTCATCAAGCTGTAATACATCATCACAGCTCCATTCATGGATCATTCAATCCAAAAGTCATCTTGTTATGAATCATGGG------CCTGTGGACGGCAATCAG------ATTTTATCGCATCAGGGAA--------TGACC------------------------------------------------------------------------------------ACTCTGGCTCATTCTATGATTAAATTGACCCCAATAGAGAGAACACTAGCTACTATAGGGTTCCAGCAGAACGGTACAAAGGTTGTTAAACAACTAATAGCAAATGATCCTAGCAACGGGATTGATCCCATTATTGCAGGGATTGTTATGGCATATAAAGAGTTACTCTACACCTACAGTGTTCACCAGAGTGACCACCATT----TCTTTCAGCCATATCCTGTCCTTGATTCATCAAAGGTTAGGGAGGTGGTATATGATATTATCAGAAAG-ACATACATGGTCTCCATTCTTGATTCATCTGTTGACAGAACTCAGACATGGATAG-----ACCTAGGAATCAATCTTAGGAAGCGTGTCCTACCATTTGATTT-------CCATG-ATGAGAATCATACGAGATATTGCCCGCACTATGTCAGA----GTTAAGCTCCTAAAATC-TGATATCAAGAGATTCTGGCTACTACATATGACACCCAGAGAGATTAAACTCTGGTGGAAGGCCATCAGTTACTCTTTCCTGGTTTAGCCGCTACCGCGTCCTATCAGTAAGTTTAAAAAATGATTAAAGAAAACTTAAACCTCACCTTAAATAAGTATCTATATCCACTTTGTGTGG------------------------------------------------------------------------------------------------------------------------------T-
>NC_005339__Mossman_virus
-------------------------------------------------------------------------------------------------------------------------------------------------------------------------------------------------------------------------------------------------------------------------------------------------------------------------------------------------------------------------------------------------------------------------------------------------ATGGATCCATCTCCACATGATACCATTCTTTATCCAGAATCCCATCTGAATAGCCCTATTGTAGCTCAAAGGCTTGTAGCTTATCTAGAGTACTCTCTACTGCCTCACAACCAAGTTCTGAGCGATGAAACAGTTACTGCTAATATTCGGAATCGAATATCAACATTTGGAATT------CCACTTCATCTAAGGGTTCTTCAGACATCAGGACACATTGTATCTCCTTGGATAGCACCGCGAGGACGTTATAATCATGTACCCTATCCAGAGTGTAATAGTCGATTGTTTAAATACAGTGACCCTAAAATTTCAAAAAGGCTAGAACAAGTCCTTGCTCATGCTAACAATACTTACAGTTCAGTTAGTGATAAGATCACTAAGTGCCTCACAGATGTTCGCCACTCCCTTGGC---------CTA------------------CATCAGTTACCAAGAGATGATGAGGAAAATATTGGTCTTAGTCGAATCATGGATTTACCGGATATCATGATATCATCACAGTGGTATGACTCATTTCTATTTTGGTTTACACTTAAAACGGAAATGAGATCATGCCTTAAGATAGCAACTCCA------ATCCCCTCAAATTCA--AGCGGCACACCAG--TCGTTATAAGATCAGATGGAACTGTAATCGTAATTAATAGGTATTTACTGTACATGATCTCTCATGAATTG------------------------------AGCGAGGTTTTCTACCTGACATTTGAAATGGTTCTTATGATGTGTGATGTTGTCGAAGGCCGGTTAATGTGTGAGGTTGCAATGGCGGCAGATCCAAAATATGGCTCTCTAATACCACATGTTAAAACACTTTGGATCTTTATTGATGGCTTATTTCCTGATCTTGGCAATAATACATATAATATTGTCTCTTTACTAGAGCCTTTAACATTAGGCTTTTTACAATTAAAAGATGAAGCACCTATACTTGCTGGTGCCTTCCTTGAGCACTGCTTGTCCGAAGTAACAAACGAATTAATTTCTAATGGGTTTACTGATGAATATGATATAAGAGAGGTACTCAGAATTATTAGGACAATATTCAGTATTGATGACATCCACATGCTAGCAGAAATGTTCTCTTTTTTTAGAAGCTTCGGACACCCAATACTGGAGGCAGAAGAAGCAGCAGAAAAGGTCAGGGAGCATATGCATAAGCCGAAACTTATCTCATTTGAAGTAATGATGAAAGGACATGCACTGTTCTGTGCTACAATCATAAATGGTTATCGGGATCGTCATGGCGGAGCATGGCCTCCCGTTCAATTCCCTGACCACATAAGCAACCCTATAAGGTCAGCTCAGTTAAACAATGAAGCTATTACTGATGCAGTTGCGGTTACAAACTGGAAGTCTTTCTGTGGAGTACAATTCGGGTGCTTTTTACCATTATCACTTGATGAAGACCTCACTATGTATATGAAAGACAAAGCTTTAGCAGCTATTGCGAAAGAGTGGGACTCTCCATACCCTATTGAGGTAATGAATTACAGACCTCCCAAACAAACAACCTCTCGGCGTCTTGTCGACGTATTCATCAATGATCCCAAATTTGACCCTTATGACATGATAACATATGTTACTAGTGGTGAATACCTTCATGATCCTGACTTCAATCTCTCATACAGTCTCAAGGAAAAAGAAACTAAAAAAGTGGGAAGACTGTTTGCAAAAATGTCATATAAAATGAGGGCATGTCAAGTTATTGCTGAATCCCTGATTGCCAATGGTGTGGGTTCATATTTCAAGGATAATGGTATGTCCAAGGATGAACATGAGTTGGCAAAAACACTACACCGCCTTTCCATATCATCAGTTCCAAGGAATAACAAGTAT------------------------CGC---------CAACAAGTAGCAGATCTGATGAATAGAAGGAACTTTGGACCCCAGAGCAGCAATAGTAATAATAGAGGATCAGTCAATCATGACTATGTTCAACAAGGAAATGTCAAG---------------------------------------------GGC----------------------------CTCTCAGGG---------------------------------GTT---------------------------------------------------------------------------------------------------------------------------------------------------------------------------------------------------------------------------------------------------------------------------GTTAATGATAACAATGCA-----------------------------------------------------GAACAATATGAAACCATCAGTACGTTCTTGACTACGGATCTGCAGAAGTTCTGCTTAAATTGGAGAGCAGAAACCATCAATATATTCGCTGAACGACTTAATGAGATATATGGGCTTCCTGGATTTTTCCAATGGTTGCATAAACGACTGGAAATCTCTAATCTTTATGTTTGTGATCCTTATTGCCCGCCAAAAAATGA--CCACCATATTGATATCAATGACAATTTAAATGAACACATATTCATCAAACACCCTATGGGTGGTATTGAGGGCTTCAACCAGAAGTTGTGGACAATAGCCACTATCCCGTTCCTATACTTGTCTGCGTATGAAACAGGCCTAAGGATAAGCTCTGTAGTACAAGGCGACAATGAAGCAATTGCAATAACTAAGCGGGTCCCTAGCTCTTACCCGTATTGGTTGAAGAAACAAGAGAGTGCTGAAGCGGCACGGGTATACTTTCACCAACTTCGTCACAATTTTGCCATGATAGGGCATAACCTAAAGGCAAATGAGACTCTAATTTCAAGTCATTTCTTTATTTATTCAAAGCAGATTTACTATGACGG-AGTTGTTCTATCTCAAGCTCTCAAGTCAATCGCTAGGTGTGTTTTCTGGTCAGAGACTATTGTTGATGAGACTCGATCTGCATGTAGTAATATTGCTACAACCATCACAAAATCAATAGAAAAGGGCTACTCGCGCAATGTCGGCTATGCATTGTGTATCCTGAAAACAATTCAGCAATTAATGATAGCATTGGATTTCACCATCAATCCTCACATGACTCCTGATATTAAGAACCCAATCCTTGGCAATCGGTCTTGGTTGATACATGCAGCTCTAACACCTGCTCCACTAGGAGGGTTCAATTATATTAATATGAGCAGGATATATGTTAGAAATATAGGAGACCCAGTTACTGCATCTTTGGCTGATGTTAAAAGGTTGACAAGTGCTGGGATATTAGCAAAATGTATGATCCAAAAAATTATGAATCAGCCTCCAGGTGATTCTACCTTCCTTGACTGGGCAAATGACCCCTATTCAGCAAATATTCCCAATACTCAGAGTATCACAAAGATGATAAAAAATATCACAGCAAGGAATATACTTATTCATAGCCCTAATCCTATGTTAAGAGGACTGTTCCATGATGGGACCGCTGAAGAGGATCATAAGCTTGCAGCTTTTCTTATGGATCGGTCAGTGATAATTCCTCGTGCGGCTCATGAGATCATTGACAACTCGATATCAGGGGCAAGGGAACAAATAGCAGGGATGTTAGACACAACAAAAGGATTGATAAGGAGTGGTCTCCGTATGGGAGGCCTCAAGACTCGCCTTATCACTCGAATTGCAACTTATGATGTTGAGCAGTTTAAAAGATTTAACACCTTGATGAATGTACAAGAAAGCAACCCTCTAATTGAAAATGATGCATGTTCTGTTGCTCTAGCTCGGGCACTACGTCAACATATGTGGGGTTATCTAACTTATGGGAGACCAATCTATGGGTTAGAAGTTCCTGATATCATTGAGGCAATGAGAGGAACATTCATAACAGGTCATGAGGATTGCAATCAATGTGCTTCAGGATCTCCTAAT------TATGCATGGTTCTTTGTCCCATCAGGGTGTGATCTAGACGACGTGCACAATCCGACAAATGCAATTCGTGTACCTTATGTGGGATCTAGTACAGATGAGAGAAGTGATATTAAAGTCGGACATGTAAGGAACCCAAGCAAAGCCCTCAAAGCAGCAATTAGAATAGCAATGATTTATACGTGGGCATTTGGGGACTCAGATGAATCATGGGCTGAAGCTTGGAACATCTCTAGTCAAAGAGCTGCATTGACACTTGATGACCTTAAGTTAATTACTCCGATATCAACTTCAACCAACTTAGCTCATCGGATGAGAGATCGTAGCACTCAAATAAAGTACTCTAGTTCATCACTTAAC---CGGGCGGCTAGATATACAACTATAAGCAATGATAATCTTAATTTCATTATTGATGGTGTCAAAACAGATACCAATTACGTCTACCAACAAGGGATGCTATTAGGGATCTCTGTAATTGAGGATTTTTTCAGATATGAAAATACTACAGGTCTTCATAATACTGTACTGCATCTGCATACAGTTGACAGCTGCTGTATAATACGGATGACTGATCATCCGAATGTGGCCAG-TACACAGAGCTGTCCGATAATCAGACCGCCCAACAACAATAAGCTCATATATGATGCATCTCCTATTATTGAGAAAGATCAAATTAAGTTAGATCAGCAA---AGGTATAGGGTTTCACTT------GTT------------------GACTTCACAATCTGGAGCACATCTGATCTTGAGAAAGGCCTGGCTCAATCTTTATCTCTGACATTAATTGAGTTAATC-ACTAAATCTGAAAATGATCACCTCAATGAACTCAAAACGGTTGAGAGTGATGATGATATTAAGAGCTTGATCACTGAATTTTTGTTGGTAAATCCTAAGCTTTTTAGTCTTTATCTAGGTCAAGCCATTGCAGTAAACTGGAGTTTTGAAATTCATTATCGGAGGCCTGCTGGAATATATCAGATGGTTGAACTTCT-----CCACAAATTACTTATGAGAACCTCACACGGATCATTAACAGTTTTATCTAATGCTCTCTCCCACAAACAAATTTATCGACGTCTTTGGGATGCTGACCTGATTGAACCGACAAGTGGCCATTTACTTGATCAACAGAATCTCGTAGTGACAGCCA--TTGAGTTACTAGTTGAATGTTATAGTATATACTTACATTACTGGTTATCAACTCCAACTAGTGGACTACAATATATTATTTGTGAAGCAGACGAGGATGTACTCAATAGCCGCTATGATGTAGTACAGGCTAAACATTTAGCAATGCTGAATGACCTCTATAACACATCAGGTAATATTCCTGCAATCCGAGGTCT-TGCACCCATACAAAAATGTAAGGTGCTTCGCGATGCTCTTATGAAATATGCAGCTGTTACAAATAATGCACTAGAC-------TGGAATCTCTCTGACCTTGAGATACTCGCTTATCCAGCATCATTAACTTATATACGTAGAGGAACAATTAAACAACTACGAATGAGATCCCCACAACCTAACATTTTAGCACTGG-------CGGAAACCAAACAACACATTCCTATAGAGGTCCTGCAAATGTCAATTACTCCCCATCAAAACCTCGAGGAAATGCCACCTTCAGTCAAAGTTAACGCTCATGATATT-----ATACCGAAACTTGGGACA----CTGAAATCTGGGCCAGTCTTACCTAGTAGTAGATCTGATTTAGCA------GA-------T------------------------------TATGGGCATCATATTTTTAGAAGAGTGGGATTAAATTCTACAAGTGCATACAAAGCAGTAGAGATTACTGAATGTATCAAAGGCAGATTTGAT--CATGCA-------GGAACAAGATTGTTCTTAGCAGAAGGATCCGGAGCAATGTTGACTACATACTATTACTTATTAGGTGCAGCTAAATGTTATTACAACACCGGTGTTTTCACAGATGCCGTCAGAGGGCAAAGAGAGTTTGCACCGTACCCTGCTGAGGTTGCTCTTGTTTCGAAAGCAAATGGTAACAATATG------AGCCTAACGGACAACATTAGCATCCTGTTTAATGGGAAACCTGAGAGCACTTGGATAGGAAACCTAGAGTGCTTCTCTTATATCCTAAACCAGGTGAAGCTAGGTACATGCTC---CTTAGTACATTGTGATATGGAAGGAGTAGGAGATAAGACAAGCCATCAAGTGTTAGAAGAAATGTGTCATGTAATCAGTCTTGCTCTTGCCGTGGGAGAATATGGCTCTTGCTTTGTATTAAAGATG---------ATGCCCCTGGGCCAGGACTGG--TCAGCTGAGATAATTAGAGTCATATCAGAGCACTATGATGAGACCCTAATCTATATTCCGTGGTTCAGCAACCCAGACTCAACAGAGGTATACGTCATAGGAATAGGCCTCAAAAACAATCAGGTTATAGATCCTACATTAATCTACAGTAGACTATCCACACGCTTTACTCATGCAAGTGTAATTTTCCACAACTGGGTAGTAGACACTAAACACTTACTAGTAAATAGTTACCTT------GACTCTGTTCAATTCCCA------TTACTATCAGATCAGAGTT--------TTATC------------------------------------------------------------------------------------AATCTCCATAGTTATCTTAGTAAGCTGACCAAAGTAGAACAGGCTCTAATCACGATTGGATTTCAACTAAATGGACCTAAAATATTTAAAAGGCTGATTGGCCATGACCCTTCTCACGGAACTCGACCAATTGTTGCTGGAGTTGTGATGAGTTATAAAGAATTGTTATATACATACACGTCTCATAAATCAGAGCACCATT----TCTTTCAGCCATACCCAGTATTAGAAGAATCGAGGATAAGAGAGTTGGTAACAGACATTGTTAAGAAG-TTTCACATAATACAGATTCTGGAAAAAGGTCAGCTAGGGGACAATGCTCGATCTA-----AACTAGCTCAAGCATTAAGGAGACAACAATTTATCTTTGACCT-------CTCAA-ATCATGAAATGAATACATTATGCCCTAAATACATCTAC----AACAAACTGATTAAAGC-AGAGATAAAGAAACAGTGGATAATACCCATTACTACTCCTGAAGCTAAGATGTGGTGGAAGGCAATAGGTTATTCAGTATTAATGGACCCGGTTCCGTAACCGTTCACCTAATTACTATTAAGAAAAACTCAAAAATAGGAATCTCTATAATTAATTATCTATATACCCTTTTTCCGG------------------------------------------------------------------------------------------------------------------------------T-
>MN626428_Paramyxovirus_PV/UKMa_K4D_TT
-----------------------------------------------------------------------------------------------------------------------------------------------------------------------------------------------------------------------------------------------------------------------------------------------------------------------------------------------------------------------------------------------------------------------------------------------------------------------------------------------------------------------------------------------------------------------------------------------------------------------------------------------------------------------------------------------------------------------------------------------------------------------------------------------------------------------------------------------------------------------------------------------------------------------------------------------------------------------------------------------------------------------------------------------------------------------------------------------------------------------------------------------------------------------------------------------------------------------------------------------------------------------------------------------------------------------------------------------------------------------------------------------------------------------------------------------------------------------------------------------------------------------------------------------------------------------------------------------------------------------------------------------------------------------------------------------------------------------------------------------------------------------------------------------------------------------------------------------------------------------------------------------------------------------------------------------------------------------------------------------------------------------------------------------------------------------------------------------------------------------------------------------------------------------------------------------------------------------------------------------------------------------------------------------------------------------------------------------------------------------------------------------------------------------------------------------------------------------------------------------------------------------------------------------------------------------------------------------------------------------------------------------------------------------------------------------------------------------------------------------------------------------------------------------------------------------------------------------------------------------------------------------------------------------------------------------------------------------------------------------------------------------------------------------------------------------------------------------------------------------------------------------------------------------------------------------------------------------------------------------------------------------------------------------------------------------------------------------------------------------------------------------------------------------------------------------------------------------------------------------------------------------------------------------------------------------------------------------------------------------------------------------------------------------------------------------------------------------------------------------------------------------------------------------------------------------------------------------------------------------------------------------------------------------------------------------------------------------------------------------------------------------------------------------------------------------------------------------------------------------------------------------------------------------------------------------------------------------------------------------------------------------------------------------------------------------------------------------------------------------------------------------------------------------------------------------------------------------------------------------------------------------------------------------------------------------------------------------------------------------------------------------------------------------------------------------------------------------------------------------------------------------------------------------------------------------------------------------------------------------------------------------------------------------------------------------------------------------------------------------------------------------------------------------CATCGAATGAGAGATAGGAGCACTCAAATTAAATACTCAAGTTCATCATTAAAT---AGAGTCTCTCGATATACAACAATCAGCAATGATAACTTAAATTTCATTTTAGAAGGTACCAAGACTGATACTAATTACATTTACCAACAAGGAATGTTACTAGGATTGGCTTCCATTGAAGACAAGTTTAGATTTAGACAAAATACCGGTGACCATAATACTGTTTATCATCTACACACAGTTGATGAATGCTGTATTACCAAGATGGTGGATTATCCTAACATTTTCGG-TATAGGTGAATGTCCAGTAATACAACCACCTAGAAACAATAGGTTAATTTATGATGACTCTCCCATTATAGAACGTGACCAACTTAAATTAGATCAACAG---AAATATCGAGTTGCATTA------ATA------------------GACTATACTCTCTGGACAACA---GATTTATCACAAGGATTGGCCCAGTCGCTTGCTCTAACACTAATAGAAAGTATA-ACCAAACTAGAAAATGATCACCTGAATGAGGTTAAGTCAGTTGAGAGTGATGACGACATCAAAAGTCTTATAACTGAATTTCTCATTGTAGATCCCAAGTTGTTATGTCTACACTTAGGCCAAGCAATCTCAATTAATTGGTCATTTGAGATTCACTACCGGAAACCAAAGGGTCCTTATGAAATGATTGATCTGTT-----GCATAAATTATTATCAAGAGCTTCCCATGGATCATTGACTGTGTTGACTAATGCCTTATCTCATCATAAAATCTTCAAAAAATTCTGGGATAATAACATCATTGAACCAATAACAGGTCACCTGCTCGACCAACAAAACCTCAACTTGATTGCAA--TTGAATTTATGGTAGAGTGTTATCGAACATATTTACATTATTGGGGAGCACATAAGTCAAATAATTTACAATATATTATCTGTGAACCAGATGAAGAAGCTATAACAACACGATACGATCTGGTTCAAGCTAAACACTTGGCAATGCTTAATGACTATTACAACACTAGCGTGTTTGTTCCACATATTAGAGGACT-TGACCCATTAACTAAATGTCAAGTTTTAAATGATAGTCTTAAGAAAGCAGCCGAGCTAAACCCCAATTCTCGTGAC-------TGGAATCTTAATATTATCAACATCATAGCATATCCTGCATCACTAACATATATCAGGAGAGGAACAATTAAACAATTACGGTTACGGATTCCTAACCCCATGATGGCATTATCAT-------CAGTCACAAACCCAAGTCTTAAATTAGATCAACAGTATAAAGATCTACAATCAAATCACCCAGTAGACAATCTTGAGTTACCGATTAAAATTAATATTAAAGATTTG-----TTGCAAAGCATCAATGAA----CCAAGAGTTTCTCCAACCATGACATCTGCATCTGATGCATATAGT------GA-------G------------------------------TATTCACACCATGTTTATCGAAGGATAGGGATTAATTCAACTAGTTGCTATAAAGCAGTAGAGATATGTGATTATATTAGAGGCCATGTCAAT--GAAAAA-------GGCCCAAGATTATTTCTGGGTGAAGGAGCTGGTGCAATGTTGACTACTTATTATTATCTGTTAGGCCCATCAGTATCCTATTACAATACAGGAGTTTATTCTCAACTAATCCGTGGACAGCGAGAATTCAACCCATATCCCTCAGAAGTTGCGTTAGTTTACAGACAGAACTGTGATAATGAA------CATCTATCAGCAAATGTACAAGTGTTATTTAATGGGAATCCTGAAAGTACATGGATTGGAAATATGGATTGCTTTACCTATATACTAAATACAGTCAAACTCGGTTCATGCTC---ATTTATCCACTGTGACTTAGAGACAACTGGAGATAAGACCGCCATGCAAAGTCTAGAGGAATTGGCTCATGTAACTTCAATTGCAATAGCTATAGGTGAACCAGGTTCCATGTTTATTCTAAAGTTA---------CTACCTATCCAAAATGATTGG--TCTCTTGAACTTATTCGGTTCCTTTCTGAGAACTATGATACTTGTGATTTGATTGCACCATGGTATTCAAGTCCTGATTCTTCGGAAGTGTATGTGATCTGTAAAGGACTCATTCAGAGTAGAATATTAGACCCTAATTTATTATATATGAGATTACATGATCGACAGCCAGATGTTAATGGTAGACTAMAAGAGTGGATTCTAGATAAGAAAGGAATTTATCACTCTAATTTTAGA------GCAGAGTATTTGATAACT------CCATACACTAAAGTCGGAC--------AGTTA------------------------------------------------------------------------------------AATATGACCAACTGGTTATCAAAATTAACATCAGTGGAACAGTCGTTAATAACAATTGGCTTTCAGCTGAATGGGCCTAAATTGATAAGACATTTGGTTTCTTTTGATCCAGGTCATGATTTGACAAATCTTCAGTCAGCAATCGTAATGTGTTATAAGGAACTTTTGTATAACTATTTGGGGCATATACACGATCACCACT----TTTTCCAACCTTACCCAATTTTAGAGTCTTCAAAAATCCGAGAAATTGTTTATGATCTAGTTAGGAAA-ACAACTCTATATAAATTGCTGGATAAATCATTGCAGCTAGAAACATTCCATGCTG-----ACTTTGCACAAGCCTTGTCTAGAAAGCAGATCCTATTCTCCTT-------CTCAA-ATAGAAATGATACTTTCTTATGTCCAAACAAAGTATAT----AATAAATTAGTGAAATC-ATCCCTACAAAAGAATTGGATTATTGAATTATCTACCCCAGAGGTTAAGATGTGGTGGAAAATCATGGGTTATACTTATTTGGTTTAA--------------------------------------------------------------------------------------------------------------------------------------------------------------------------------------------------------------------------
>NC_055167_Bank_vole_virus
----------------------------------------------------------------------------------------------------------------------------------------------------------------------------------------------------------------------------------------------------------------------------------------------------------------------------------------------------------------------------------------------------------------------------------------------------ATGGATTTACTAGATGAAACCATTTTATATCCGGAATCACACTTAAATAGCCCTTTAGTATGCCAGAAATTAGTAACCTTTATTGAATATTCTTGCTTACCTCATAATCAGGAGCTCAGTGATAAGACCATTATCCCCACTATTAGGTCGAAAATAAGCAACATAGGTCAT------CCACATCATCTAAGGATCTTATACCATTCTGGAAGAATTGTCCACCCCTGGCTAACAACGCAGGGGAATTATATTCATATCCCATACCCTGAGTGTAACAAAACTCTCTTTAGATATGTAGATCATAAGCTCACTAGAAAGTTAGACCAAGTACTTTCCCATGCAAATGCTGCGTATAATAGCGTTGCTGAGCGTATCTATGATTGTCTCAAAAGTATTAGGCTCAAATTAGGT---------AGC------------------ACATTGTCTAAAGAGGATATAATGAATAATGATGATTCTACAAAGATCTTAGACCTCCCAGAGATAATGATTTCTTCTCAATGGTATGGTCCATTTCTCTTCTGGTTCACCATCAAAACAGAGATGAGATCCTGCATTAAAGACTATACAAAT------ATGAGAGGAAGGAAA--CAGGAAAAACCCA--TGGTTCTAAAATCGGCTGATTCTCTTATCGTTATCAATCGTTTGTTAGTTTACATAATCAATATTAAGCTT------------------------------AGAGAAATTTACTATCTAACATTTGAAATGGTCTTAATGATGTGTGATGTAGTGGAGGGGAGACTTATGTGTGAGATTGCAATGATCTGCGATTCCAAATACCATGTATTACATCCCAATGTCAAGTCACTTTGGATATTAATAGACGGATTATTTCCTGATTTAGGGAATAATACATATAACATCGTCTCGCTTCTCGAACCTTTGACTCTTGGATTTCTTCAACTCAAAGATGAAGCACCAATATTAGCGGGAGCCTTCTTAGAACATTGTTTTGGTGAAGTAGTTAATGAATTAAACAATACTGGCTATACATCAGAAGTAGATCAAAAGGAGATTATCAGGATAATTAGGGAGATCTTTAATCTCGATGATGTCCATCTTCTAGCCGAGATGTTTTCATTCTTCAGAAGTTTTGGCCATCCTATTCTTGAAGCAGAGGAAGCTGCCCATAAGGTTAGAGAACATATGCATAAACCAAAACTAATCTCCTTTGAAGTTCTTATGAAAGGTCACGCAATCTTTTGTGCAACTATTATTAATGGGTATAGAGACCGACATGGTGGTGCATGGCCTCCTCTACAATTACCATCGCATGCTACTACTGCTATCAAAACTGCACAAGTAAATAATGAAGCAATAACTGATGCCCTTGCCGTCACTCATTGGAAATCATTTTGTGGGTTAACATTCTCATGCTTTATGCCATTATCACTTGACGAAGATCTAACAATGTACATGAAGGACAAAGCTTTGGCTGCCATATCAAAAGAATGGGATTCACCGTATGTCTATGATGTAATGAAATATCGTCCACCTAAACAAACTACATCAAGACGTTTAATAGATGTGTTTGTCAATGATTCTAAATTTGATCCTTATAACATGATCAACTATGTATTATCAGGCGAGTACTTGACAGACAAAGACTTTAATTTATCCTACAGTCTCAAAGAGAAAGAAACCAAGAAAGTTGGCCGACTTTTTGCTAAGATGTCCTACAAGATGAGGGCATGTCAGGTAATAGCTGAGTCACTTATTTCAAATGGAGTAGGAAAGTATTTCAAGGATAATGGAATGGCAAAAGATGAGCATGATCTCACAAGAACACTTCATAAATTATCCATATCATCAGTACCTAAAGATAATCGTTAT------------------------CAT------CATGAATCATACGGACACTACTTACAATCTCAGCATGTTGGATCCTCCACCTTTGCATCATCAAGTCCACTGAGAGCACAAGATGACATCAATGTAGGATCAAGTGATCAA---------------------------------------------GAA-------------------------ACATCTCTTGGACCCAGCCGA------------------------AGG------------------------------------------------------------------------------------------------------------------------------------------------------------------------------------------------------------------------------------------------------------------------CAAAATGTTCGTCCATCGACA-----------------------------------------------------TCTCAATTTGAGGTCATCAGTACTTTCCTCACGACAGATCTACAGAAGTTTTGCTTGAATTGGAGGGCAGAAACTGTTAATATATTTGCAGAGAGATTAAATGAGATCTATGGACTACCAGGATTCTTCCAATGGTTGCATAAAAGGTTAGAAGTATCTACCCTATATGTATGCGATCCATACTGTCCTCCAAAAAATGA--CTATCATATCTCAATCAATGACCAGCCTGATGATCATATATTTATTAAGAACCCTATGGGAGGAATTGAAGGTTTCTGTCAAAAATTGTGGACAATCTCAACTATACCATTCCTTTACTTGACCGCATATGAAACAGGAGTACGTATATCATCTGTTGTGCAGGGAGATAATGAAGCCATTGCAATAACAAAGCGTGTTCCTAGCACTTACCCTTATTGGCTGAAGAAAGCAGAAAGTGCTCAAACTGCTCGTGAATATTTCAAGCGACTCAGGTTTAACTTTGGGATGATTGGCCACAACTTGAAAGCTAATGAAACATTAATATCAAGCCACTTCTTTGTTTATTCAAAGCAAATATTCTATGATGG-AGTAGTACTTTCTCAAGCATTGAAATCATTATCTAGATGTGTATTCTGGTCTGAAACCATTGTGGATGAAACTAGATCAGCATGCAGCAACATAGCGACTACGGTTGCTAAAGCTATAGAGAAGGGTTATTCTAGGGATCTTGGGTATGCACTATGCATTTTGAAAACATTCCAGCAGATAGTGATTTCATTAGATTACACTATCAATCCATACATGAATCCTGAGATCAGGAACCCTATTATGGGGTCTCCTACTTGGTTTATTCATGCTGCTTTAACACCTGCTCCATTGGGTGGATTCAATTATCTCAATATGAGCCGTATATATGTCCGAAACATTGGAGATCCAGTAACTGCCTCTCTTGCTGATGTTAAGAGAATGATTAAATCAAAGATGCTAGAACCCAATATGTTACAGAAGATTATGAACCAGTCTCCGGGTGATTCAACATATCTTGATTGGGCCAACGATCCATATTCATCAAATATTCCAAATACACAAAGCATCACAAAAATGATTAAGAACATCACTGCTAGGAATATCTTGATACATAGTCCAAATCCTATGTTAAAGGGATTGTTCCACACAGGTTCCATAGACGAAGATCACAGGTTGGCAGGTTTCCTCATGGATAGAAAGGTAATAATACCTAGAGCTGCACATGAGATCATGGATAATTCAATACCAGGGGCTCGAGAACATATTGCAGGGATGTTGGATACAACCAAAGGATTGATACGAAGTGGGTTAAGGATAGGGGGATTAAGATCTAGATTAATCTCGAAAATTGCAACTTACGATGTTGAGCAGTTCCGAAGGTTCAATTATCTTGTATTGGTTAAAACTCGTAATGATCTCATTGACATTTCTGCATGTTCTGTGGCTCTTGCCAAAGCATTAAGACAGCATATGTGGTCCCATCTATCGAAGGGCCGAATAATCTATGGGTTAGAAGTTCCTGACATCCTTGAAGCGATGACTGGTGACTTTATCACAGGTCATGAGAATTGCCAATACTGTTCTGCAGGTTCTCAAAAC------TATGCTTGGTTTTTTGTCCCAGCTAACTGTGATTTAGATGATGTTCACTTACCTACTAATTCATTAAGAGTGCCTTACATCGGATCATCTACTGATGAAAGAAGTGATATCAGAATTGGACATATTAGGAACCCGAGCAAAGCCCTCAAGTCTGCCATTAGGATTGCTACTATTTATACCTGGGCATTTGGGGATGACCAACAGTCATGGGAGGAAGCACATATAATAGCATCCCAGAGAGCCAATTTAAGTATTGAAGATTTAAGATTAGTGACTCCAATATCAACGTCTACTAATCTAGCACACAGAATGCGGGATAGGAGTACTCAGATAAAATACTCCAGTTCATCTCTTAGT---AGAGTGTCTAGATATACTACCATTAGCAATGACAATCTTAACTTTGTTATAGAGGGCAATAAGACTGACACGAATTACATTTACCAACAAGGTATGTTGTTGGGGTTGGCCTCTATTGAAGATCGATTCAGATTCAATCAGTCGACTGGGTCACATAATACTGTTTATCACCTTCATACAATTGACGAGTGCTGTGTTATCAAGATGGTTGACTATCAAAATGTAGTAAG-TTTAGGAGAATGCCCCATTATAATACCACCAAAGAACAACAAATTGATTTACGATGATAATCCAATTATTGAACGTGATCAGTTAAGGCTAGACCAACAG---CGTTATAGGGTTGCACTT------GTT------------------GATTACACAATGTGGAGTTCTCATGAACTGTCCCAGGGTCTGGCCCAATCATTGGCCCTAACATTAATTGAAAGTATC-ACGAAATCTGAAAATGACCATTTAAATGAGATAAAGTCTGTTGAGGGTGACGATGATATCAAGAGTTTAATCACTGAGTTTATGATTGTGGATCCAAAGCTATTGTGTCTTCACCTGGGCCAAGCAATTGCAGTAAATTGGTCATTTGAAATACATTATAGGAAGCCTCGAGGACCCTATGAAATGGTTGATCTATT-----ACATAAGTTATTAGGTAGGTCATCACATGGATCACTCTCAGTACTGGTAAATGCACTGTCACATCTGAGAATCTTTAAAAAGTTTTGGGATAGTAATCTGATAGAACCTATTACAGGCCATCTGTTAGACCAACAGAATCTAATAACAATATCTA--TTGAATTCCTCACCGAGTGCTATCGTTCATACCTACATTATTGGGGAGGGCATAAATCAAATAATTTACAATATATTATCTGTGAACCTGATGAGGATGTAATAACTACCAGATATGATTTAGTTCAAGCAAAACATTTAGCTATGCTTAATGATTACTATAACTTTTCGGTTGCAGTTCCTCACATTCGTGGGTT-AGAGCCACTAGATAAATGTAAAGTACTGGATGAAAGTCTTAAGAAGGCAGCTGAATTGAATCCTAATTCAAGGGAT-------TGGAATCTTAACAACTTAAATATCATTGCATACCCTACATCATTGACTTATATCAGGCGAGGAACTATTAAACAGCTAAGATTACGTAGCCCTGATCCATCCTTACTAATTGGAT-------CATCACCTGTAAGCAATTATCCGTCAAAACAGATGCAGACTCATGCCCTTACGGCTCCATCAATTGAGAGTCTAGAGTTACCGATAAACATTAATTTAAATGATCTT-----TTTAAAACAGTTGGAGAG----GAGCGATCAGTACCAGGAAATGAGCTTCTCTCGACTAATGCAAAT------GA-------A------------------------------TACAGTCATCACATATTCCGAAGAACAGGATTGAACTCGACTAGCTGTTATAAAGCTGTAGAAATATGTGATTTTATTAAAGGGCATGTGAAT--CATAGT-------GGTAAACGTCTATTCTTAGGAGAAGGTGCAGGGGCAATGCTCTCTGTGTATTATTATATGTTAGGTCCCGCTTATTCTTATTTCAATACTGGTGTATATTCACAGTCTGTTAGAGGTCAAAGAGAATTTCATCCATTCCCTTCTGAGGTTGCACTTGTAAGTAAGCAGAACTGTGACAATGAG------TCATTATTATCAAATGTAGAAGTTTTATTTAATGGGAATCCTGAAAGTACTTGGTTAGGGAATCTAGATTGTTTTACATACATCATTAACACAGTTAAAACAAATACCTGTGC---ATTAATCCATTGTGACCTTGAAACAATAGGAGACAAGACAATCAAGCAGGGGTTTGAAGAACTCTGCCATGTTGTCTGTTTAGCCCTTGCAGTGGGTGATCTTAACTCCATGTTCATAATGAAACTG---------CTACCCACACCTGAAGATTGG--ACCCTTCAGTTACTAACATTCATAGCAGAGCATTATGAATGTTGTCACCTGATATCACCTTGGTATTCGAGTCCGGAGTCCACTGAAGTATACTTAATCGCAAAGGGGCTTATACAACACCAAATTATAGATCCCAACCTCCTATATTATCGACTTATGGATAGAGAGCCTGACCGTGATGGGCGTTTGTCTGGTTGGATAGCAGACCAAAAGATTAGATACCATTCTGAATTTAGGATC---CTCAATAAAATGAACCCT---------TATAATAGAGTAGGTC--------AATCA------------------------------------------------------------------------------------AATCTAGACAGTTGGCTTGGAAGTCTGACATCCGTCGAACAGGCCTTACTTACAGTTGGATTCCAATTAAATGGTCCTAAATTGATAAAGCGGTTAGTATCCTTTGATCCTGGTAGTGATTTAGAGAGCCTCAAGTCTGCAATTGGGATGGCTTATAAAGAGCTTTTATATAATTATCTTAAATCCAATCAAGAGCACCACT----TCTTCCAACCTTATCCTATTCTTGAATCATCCAAAGTACGTGAAATAGTTTATGACATAATCCGCAAG-AMTTCAGTTTATWGGTTGCTGGATGGTAAAGCGAATCGGATCAATTTTGCATGCC-----ATCTTGCACAATCTATCTCTAAAGGTCACATTATTTTCTCATT-------ATATA-ATAAGTCAGACACTTCCCTATGCCCTCATAAGGTATAT----AACAAATTGATTAGAAC-CTCATTCCAAAAGATTTGGATTATGGATTTAACTACAGCAGAAATCAAGATCTGGTGGAAAATTCTAGGTTATACGTATCTAATCTAACCGACACTGCCTCTTTTAAAACCAGTATTCATTACTAAAGGATAATTAAGAAAAACTATTTTTTAAATAATTTATAACTCCTTTTCCTGG------------------------------------------------------------------------------------------------------------------------------T-
>NC_025386_Salem_virus
-------------------------------------------------------------------------------------------------------------------------------------------------------------------------------------------------------------------------------------------------------------------------------------------------------------------------------------------------------------------------------------------------------------------------------------------------ATGACTGATTTATCGCTCAATGAAGTCTTATATCCTGAAGTCCACCTAAATTCCCCAATCGTCACAGGCAAATTAGTCGGATTATTGAATCGAGTAGGGTTGCCACACAGAGTGAACTTGAGAGATCAGACCATTGTAGAGAATATAAATTTTAGAGTGGTACACCAACCTAGT------GACCCGGATTGGATAAAATATTCAGAATTACGAGTTCATATACTAAACCTCCTTGACCAAAATAAGATAGAACACTATCCGTCATACCCTGAAGGTAATCACTTCCTCTTTAGGCTGCACGATGGGAAATTAGCCCCTCGCTTAGAGACTCTACTAGAGAGATCATTTCGGATATATAGAAACAATTATCTTGACCTTGCTGGAATGTTGGCACAGGTTAGGTCAAAGTTAGGT---------TTG------------------------------ACAAACAGTGAAAGTTATGATTTCAAGCTATACTCTGAAGAGCTACCATTGATTATGAAAACTTCTAAGTGGTGGCACCCATTTTTAAACTGGTTCTCAATAAAAACTCTGATGAGGTGTGTCATTAAAAGAACATATGGT------AGATCATCTAAGAGA--AAGCCTATAATAG--AGACTGCTTTTGGTGAATCTCTAATAGTTGTAATAACTCATCAATTGATTGTAATTATTGATAAGCAGGGG------------------------------AGGTCTGTACATTACCTGACACCTGAGCATGTTCTACTATTCTGCGATGTCGTTGAAGGAAGACTAATGATTGATACCGGCTCAAAAGTTGATCCCAAATTAAGTGTCTTATCAGACAAGGGAAATTCTCTCTGGGAGCTGATTGATTCCCTGTTCTGTCACCTGGGCAACTCGACATACGAGATTGTTGGCCTGCTTGAACCACTTACACTCGCAATTCTTCAGACCCGAGATGTGGTGTTAGACTTGAGAGGGGCCTTTTTAAATCACTGCCTCTCGGAACTTGATGCTATATTGATCAAAGCTAATTTCACTACCCTAGATGATTTTGCTTCAATTGCAGACACACTCCAACAATTACTGAACTTAAGTGACATCAACTTAGTCGCGGAATTCTTCTCATACTTCCGGACGTTTGGACATCCTACACTCGAGGCGGTGACTGCAGCCGATAAAGTTCGAACATACATGGCAGATCCAAAATTGATCAATTATGAGATCATGATGAAAGCTCATGCTGTATACTGTGGAATTATAATAAATGGGTATCGTGATCGGCATAGCGGCATTTGGCCACCTGTTGAGTTTCCTTCCCACGCTGATCAGGCAATCCTCCGTGCTCGAAACAATAATGATGCTCTGAGTGATGTTATGTGTGTGCTCAATTGGAAATCATTTATAGGGTTTCACTTCAAGTGCTTCCTAGATCTCAACTTAGATGAAGATTTGTCTATTTACTTAAAAGACAGAGCTTTAGCAGCAGTCAAAGACCACTGGGATGCGATTTATCCTACTGAGCATATGAAATATTCACCAGAGAGAAACCCTACTTCCAGGCGTCTTGTCGACATCTTTATCCAAGATGCTAACTTTGATCCTGCACATCTAATTGAATATGTCCTATCCGGAGAGTACTTAACCGATCCTGAGTTTAACATTTCGTATAGTTTAAAAGAAAAGGAAATCAAGCAAGCTGGGCGGCTGTTTGCTAAGATGACCTATAAGATGAGAGCATGCCAGGTTATTGCGGAAAGCCTAATTGCACACGGTGTTGGTCGCTATTTTAAAGATAATGGAATGGTGAAATCAGAAGTGGAATTGAGTAAGACATTGCATAGAATGTCAGTCTCGGCCGTGCCCCGGAGTGATCGGTCACAGATGTCATCAGGAGGGAATGTAATA---CCCCCCAGCAATAATTCGGAATATACTGGTCATTCTAATCCGGACGGGAGTCAGAAGGAATCCTATATTAATGTAGGGAAATTTAATAACAGTCATCAGAGGGATAACAGGTTCGGAGGATGT------------------------------ATCTCCAATAAG-AATGATCTCAAGACACACCGAAAATACCAGTCTCTT---------------------------CCT------------------------------------------------------------------------------------------------------------------------------------------------------------------------------------------------------------------------------------------------------------------ATC---------CAGTCATTGAAACACGAG---------------------------------GAG--------------------AACTATGAGACAGTAAGTTCATTCATTACCACGGACCTCCAGAAATATTGTCTCAATTGGAGGTATGAGAGCACAGCCGTATTCGCTGAGAGGCTGAATGAAATTTACGGGCTACCTGGCTTTTTTAACTGGCAACACAAACGGTTAGAGAGGTCTATTTTGTATGTAGCCGACCCTTCATGCCCCCCGGACCATGA--AGAATTCATACATTTAGAAGATACTGATAACAGTGGGATCTTCATTCATTACCCTATGGGGGGAATAGAGGGGTATAGTCAAAAATTGTGGACAATCAGCACAATTCCTTACCTATACCTTACTGCAGTGGAGGTGGGTGTCAGAATTACTGCATTAGTTCAAGGAGACAATACAGTTATAGCCGTCACTAAAAGAGTGCCCACTACTTGGCCTTATCATGTAAAGAAGGAATCCGCAATGGATGTAACAAGGAGGTATTTTAAGCAACTGAGATGGAATCTGAGCGGAATTGGGCACAACCTGAAGATGAACGAGACTATTATCTCGTCCCATTTCTTTGTTTATTCCAAAGGGATCTACTATGATGG-TATGTTGCTCTCACAGTCACTGAAGTCAATCTCGAGATGTGTTTTTTGGTCTGAGACCTTGGTAGATGAGACAAGAGCTGCCTGTAGTAATATAGCTACGACGATCTGCAAGGCAGTAGAGAGAGGCTATGACAAATATGCAGGCTATTTCCTAGTTTTCTTAAAAACTCTCCAACAATTAATGATTTCGCTCGGATTTTCTATAAATCAAACTTTGACAGCGGATATTGTTTCACCTATCCTAAATTCTGATTGGTACCTTTATTTGTCAGTGATCCTCCCGGCCCCTCTTGGGGGATTTAATTACCTAAATCTTAGTCGGTTGTTTGTGCGCAATATAGGAGACCCGGTAACTGCATCCTTCGCAGACCTTAAGCGATTGATCACAAGCGGAGTCTTGCACCCCTCAGTGTTAGGGCAAATTTTTGCCCAGAAGCCCGGGACTTCCAAATTTCTAGATTGGGCAAGTGACCCGTATTCGGCAAATCTTCCTTCTGCGCAAAGCATCACTAAGCTAATAAAGAACTTAACAGGTCGGGTGGTTTTAAGCCAAAGTCCTAATCCCCTTTTACAGGGGTTGTTTCATATTAATTCAGAGGAGGAGGATGAAGCTCTTGCTAAATTTTTAATGGACAGATCTATAATTATTCCACGGGCTGCTCATGAAATACTGGCTAATTCAATGACTGGCGCTAGAGAGTCTCTTGCAGGGTTGCTGGATACTACCAAAGGACTAATTAAAACTGGACTAATGAATGGAGGATTATCCCATAATCTACTTAAGAAATTACAGAACTACGACTATACACAATTCAGTCATTTATTATGTCTCCTGACTGTTAAGCCTGCTAATATTAAGGTAAGTGTGGATTATTGTTCAGTTGACCTAGCAATTATGTTGAGACACCAGATGCGGCGAGATCTCGCATTGGGAAGGCCAATTTATGGTCTCGAGGTCCCTGATATGCTCGAATGTATGACCGGTGTGTTGTTAAGGGGGGCGACCTTGTGTCAGCAGTGTGCTATAGGGTCACAATAT------TATGGCTGGTTTTTTGTCCCAGCAGAACTAGAGCTGGATGAGGTCCATGGATCATCAAACTCCATAAGGGTGCCATATACTGGGTCGGTGACAGAAGAGAGAACTGAAATCCAAGTAGGTCAATCTAGACACTCTTCTAGGTCACTAAAAGCCGCTATCAGGATTGCTACCGTGTACACGTGGGCATTCGGTGACTCCGACCAATCTTGGGAGGAATCCTGGTACCTTGCATCTCAAAGAGCGAATTTAACTATCGATGAGTTGAAGCTGCTCACTCCTGTCTCGACTGCTACTAACTTGGCTCACCGTCTCCGGGATAGGAACACACAAGTGAAGTATAGTGCAACATCCCAGGCT---AGGGTATCTCGTTACACCACCATATCCAATGATAAACTCTCATTTGAGATAGATGGTGATAAAGTAGACACAAACTTCATTTACCAACAATCTATGTTACTAGGCCTTTCTATCCTGGAGGATTTTTTCCGTGTTCAGAATTTTACAGGTACATTGAACACTATCCTCCATTTACATGCTGATGTTCATTGTTGTGTCAAGAAAATGATTGATCATCCTAAAGTTGAACC-TTATCGACCACTTCCAACTTTGACCTCGGTGACTTGCAACCGTTTACTTTATGATGATGAGCCCTTAGGCTCGGAAGACCAAAATCGGCTGTATCATCAA---ATATTTCAATCTTCTATGCCTCATTTCCCACTATGGGACAGGACAGAGTTCCCACTATGGGACAGGACAGAGCTTATCAACACTCTGGCGTCCAGTTTGGCTTCTACTGTGATTGATGTTATC-TCCCAATCTGAGCACGATCACCTTAATGAATCACTAGCTCTGCAAGCCCCTGATGATATAGGAACATTAATAACCGAGCACCTCTTAGTAGATCCAAGGAAATACTCGCTCTACTTAGGCCTCTATATCGCAACGAATTGGGCATTGGAGATTCATTATAGGCGACCTGAAGGGCGATCAGAGATGAGAGACACCTT-----ATACGGATTACTTATCAGGACTAGCAGAGCTTCCTTCGGAATCCTTATCAATGCATTGACACATCCAAAGATATTCAATAAATGGTTAGCAATTGGATTGATTTCACCTGCATTTGGGCCAACCCTCCAGACCCAAGATCTTCACAAGCTCGTTG--TAAATTATTTGTGTGATTGCTATGACATGTATATGCTTGGATGGCTTCAGGGTCATAGCGTAGATTTAAAATATCTAATATGTGAGTCCGATGAATATGTCATCCAATCTAGAATAGACCTGGTCCAAGCCAGGCACCTGGCCTTTTTGGTAGATCTCTATTCATGTTCGAAAGCCTGTCCGAGAATCCGCGGATT-AACTTCAATAGAGAAGTGCGCAGTACTTGATCAATACATCAAGATGGCACAAACAGAAAATGTTGGCGGGAAACAT-------TGGTACTTAAAGATTAAACAAATCGAATGTTACCCATCTACTTTGACATATTTAAGGAGAGGTGTTGTTAAGCAGATACGCTTAAGAGGTATAAGTAATCTAGGGGATCTTGGAC-------AAGCATTCAAATCTAAAGAAGTTGAAGCCTGTGACGACCTCCCTTTAAGAAACGCACCGGGAGATTCCTTTTCCCACTCAAATAACACCAGTGTGGAAGATGTAACT-----AGTGTATTTCGTGAATTA----GAAACAAATCACAAGCGGACACCAATTGGATCAGTTGTTACAGAG-------------------TTC------------------------TATGCATTTCATTCATTTCGAAGAATTGGTGTGAATTCTACAGCATGTTATAAAGGCTTGGAAATTTGCCGGTTTTTGACAACATCATTGAAT--TATAAC-------ACACCCCGCTTGTTTGTGGGCGAAGGAGCAGGATCGATTATGTCCACATTTAGTCTGTACTTCCCCGGAAGCACAACGTACTATAATACAGGTGTGAGTAGTGAAGTAGGTATCGGGCAAAGAGAGTTAACCGTAGAACCTGCTGAACCTTACTTAATTAATCGAACCCGGGCATCAGGTTCA------ATGAACAAAATTGAGTACATCCCTCTGTTTAATGGATCCCCTGATGTAACATGGATTGGGAATGATCAGACTTATATTTATATCTTGTCTGCCATTAAACCATCATCATTGGG---TCTCATGCACTCTGATATAGAGGGATCTTGGGAAAAATCACCTGAGCAAATTGCACGAGAGTATGCACATATATTGAGTCTCTCGCTCCTGCTATTGGACCTAGACGGCATCCTTGTACAGAAATTG---------ATGCCTAAAGGAAATGACCAC--ACAGTATCCTATATAAAGTTAATTTTGCAATATTTCTCAGGAGTTTACTTTTTTTACCCAACATACTCAAATCCATGCTCCACTGAGGTGTACTTGGTTGCTCTTTACCCAAGGATGAATAAACTAATCTCTCCAGATAAGATATTCACTGCTATACTTAGACCAGCAGAGAATTGGGGAAGCTCATTAGTAGAACACATTTTGTCAGTCAAGGGCAAGCATTTAGTGCGATACCAAAGT------------------------GCTCTTACCTCCACTGTCAAAG--------ATTCC------------------------------------------------------------------------------------CGAACTGATATGTCTCTCAACCGTCTAAATGACATGGAGAAGTGGCTTCTAAACCAAGGGTTTGAATTGAATGGTCCTTGGGTGTTGGAGAAATTTGCATGTTCTCAATTATTAACAGACGAGGATGCTTTCTCACGATCGATTCAATCACAATTGAGAGAGGCAGCCTACTGGATCAAGGAAGGGTTACCTGATAGTCTCT----TTATGATGCCTTATCAAGTTAGATTTGAGAGTCAAATCGCCGAGACTCTTAGATCATTGGCACGAAGG-GTTACTGTGCTTTGGTTTTTTAGAAGCTCTAGGGAGGAAGGCTGCTCT------T-----TATTAAGGTCAATTGTTCGCTCTAGGAAGTTAGTGGTATCTTC-------TGTCT-CTCCTCAGTCAGTTTTTTTAAGGAATAAATCTTACACA----GCGATCATTTGGGATTA-CCTAGGTCCAGCAGGGATCATCATCCACCTCGAAACGCCTGAACAGAAATTATGGCAGAAGTTGTTTGGGTATAGATGCTTGCTTACAGACACGACGTAGTCATTCTCCTAGTTGGCTGGACTGCTTCCGATTCTGACCCCTTCATGCTCTGTATATATTTTTATTAAAAAAAAGAAAAATTTAAAATCATTAGTATCTTTAGCTTCTCTTGTTTGG---------------------------------------------------------------------------------------T-
>NC_025256_Bat_paramyxovirus_Eid_hel/GH-M74a/GHA/2009
----------------------------------------------------------------------------------------------------------------------------------------------------------------------------------------------------------------------------------------------------------------------------------------------------------------------------------------------------------------------------------------------------------------------------------------ATGGAGTTGGAAGGTAACGTCTCATTAACAGATATCCTCTATCCAGAGTGTCATCTAGATAGTCCTTTAGTTACAGGGAAATTGATACAAGCTCTAGAGTATGCAAATCTAACTCACAACCAATACCTTAAGGATAAAACTTTACTAAACAATATCCAACTGAATAAGTCTAAAGGAAAGAGA------TCCCGATACACAATTGCTCAAGAACAATTCGGTAATTTTATTAAAGACAAGATCAATAATCTTAGTCAGTTCTACCATGTTCCTTACCCTGAGTGCAACTATAATCTCTTTCGGTTATCATCTGACAGAATTGTTGCCAGATTAAGTGATGTGCTAAAAGTGCCTTATGATTGCTACCTATCCAATATTGAAAAACTACTAGGGATGTTAACTGCGGTCGACCGCAAACTAGGA---------GGA------------------CAGCCGCTGTGTAAGGATGTCACTGGTTCGGCACCTGATGATAAGCTTGTACATTTACCTGATACAATGAAACAGAGTGACTGGTACATGCCTTTCTTGTTCTGGTTCACTGTCAAGACTGAGCTCAGGTTACTACAGAAAGAATCACAGAAA------GTCAAGAACAGAGGA--AGCTCTAACATTG--TTCAGTTCGGTGACAATCATCTTACTGTTGTAATGAACCCTTCTTTAGTGACCATCTGGGCTCAGAAGTCT------------------------------AAACAATGCTATTACCTAACTCCTGAGCATGTATTGATGTTCTGTGACGTCCTTGAGGGAAGGTTAATGATAGATGTCACAGTCAAATCCGATGATAGGTACAAATCATTAAGAACTAAGTCAAAAGAACTCTGGGAATTAATAGATCCTTTTTTTCCTATAATAGGGAATGAGACGTATAATATTGTTTCAATGTTAGAGCCTTTTACCCTTGCAACTCTACAACTGAAAGACAGGTCTCAACAATTAAGGGGTGCATTCTTACACCATTGTATCAAAGATTTGAAGAGTGAGTTAGTATCTAACGGTTTTACTGATGATGAAAAAATTGAGAGATTCTGCGACAAACTTGTCAACATACTAAATAACAACGATATACATATGATAGCAGAAATGTTTTCTTTCTTTAGAACATTTGGACATCCTACTCTCGAGGCAGTTACAGCAGCTTCAAAGGTCAGAGATTACATGAAAGCAGACAAAGTTTTAGAATACGAGACAATTATGAAAGGCCATGCAATTTTCTGTGGAATAATTATCAATGGTTACCGTGATAAACATGGAGGGGTTTGGCCTCCTCTAACCTTTCCAAAGCATGTACATCAGGAAATCAAAAGACTACAATCATCAGGGGAAAGACTGACTTATGAAATATGTATTAAACACTGGAAATCATTTTGCGGGCTGAATTTTAAATGTTTTATGGATCTTAATTTGGATGAAGACTTGAGCATGTATATGAAGGATAAAGCTCTTGCTGCTATAAGGAATGAGTGGGACAGTGTTTATCCTAAGGAAAATCTCTCTTACCAGCCAACAAAAAATACAACTCCTAGGAGGTTAGTGGATTACTTTATCAATGATGAAGATTTCGATCCTTATAGCATGCTCCAGTATGTGATAAACGGTGATTATCTGAATGATCCTGATTTCAATGTATCGTATAGTCTAAAAGAGAAAGAGACAAAGGAAGTAGGAAGACTCTTTGCCAAAATGACTTATAAAATGAGAGCCTGTCAAGTTATGGCTGAATCATTAATTGCACATGGAGTCGGGAAATTCTTTAAAGAGAATGGAATGGTCAAAGATGAGCAAGATTTGCTGAAGTCACTTTTTCAGATGTCAATCTCTGGTGTCCCTAGAGGAAATATCAGAGGTGGTGCTCCATCTAAGATGAGTCAATCTGAAAGAAAGATGCGATCTCAGGACTTTTACAAATGTCAAGTGCACAAGCAACACAATGCTTCTGCGAAAGCAAAGTCTCCTATTGATGATAAAGGGTGTTCGGAACTTTGTCAAAGGATAAGAGAGAATGCACAGTACAACAGGGTTATTGGTAGATCAAGCCAT-AATTCCAAAAATAAGAATATATATAAGAAAGATTTCTTTTACATGCATTATGGATTA---------GAC---------------------------------------------------------------------------------------------------------------------------------------------------------------------------------------------------------------------------------------------------------------------------CCAAGAGACTCAATTATCAAGGATCTCACAGCTGAAGAGACTGTTAAAAGGTTTGA--AGAGGAGAACAACATTAAGTATGATGTTATCAGCTCGTTTTTGACTACAGATTACAAGAAGTTTTGTCTTAACTGGAGACATGAGTCGGTAGCAATATTCGCTAGAAGAATGGACGAAATTTACGGATTGCCAAATTTTTTCAACTGGATGCACAAAATCCTAGATAAAAGTACAATTTATGTGGCAGACCCTAACTGCCCACCGAGTAACAG--GAGTCATGTAGATCTAGATTTTCAACCTGACGACCACATCTATATAGTTCATCCTAAGGGAGGGATAGAAGGTTATAGTCAAAAGTTGTGGACAATAATCACTATCCCTTTTTTATTTCTAAGTGCTTATGAGACAGGAACTAGGATTGCAGCTGTTGTTCAAGGGGATAACCAGTCAATAGCAATCACCACCAAGGTACATCCAAGTCTCCCCTATAAAATTAAGAAAGAAATTAGTGCAAGTAAAGCCAAAGAATATTTCTACAGACTTAGAGATAATTTGAGATCACTTGGACACGACATGAAGGCAACTGAAACAGTCATTAGCACAAACTTTTTTATATACTCTAAGAGGATTTATTATGATGG-AGTAATGCTGTCCCAAGGGTTGAAGACAATATCCAGATGTGTCTTCTGGTCTGAGACCTTAGTGGATGAAACAAGATCAGCTTGTAGCAACATTAGTACAGCTATAACCAAATCAATAGAAAATGGAATTGATCATCGTTTCGGATTTTGTCTCAATTATCTTAAGACTATGCAGCAACTCTCAATTTCCTTGAATTTCTCAATTAATGAAACAATAACAGATGACATTAAGATGGCATTTACAAATCATCCTGAATGGTATAAAATATCATCTATGATACCAGCTGCACTCGGGGGTTTCAATTATTTGAACGTGTCAAGACTGTACGTGAGGAATATAGGTGATGTATTGGTGGCCTCATTAGCAGATATTAAAAGATATATAAGTAACAATCTACTGAGAGACGAGATCATCCAGAAAATCATGACCCAGGTGCCAGGTACTGCTTCTTATTTAGATTGGGGTAGTGATCCTTATTCTGCTAATATACCTCATATGCAAAGTATTACAAAAATGATCAAGACAATAACTGCAAAAAGCATCCTTTCCAACTCCAAGAACCCTCTGCTGAAGGGGCTATTCCATTCAAAATCCCATGAAGAAGATAATGAATTGGCTGCTTTCTTAATGGATAGATCTATCATCATCCCTAGAGCTGCACATGAGATTATTGATAATTCAGTCACTGGTGCAAGAGAACAAATTGCTGGGTTGCTAGACACAACAAAAGGGCTCATTAGATCAGGGTTAAGGAAAGGCGGAATCCAGCCTAAGACCGTAGACAAGATAGCAAACTATGACTATCAGCAATTCATCGTCCTTCAAGATTTACTTCTCAATACTAATTCGAATCCGTTGATTGACTACAGAGCATGTTCCATAGACCTTGCAGTAGCTTTAAGAACTCATATGTGGAGATCACTTGCAAAAGGTCGGGAAATATACGGATTAGAAGTCCCAGATCCATTAGAATGTTCTAAAGGAGTATTCATTAAAGGGAGCGAGGAGTGTTCTGAGTGTATTAGTCATTCCAATGAT------TATACCTGGTTCTTTGTTCCTAGACTTGTGCACTTGGATCAAGTGACATCAGAAATGACATCTATTCGAGTCCCTTATATAGGTTCGACAACCGAAGAGCGTAGTGACGTTAAGCTTGGGACGGTTAAAAACATGAGTAGAGCACTTAAAGCTGCAGTCAGGATTGCCACTGTATATACATGGGCATTCGGTTCCGATGATCAAAGTTGGGATGAAGCATGTATTTTAGCAAATCAGAGAGCAAACATTCAGCTCGAAGTCCTCAAAACCATAACACCAATCGCAACCTCTAACAATCTTTTCCATAGATTGAGGGACAAAACCACTCAATTCAAATTTGCCGGTAGTGTGATAAAT---AGGGTCTCGCGATATGTTACTATAAGCAACGATAACATAAACTTCAAGGCAGGTGACGAGAAACAAGACACAAATTTTATATTCCAGCAAAGTATGTTATTAGGATTGTCTCATCTTGAGAAAGTGTACAAAAATTACGCTCGGACAGGTAGTGAGAGTATTGTCTACCATTTACACGTTGAATCCTACTGTTGCATCAGGCCTACTAAAGAGATACCCTATTGTCATAG-TTTAAGACCAGTCCCCTTGATAGAGCATAGTTCTGAAAATGTGCTCATCTATGATCCATCACCAGTAACAGATTATCAGAAAATCAAATTGGAGATTCAG---TATCTCGATAAAGAGGAA------TTA------------------GATTTCACTGTCTGGAGTACTTTAGAGTTACAGGAATTACTAGCAGAATCCACCGCTTACACCATAATAGATATCATA-ACTAAATCTGAACGAGATCACCTCAAAGAATTTGTGAGTGTGTCATCTGATGACAATATCAGTAGTCTTATCACTGAGTTCCTACTTGTTGATCCGGAGCTGTTTTCTTATTACCTTGGGATGTATTCAGCATTAAAATGGAGCTTCGATATCCACTACAGGAGACCTAGAGGGAAAAATGCTATGGTGGAAATTAT-----CCGTGACTTACTCAATCAGGCATCAAGACACTCATACAAGGTTATTGCCAATGCTTTGTCACATCCTAGAGTATTAAAGAAGTTTATAAATTCAGGACTTGTCACCCCGTCATATGGTCCATACGTATATCAACAAGATTTTTATGTGATGTCAC--AGAACTTGTTAATCTCAAGTTATAATATGTTTCTTACTAAGATCTTGAATTCAGAAATTGTTAGG------ATTATGATAGCAGAGCAGGATGAGAATGTTGTGGAGATAAGAGAAAAAACACAATTGAGTAAATATCTTTGTTTATTGATTGATCTGTATGCTTATCGGGGTGAGATCCCTTGGATTGTTGATTT-AGATCCCTTTGAGAAAGCAATAGTGTTAGAAAATTATCTCTTTGAACAGTGTCAGAAGGAGGGAATGATTGGAGTA-------TGGAACATAACTTCCCCAAAATTTTCACAATATCGAGCATCGGTCACATATCTCAGGCGAAGCTCTGTCAAACAATTACGCATCCGACAAAATGATGAGGTGATAGAGATC-------------------AGTCGGTTAGAGAATGATGTAATGGTAAAATTTAACTCCTCAATTTTGAGCCAGGTTGACCTTAACGATTCTTGCTTCTTAATGAATCTTGAGGAGGCA-----ATTTTCCAATCAACTGAA----ATTATGACATCTCACTCTGTAGTATCAAGGAGTCCGCGACTT---------TT-------A---------------------------------GAAAATCATATGAACAGAAGGATAGGAATCAACTCAACGTCATGCTACAAGGCTGTTGATCTAACACCTATTGTGAAAAGATACCTCCCA--TCTGAG-------GGACGGAGACTATTTCTAGGAGAAGGGTCAGGAGCTATGATGTATGTATACCAGAATACTCTTGGTCCTTCACTCTGTTACTATAATTCTGGTGTAACAGATCAGGGACTTGAAGGACAAAGAGAATTAAAAATGTATCCGGCGGAGTACTACCTGTGCTCAACATCCAGTAACAGAGAGGAA------GAATTGCTCCCTTCTGTAATACCATTATTTAATGGTAGACCAGAAACAACCTGGATAGGCAACATTGATGCGTTCAGATTAATCACAGAATTTGTCAATCCATTGGAGACAGT---TATGACACACTCTGACATGGAATCTGGCATGACTAAGGATGAGGAAACTATCCTAGTGGAACATTCACATATCATATCACTACATATAAATCTGACAGTTGAGGACAGTATATTGGTGTCAAAGATC---------GCCTTTGGCAATAATTTAAAC--ATCATGAGATTGTTTAAAATGTATAGATCATTCTTTTCTCTAGTCATTATCGCAATGCCAATTTCGAGTAATCCACAGTCTAGTGAGATCTACTTGATTTGTTTACAGAAATTAATTAGAGGAATTATAACCCCTCAAAGAGTCCTTGGCGCTTCCATGGGGAGTACACCAGACATCACTCTTTCATTCATCAATCTAGTAGAAAAGATCAAAATGAAGAATTATTTACAGATGATC------AAG------------------GATGATATCAGGAAATCAGTCA--------GGGAG------------------------------------------------------------------------------------CCTGAAATGTTAATCCCAGGGAAGTTAACAAGCAAGGAGAAATTTCTCTTGAGTATTGGTTTTTCAGCAAATGGACCAACTCTTATAGAAAGTGAAACAGGACATGACCCTGGCTCGACTAAGGAAGATCTAAGGACTGCTCTAATAATAACCTTGAATGAATTACTCAACCACTTAGATCTTGAGCGCCACCCTTCCTCAT----TTTTCCAGCCGTATCAAGTTCTTGAGAATTCCAGGATATTATCCCTCAAAGACAAGATTGCAAAGAAA-TATGCTCTCTTCATTCTCCTGTACATTAACACTGTTGAGAGCAAAAGA------A-----AAGTGATATGCAATCTCAAACGTGGAAAAATAGTGTGTGATTT-------CGGTG-AGAAGCAATTTTTGAAAATTTTGCCAAAAAAATTAAGA----GAAAGAGTACACACAGC-TTTGGAAAACTCCATTCATATCATAAACCTTGAACGTGTAATCCAAAAAAGATGGTGGAAAATAGTAGGCTACACAGGGATTCTGTAA------------------------------------------------------------------------------------------------------------------------------------------------------------------------------------------------------------------------A-
>NC_001906_Hendra_virus
----------------------------------------------------------------------------------------------------------------------------------------------------------------------------------------------------------------------------------------------------------------------------------------------------------------------------------------------------------------------------------------------------------------------------------------------ATGGCTCATGAATTATCTATCTCTGATATCATCTATCCTGAATGTCACCTTGACAGTCCTATAGTATCAGGGAAATTGATTTCAGCTATAGAATATGCGCAGTTGAGACATAACCAACCGAATGGGGACAAGAGATTAACTGAAAATATCAAAATTAACTTACAGGGCAAAAGAAGA------AGTGTGTATATATCCAGACAATCTAGACTTGGAAATTACATTAGAGACAATATAAAGAATTTGAAGGAATTTCTACATGTATCATATCCCGAGTGCAATAAATCTTTATTCTCTCTCAAGTCTCCTGGAATGACAAGTAAGTTGAGTAATATCATGAAGAAATCATTTAAAGCATACAATATCGTGAGCAGAAAAATCATAGAGATGTTACAAAACATCACCAGGAATCTCATA---------ACT------------------CAGGACCAAAAGGATGAAGTTTTAGGTATTTATGAGCAGGACAGACTCAGTAACATAGGGAAATACATGAGTCAATCGCAATGGTATGAGTGTTTTCTCTTCTGGTTCACAATCAAGACAGAGATGAGAGCTGTTATCAAGAACTCACAGAAA------CCTAAGTTTAGATCT--GACTCTTGTATTA--TTCATATGAAAGATAATAACATGGAAATTGTAATGAACCCAAATCTTGTCTGCATTTACAAAAATGATAAGGAT------------------------GGAAAGAGGTGTTACTACCTTACACCAGAAATTGTTCTAATGTGTTGTGATGTCTTGGAAGGCCGGATGATGATCGAGACTTCGATAAAATCTGATATCAAATACCAATCTTTAATTACCAGATCCAACGCTTTGTGGACATTCATTGATTCACTCTTCCCGATTATGGGTAATAGGATATACAATATAGTATCTATGATAGAGCCTTTAGTCTTGGCACTTTTACAGTTGAAAGATGAGGCGCGCATCCTAAGAGGGGCATTTCTACATCATTGCATTAAAGAGATCCACCAAGAGTTGATTGGATGTGGGTTTACTGATCAAAAAACAAGATCTATCTTTATCGATGATCTTCTATCAGTAATGAATATTGATAATATCCATCTGTTAGCTGAGTTCTTTTCTTTCTTCCGAACCTTTGGTCATCCAATTCTCGAAGCCAAAACCGCAGCAGACAAAGTTAGAGAGCATATGCTAGCAGATAAGGTCCTTGAATACGGGCCAATCATGAAAGCACACGCAGTCTTTTGTGGTACAATTATAAATGGGTACCGTGACAGGCATCGGGGAGCTTGGCCTCCACTTTATCTGCCATCGCATGCATCGAAACACATAATAAGACTCAAGAATTCTGGTGAATCATTAACAGTTGATGATTGTGTTAAGAACTGGGAGTCATTTTGTGGGATTCAATTTGATTGCTTTATGGAGTTAAAATTAGACAGTGATTTGAGCATGTATATGAAAGATAAAGCACTATCCCCAATAAAGGAGGAATGGGATAGTGTCTATCCACGTGAAGTACTTAATTACACGCCACCCAGATCTACCGAACCAAGAAGATTGGTGGATGTATTTGTCAATGATGAGAATTTCGATCCTTATAATATGTTAGAGTATGTCCTTACAGGAGATTATTTAACTGATGAACAATTCAATGTTTCTTATAGTCTAAAGGAGAAAGAAACTAAACAAGCAGGAAGATTATTTGCTAAAATGACATATAAGATGCGTGCCTGTCAGGTAATTGCTGAAGCTTTGATTGCATCGGGAGTGGGCAAGTATTTTAAAGAGAACGGGATGGTTAAAGATGAACATGAGCTACTCAAAACTTTATTTCAACTGTCAATCTCTTCAGTACCTCGAGGCAATAGTCAGGGCAGAGAT---------------TCC---GAATTTTCCAATAACACAGAGAAAAGTCTCATATCACTCAAGAGAACAACAGGTAGGCTTCTGAATAATGAAGTTCCTTGTCGAATGAACATTATGTCGGCTTTAATTGACAAAAATCAGTCAGACCAAAAGAAGCATAATATTCTCCCAAACACACGAAATCGC-CACAAGTGTGATAACACTAGCCAAACATTCCTTGACTATCATATGGAATTC---------------AGT---------------------------------------------------------------------------------------------------------------------------------------------------------------------------------------------------------------------------------------------------------------------------CCCTACAAGTCAGACAGAATGGATAGGACAGAGACATCTGATTTCTCGAAATATGA--TGATGGAACAGGAACAAAATTTGACACGGTGAGTGCTTTCCTAACTACTGACTTGAAGAAATTCTGTCTCAATTGGCGATATGAATCCATGGCTATTTTTGCAGAAAGACTTGACGAAATTTATGGCTTACCCGGTTTCTTTAACTGGATGCACAAACGATTAGAGAAGTCAGTCATTTATGTCGCAGATCCTAATTGCCCACCAGACATCGG--GAAACATATAAACCTTGATGATACTCCTGAAGATGACATATTTATCCATTCACCAAAAGGCGGGATTGAAGGTTATAGTCAGAAGACTTGGACGATCGCAACAATTCCCTTTCTGTTTCTCAGTGCCTACGAAACAAATACAAGGATTGCAGCTATAGTTCAGGGAGACAATGAGTCAATTGCCATAACTCAGAAGGTCCACCCTAATTTACCTTACAAAGTCAAGAAAGAAATTTGTGCAAGGCAAGCTCAATTATATTTTGACAGGCTCAGAATGAATCTTAGGGCCTTAGGACTCAACTTAAAAGCAACAGAGACCATTATAAGTACACACTTATTTGTCTACTCTAAGAAAATACATTATGATGG-TGCAGTATTATCACAAGCCCTCAAATCAATGTCTAGGTGTTGTTTTTGGTCAGAGACATTGGTGGACGAGACAAGATCTGCTTGCAGCAATATTAGTACTACCATAGCTAAGGCGATTGAGAATGGATTATCAAGAAATGTGGGTTACTGCATCAACGTCTTGAAGGTCATACAGCAACTGCTTATTTCTACTGAGTTTAGCATCAACGAGACATTGACTGCTGATGTAACATCTCCAATATCCAATAATCTCGATTGGCTGGTAACTGCATCCCGAATTCCCGCACCAATTGGAGGTTTCAATTACTTGAATTTATCAAGAATATTTGTAAGAAATATAGGAGACCCTGTGACTGCATCACTAGCCGATCTAAAGAGAATGATAGAACATGACTTGATGACAGATAAAGTTCTCCAAAAAGTGATGAATCAAGAACCAGGCGATGCAAGCTTCCTAGATTGGGCTAGTGATCCGTATTCAGGAAATCTACCGGATTCACAGAGTATTACAAAAACGATCAAGAATATAACGGCTAGGACTATATTGAGGACATCACCGAATCCAATGCTGAAGGGTCTATTCCATGATAAATCATTCGAGGAAGATCTGGAGCTTGCTACTTTCCTAATGGATCGTAGAATTATATTGCCCAGAGCCGCACATGAAATTTTAGATAATTCTTTGACAGGTGCTAGAGAGGAAATTGCTGGATTACTTGACACAACAAAGGGGCTAATAAGATCAGGATTGAAAAAGAGCGGGATACAACCTAAGTTAGTGTCTAGACTGTCTAACCATGATTATAATCAGTTCCTGATACTCAATAGACTTTTGTCCAATAAAAAGAGAAACGATCTTATATCCCCTAAAACATGTTCAGTGGATTTGGCCAAGGCTCTTCGTTGTCATATGTGGAGAGATCTTGCTCTTGGTCGATCAATCTATGGACTTGAAGTGCCTGACGCTTTGGAAGCAATGACTGGAAGATATATTACAGGGAGTATGGAATGCCAACTTTGTGATCAAGGGAATACTATG------TACGGTTGGTTTTTCGTGCCACGAGATTCACAATTAGACCAAGTGAATAAAGAGCACTCATCCATTAGAGTACCTTACGTCGGCTCAAGCACTGATGAGAGGTCAGATATCAAACTAGGAAACGTCAAGAGACCGACAAGAGCACTGAGATCTGCCATCCGAATTGCAACTGTTTATACCTGGGCATACGGAGATTCTGAAGAAAGTTGGTATGAGGCTTGGTACTTGGCTTCCCAGAGGGTCAACATTGATATAGATGTGTTAAAAGCTATAACTCCTGTCTCAACTTCCAACAATCTATCTCACAGACTCAGAGATAGATCTACACAGTTCAAGTTGCCAGGTAGTGTCCTTAAT---AGGGTTTCTAGATATGTCAACATAAGTAATGATAATTTAGACTTCAGAGTGGAAGGTGAAAAGGTCGACACCAATCTAATATACCAACAAACAATGCTACTCGGCTTGTCAGTATTGGAAGGTAAATTTCGGTTGAGAACAGAAACAGATGATTATAACGGAATATATCATCTGCATGTCAGAGATAATTGTTGTGTCAAGGAGGTTGCTGATATTGGTGGTGTTAATGC-TGAGCTACCTGTCCCAGAATACACTGAAGTAGAAAATAATAGGCTCATATATGACCCAGATCCTGTTTCTGAAATTGATTGTGATCGCTTATCAAAGCAA---GAGTCTAAGGCGAGAGAA------TTA------------------GACTTTCCTCTTTGGTCCACCGAAGAACTCCATGATGTGTTAGCTAAGACTGTGGCTCAAACAGTTCTCGAGATCATA-ACTAAAGCCGATAAAGATGTCCTCAAGCAACACTTAGCTATAGACTCAGATGACAGTATCAATAGTCTTATAACAGAGTTTTTAATGGTGGATCCTGAGCTTTTTGCCCTTTATTTAGGTCAATCAATTTCAGTCAAGTGGGCATTTGAAATCCATCATAGACGCCCACATGGACGACATACAATGGTAGATTTGTT-----GTCTGATCTCATATCCAATACATCGAAACATACATACAAAGTCTTGTCTAATGCACTGTCACATCCCAGAGTGTTCAAGAGGTTTGTGAATTGCGGCTTGCTTCTTCCCACTCAGGGTCCTTATCTTCACCAACAAGATTTTGAGAAATTATCTC--AGAACCTCTTAATCACATCTTATATGAATTATCTTATGAATTGGTGTGACTTCAAAAAATTCCCT------TTTTTGATAGCTGAACAAGATGAAGCAGTCGTAGAATTAAGGGAAGATATAATAACATCAAAACACCTGTGTATGATAATTGATCTGTACGCAAATCACCATAAGCCACCTTGGATAATTGATCT-CAACCCACAAGAGAAGATATGTGTTCTTAGGGACTTTATATCTAAGTGCCGTCATACTGATGTGTCATCTAGGTCT-------TGGAATATCACTGATCTGGATTTTATGGTTTTTTATGCTTCGTTGACTTATCTAAGAAGAGGAATAATCAAGCAGCTCAGAATTAGGCAAGTGACAGAAGTAATC---GAC----------------------ACCACTACAATGCTAAGAGATAATATTTTAGTAGAAAACCCGCCTATTAAAACTGGAGTACTAGATATTAGAGGTTGCATAATATATAATCTAGAA-----GAAATCTTATCAATGAAT----ACTAAGTCCACGTCAAGAAAGGTGTTCAATTTGGGTTCAAAGTTG------TC-------A------------------------------GTTGAAAACCACAAATATAGAAGGATAGGATTAAATTCGTCTTCTTGCTACAAGGCATTAAATCTGTCACCGTTGATTCAACGCTACCTGCCC--GCAGGT-------TCACAACGATTATTTGTAGGTGAAGGGTCAGGAAGTATGATGCTATTATATCAACAGACTTTAGGATGTTCGATATCCTTTTACAACTCCGGTATTGATGGTGATTATATACCAGGGCAGAGAGAATTGAGATTATTCCCTTCCGAATATTCAATAGCTGAAGACGATCCGTCACAATCTGAT------AAGCTAAAAGGTCTAGTGGTCCCATTATTTAATGGAAGGCCCGAAACCACGTGGATAGGGAACTTAGATTCATACGAGTACATAATCAACAGAACAGCCGGTCGTAACATCGG---ATTGGTACACTCAGATATGGAATCAGGCATAGACAAACAAGTGGAAGAAATTATGATAGAGCATTCACACCTTATCTCAATAGCAATCAATGTAATGATAGAAGACGGTGTTCTTGTATCTAAAATA---------GCATTTGCACCAGGGTTCCCC--ATATCCAGGCTACTGAATATGTATCGTTCCTATTTTGGGTTAGTATTGGTGTGTTTCCCAGTGTATAGTAATCCAGAGTCCACAGAAGTGTATCTCATCTGCTTGCAGAAAACAATTAAGACCATAATTCCACCTCAAAAAGTTCTTGATCATTCATATCTCAGTGATGAAATCAATGATCAAGGTATTACATCTGTTATTTTCAAGATCAAAAACATTCAATCAAAACAATTCCAT------GAA------------------GATCTAGTGAAACACTATCAGG--------TCGAA------------------------------------------------------------------------------------CAACCGTTTTTTGTTCCTAGTCATATCACATGTGATGAAAAGTTGCTTATGCAGGCTGGTTTGAAAATGAACGGACCAGAAATCTTGAAGAATGAAGTGGGATATGATATAGGATCAGATATCAATACACTCAGGAGCACTATTATTATCTTACTTAATGAAGCTATGAACTATTTTGACGATGAGAGGAGTCCTTCTCATC----ATCTAGAGCCCTTTCCAGTCCTAGAGAAAACGAGAGTCAAAACTATCATGGGGAGAGTCACGAGAAAA-GTAACTGTTTATTCTCTTATAAAGTTGAAGGAAACTAAAAGCCCGGAACTTTATA-----ACATCAAAAATTACATAAGGAGAAAAGTTTTGATTCTAGACTT-------CAGAT-CCCATACTATGATTAAACTGCTACCTAAAGGAATGAAA----GAGAGAAGAGAGAAAAG-CGGATTCAAAGAAATTTGGATATTTGACTTATCTAATAGGGAAGTCAAAATCTGGTGGAAGATCATAGGTTACCTCTCTTTAGTCTGA------------------------------------------------------------------------------------------------------------------------------------------------------------------------------------------------------------------------A-
>NC_002728_Nipah_virus
----------------------------------------------------------------------------------------------------------------------------------------------------------------------------------------------------------------------------------------------------------------------------------------------------------------------------------------------------------------------------------------------------------------------------------------------ATGGCCGATGAATTATCAATATCCGACATCATTTACCCTGAATGTCATTTGGATAGTCCTATAGTCTCTGGTAAACTAATATCAGCTATTGAATATGCTCAATTGAGACACAATCAGCCCAGTGATGATAAAAGACTGTCTGAGAATATTAGGTTAAACCTTCACGGGAAAAGAAAG------AGTCTATACATATTAAGACAATCCAAACAGGGTGATTACATTAGAAACAACATAAAAAACCTAAAGGAATTCATGCATATTGCGTACCCTGAATGCAATAACATTCTATTCTCCATCACATCCCAAGGCATGACTAGCAAACTTGATAACATCATGAAAAAGTCATTCAAAGCATACAATATCATTAGTAAGAAAGTAATTGGGATGCTGCAAAATATCACTAGAAATCTCATA---------ACT------------------CAAGATAGAAGAGATGAAATAATTAATATACATGAGTGTAGGCGATTAGGGGATTTAGGGAAGAATATGAGTCAATCTAAATGGTATGAGTGTTTTTTGTTTTGGTTTACTATCAAAACAGAGATGCGAGCAGTGATCAAGAATTCGCAAAAG------CCGAAATTCCGTTCA--GATTCATGCATAA--TACACATGCGAGACAAAAGTACTGAAATAATCCTAAATCCGAATCTTATCTGCATTTTCAAATCAGACAAAACT------------------------GGAAAGAAGTGTTATTATCTTACACCCGAAATGGTTCTAATGTATTGTGATGTCCTAGAGGGAAGGATGATGATGGAGACAACAGTCAAATCGGATATCAAGTACCAACCTCTAATCTCGAGATCCAATGCCCTCTGGGGGCTAATTGATCCCTTGTTCCCTGTCATGGGAAACAGAATTTACAATATAGTGTCTATGATAGAGCCTTTAGTTCTTGCACTACTCCAACTCAAGGATGAGGCTAGGATCCTGAGGGGTGCATTTCTGCATCACTGCATAAAGGAAATGCATCAAGAATTGAGTGAGTGTGGTTTTACAGATCAGAAGATTCGGTCTATGTTTATTGATGATCTTTTATCCATTCTAAATATCGATAATATACATCTGTTGGCAGAGTTCTTTTCTTTCTTTCGTACGTTTGGCCATCCTATTCTTGAGGCTAAAGTTGCTGCAGAAAAAGTGAGAGAACATATGTTGGCAGATAAAGTTCTTGAATATGCCCCTATAATGAAAGCACATGCTATATTCTGCGGGACTATAATAAATGGGTATAGGGATAGACACGGAGGAGCCTGGCCTCCTCTTTACCTCCCCGCACATGCATCTAAACATATAATCCGTTTGAAAAATTCTGGGGAATCTTTGACCATTGATGACTGTGTCAAGAATTGGGAATCATTCTGTGGGATTCAATTTGATTGTTTCATGGAGCTGAAATTGGACAGTGATCTGAGTATGTATATGAAAGATAAAGCTTTATCTCCAATCAAAGACGAATGGGACAGTGTATACCCACGTGAAGTGTTGAGCTATACCCCACCGAAGTCAACCGAGCCAAGAAGATTGGTTGACGTTTTTGTAAATGATGAAAACTTTGATCCATACAACATGCTGGAATATGTCTTATCCGGTGCTTATCTCGAGGATGAACAATTCAATGTTTCTTATAGCTTGAAGGAGAAAGAGACGAAGCAAGCTGGACGATTGTTCGCAAAGATGACCTACAAAATGCGTGCATGTCAAGTCATAGCAGAGGCCCTGATAGCCTCAGGTGTCGGTAAATATTTTAAGGAGAACGGGATGGTTAAGGATGAGCACGAACTTTTGAAGACACTCTTCCAATTGTCTATTTCCTCAGTTCCTCGAGGGAACAGTCAGGGTAATGAT---------------CCT---CAATCCATCAATAATATAGAAAGAGATTTCCAATACTTTAAAGGGGTCACTACCAATGTGAAAGACAAAAAGAATAACTCTTTTAATAAGGTTAAATCTGCTCTCAATAATCCGTGCCAAGCTGACGGAGTCCATCATAACATGTCACCCAATACACGAAATCGT-TATAAGTGTAGTAATACAAGTAAGTCTTTTCTCGATTATCATACCGAGTTT---------------AAT---------------------------------------------------------------------------------------------------------------------------------------------------------------------------------------------------------------------------------------------------------------------------CCTCACAATCACTATAAATCAGACAATACAGAGGCGGCCGTACTGTCCAGGTATGA--GGACAACACTGGGACAAAATTTGATACAGTAAGTGCATTTCTTACAACTGATCTTAAGAAATTCTGTCTCAATTGGAGATACGAATCAATGGCTATATTTGCTGAACGTCTGGATGAGATATACGGTTTACCTGGATTTTTTAATTGGATGCACAAACGACTAGAAAGATCTGTTATCTATGTTGCAGACCCTAATTGCCCCCCTAATATTGA--CAAACATATGGAACTAGAAAAAACTCCTGAAGATGATATATTCATTCATTATCCTAAAGGCGGTATTGAAGGATATAGCCAAAAAACATGGACTATAGCAACTATCCCCTTTTTATTCTTGAGTGCCTATGAGACAAACACGAGGATTGCTGCAATTGTCCAAGGAGACAATGAATCAATTGCTATCACTCAAAAAGTTCATCCTAATCTTCCCTACAAGGTAAAGAAAGAGATCTGTGCAAAGCAAGCTCAGCTTTATTTTGAAAGGTTAAGGATGAACTTAAGAGCCCTCGGCCACAATCTTAAAGCTACAGAAACTATCATCAGTACACATCTTTTTATTTATTCGAAGAAAATTCATTATGATGG-TGCTGTGCTGTCTCAGGCACTCAAATCAATGTCAAGATGTTGCTTTTGGTCAGAGACTCTGGTGGATGAAACTAGATCAGCTTGTAGTAACATCAGCACTACAATAGCTAAAGCTATAGAAAATGGGTTGTCAAGAAATGTCGGCTATTGCATCAATATTTTGAAAGTAATTCAGCAGCTTCTCATATCAACTGAGTTTAGTATTAACGAGACATTGACACTGGATGTGACATCTCCCATTTCAAATAATTTAGATTGGCTTATAACAGCTGCATTAATCCCGGCACCTATTGGAGGATTCAATTACCTTAATTTGTCTAGAATTTTTGTTAGAAATATAGGTGATCCGGTTACAGCATCTTTGGCTGATCTTAAGAGAATGATTGATCACAGTATTATGACTGAAAGCGTATTACAAAAAGTTATGAATCAAGAACCTGGTGATGCGAGTTTCTTGGACTGGGCCAGTGATCCATACTCGGGCAACTTGCCTGACTCACAAAGCATCACTAAAACAATTAAAAATATCACAGCAAGGACTATACTGAGGAACTCACCGAACCCAATGCTAAAAGGTTTATTTCATGACAAATCTTTTGATGAAGATCTTGAACTAGCTAGCTTCTTAATGGACAGGAGGGTTATATTACCTAGAGCCGCTCATGAGATACTGGATAATTCATTGACAGGTGCCAGAGAGGAAATTGCTGGTTTATTAGATACAACTAAAGGCTTGATCAGATCAGGGCTAAGAAAGAGTGGACTTCAGCCAAAGTTAGTTTCTAGATTATCTCATCATGATTATAATCAATTTTTAATACTGAACAAACTTCTATCAAACAGAAGACAAAATGACTTGATATCATCAAATACTTGCTCAGTTGACTTGGCACGAGCATTGAGATCTCACATGTGGAGGGAATTAGCGTTAGGTAGAGTAATATACGGTCTTGAGGTACCAGATGCACTTGAGGCTATGGTGGGAAGGTATATAACAGGGAGCTTAGAGTGCCAAATTTGTGAGCAGGGAAACACGATG------TATGGGTGGTTCTTTGTACCTAGGGATTCCCAATTGGATCAGGTAGATAGAGAGCACTCATCAATAAGAGTACCTTATGTAGGATCAAGTACGGATGAAAGATCGGATATCAAACTAGGGAATGTCAAAAGACCAACTAAGGCCTTGCGTTCTGCTATCAGAATTGCGACAGTATATACTTGGGCCTATGGGGACAATGAAGAGTGTTGGTATGAAGCTTGGTACCTAGCGTCTCAGAGGGTAAACATAGACTTAGATGTATTGAAAGCTATAACCCCAGTTTCCACTTCAAACAATTTATCCCATAGATTGAGAGATAAATCCACACAATTTAAGTTTGCAGGGAGTGTACTCAAC---AGAGTTTCTAGATATGTTAACATAAGCAATGACAATCTAGATTTCAGAATTGAGGGAGAAAAGGTAGATACGAATCTTATTTATCAACAAGCAATGCTATTAGGGTTATCGGTATTGGAAGGTAAATTCAGATTGAGATTAGAAACTGATGATTACAACGGGATATATCACTTACACGTAAAGGATAATTGTTGTGTCAAAGAAGTGGCTGATGTAGGCCAAGTAGACGC-TGAGTTGCCTATCCCAGAATATACTGAAGTGGATAACAATCATCTTATATATGATCCAGACCCCGTTTCAGAAATAGATTGCAGCCGTCTTTCTAATCAG---GAGTCCAAATCAAGAGAA------TTA------------------GACTTTCCTTTATGGTCAACTGAGGAACTTCATGATGTCCTAGCTAAGACTGTTGCTCAGACCGTTCTTGAGATTATA-ACAAAGGCTGACAAGGATGTTTTAAAGCAACACCTTGCAATAGACTCTGACGATAACATCAACAGCTTAATCACAGAATTTCTAATAGTTGATCCTGAACTGTTTGCACTTTATCTAGGACAATCTATATCAATAAAATGGGCCTTTGAAATTCATCATAGGCGTCCTAGAGGAAGACATACTATGGTCGACCTATT-----GTCAGATCTTGTATCAAATACATCAAAGCACACTTACAAAGTGTTGTCAAATGCCTTGTCACATCCTAGAGTATTCAAGAGATTTGTAAACTGTGGCTTGCTATTGCCTACACAGGGTCCTTACCTTCATCAACAAGATTTTGAAAAGTTGTCTC--AAAACCTTCTTGTAACATCTTATATGATTTATCTAATGAACTGGTGTGACTTCAAGAAATCCCCC------TTTTTAATCGCCGAACAGGATGAAACTGTGATAAGTCTACGAGAGGATATAATAACATCCAAACATCTCTGTGTTATAATTGACTTATATGCAAATCACCATAAACCTCCTTGGATAATAGATCT-AAACCCACAAGAAAAAATATGTGTACTGCGTGACTTTATTTCTAAATCTAGGCATGTGGACACGTCCTCCAGATCA-------TGGAATACTTCTGACCTGGATTTTGTAATATTCTATGCATCTTTGACTTATTTGAGAAGAGGTATAATAAAACAATTAAGGATAAGACAAGTTACTGAGGTTATA---GAT----------------------ACCACAACAATGTTAAGGGACAATATAATTGTAGAGAATCCTCCTATTAAAACAGGAGTGTTAGACATCAGAGGTTGTATAATATACAATTTAGAG-----GAAATCCTGTCTATGAAC----ACAAAATCAGCATCAAAAAAGATCTTTAATCTTAATAGTAGGCCG------TC-------A------------------------------GTGGAGAATCATAAATATAGAAGGATAGGTCTCAACTCATCATCTTGTTACAAGGCATTAAATCTATCACCTCTGATTCAAAGGTATTTGCCG--TCGGGA-------GCTCAAAGGTTGTTTATAGGAGAAGGTTCTGGGAGCATGATGTTATTATATCAGTCTACATTGGGGCAATCAATTTCTTTTTACAATTCAGGTATAGATGGAGATTATATACCAGGTCAAAGAGAACTGAAACTATTTCCCTCTGAATACTCAATTGCTGAGGAAGACCCATCTCTGACGGGG------AAATTGAAAGGACTAGTGGTGCCCCTATTCAATGGAAGACCAGAAACAACATGGATCGGGAATTTAGACTCCTACGAGTATATCATAAATAGGACAGCGGGGCGAAGTATAGG---TCTTGTCCATTCTGACATGGAGTCTGGGATTGACAAAAATGTAGAGGAGATACTAGTAGAACATTCCCATCTAATATCTATCGCGATAAATGTTATGATGGAGGACGGACTATTAGTATCCAAGATA---------GCATACACCCCTGGATTCCCA--ATCTCAAGATTATTTAACATGTACAGATCATATTTCGGACTAGTACTGGTGTGTTTCCCAGTATATAGTAATCCAGATTCTACTGAAGTATATCTTCTTTGCTTACAGAAGACGGTCAAGACTATTGTTCCCCCGCAAAAAGTCCTTGAGCACTCTAATTTGCACGATGAAGTCAATGACCAGGGAATAACATCAGTGATTTTTAAAATCAAGAATTCACAGTCTAAGCAGTTCCAC------GAT------------------GATCTAAAGAAGTACTATCAGA--------TTGAC------------------------------------------------------------------------------------CAACCTTTTTTTGTACCAACTAAAATCACTAGTGATGAACAAGTACTTCTCCAAGCAGGGCTGAAACTCAATGGGCCAGAAATTCTTAAGAGTGAAATCAGTTATGATATCGGTTCAGATATCAATACATTAAGAGACACCATCATAATTATGTTAAATGAGGCTATGAATTATTTTGATGACAACAGATCACCTTCACACC----ACCTAGAACCCTATCCAGTTTTGGAGAGAACTAGAATTAAAACAATAATGAATTGTGTGACTAAAAAA-GTGATTGTCTACTCACTTATCAAGTTCAAGGACACCAAAAGCTCAGAACTTTATC-----ACATCAAAAATAACATCAGAAGAAAAGTTCTAATCTTAGATTT-------CAGAT-CGAAGCTCATGACAAAGACTCTACCTAAAGGGATGCAA----GAGAGAAGAGAAAAAAA-CGGTTTCAAAGAAGTTTGGATAGTAGATTTATCGAATCGAGAAGTTAAAATCTGGTGGAAGATAATCGGATACATATCTATTATCTGATTTAACCTTCCAAATCCAAGACCAACTGATAACTTATGTTGATCTAAGGTTCAGTTATTAAGAAAAACTTAATAACGATTCTTCTTTACCCTTGTTCGG---------------------------------------------------------------------------------------------------------------------T-
>NC_039196_Feline_morbillivirus
-------------------------------------------------------------------------------------------------------------------------------------------------------------------------------------------------------------------------------------------------------------------------------------------------------------------------------------------------------------------------------------------------------------------------------------------------ATGGAGCAGTCAGACTACCAAGATATTCTATACCCGGAAGTACATCTTAACAGTCCTATAGTAATTTCCAAATTAGTAGGTATTTTAGAATACGCCCAAATTGCTCATAATCAACAATTATCAGACCGTACAATTATCAAGAATATTCAATTTAGATTAAGGAACGGATTTAAT------AGTTCAAGGGTACAGGTACTATCAGCTATGGGTGAAATTATCAACAAAATTAGAAATAAATATCCTAATTATTTACACATACCTTACCCTGAATGCAACCAAAAACTATTTCGAATAGTAGATCCAGAACTAACATCAAAATTAGAATCTCTTCTAAACAAAGGTGACACACTGTATCTCAAGATTCGATCAGATATCATAAAATGTTTTGATAGATTGAAAATGAAAATGAAT---------ATA------------------------------AAGAATGATCTTCTTAATGACAATAGTCAATTGATTCTAGATCTTCCTTTAATTATCAAAGGATCTCAGTGGTTCTTCCCTTTTTTATTCTGGTTTTCTATCAAAACTGAAACTAGAAGCTGTATTCGCCAAAATCAAAAG------ACTCGTGTTAGATCA--CAATATCGGCCTC--ACTTATCAGAGACTAAGAGAATTACATTGGTTGTTACATCTGATCTGATTACAATATTTGATCATATTAAT------------------------------AAATGTATATTTTATCTGACTTTTGAGATGCTGTTAATGTATTGCGATGTGATAGAAGGTCGGTTAATGACTGAAACAGCTATGAGCTTGGACTGTCGGTTTACCAATCTATTGCCAAGAGTGCAATATATGTGGGATTTACTAGATGGAATGTTTGAAAGTTTAGGCAATCAATTATATTCAGTTATTGCATTATTAGAGCCTCTTTCTCTTGCTTATTTGCAATTGATAGATGCAGATCCACAGATTCGGGGAACATTCTTGCATCACTGCTTTTCCGAGTTAGAAGAAATTATATTTGACAAAACCCCTTTTGATCCTTTTGTGTATGAAAATTTAATTAATGGGCTTGATTACATTTATTTGACAGGTGATATTCATCTAACTGCAGAAGTTTTTTCTTTTTTTAGAAGTTTTGGTCATCCTTTTTTAGAGGCACAAAATGCTGCTAATAATGTAAGGAAGTATATGAATAAGCCTAAGGTAATATCATATCAGACTTTAATGCAAGGACATGCGATTTTTTGCGGTATTATAATAAATGGATTTAGAGACCGCCACGGGGGAACATGGCCTCCTGTGGAGTTACCAAATCATGCATCTGCTGTAATTAGAAATGCCCAGTTATCTGGAGAAGGGTTAACATCTGAACAATGTGCTCAACACTGGAGATCCTTTTGTGGATTTAGATTTAAATGTTTTATGCCATTGAGTCTAGATAGTGACCTTACAATGTACCTTAGAGACAAGGCGCTGTCACCTGTCAGAAATGAGTGGGATTCAGTTTATGCTAAGGAGTATTTAAGGTATAATCCAGGATTACCCACAAGTTCCAGAAGATTGGTAAATGTATTCTTAGAAGATGATAAGTTTGACCCATATGAAATGATCATGTACGTGATAAATGGTGATTACTTAAGAGACAAAGAGTTTAACCTTTCATACAGCCTTAAAGAGAAAGAAATTAAAGAGGTAGGTCGATTGTTTGCTAAAATGACCTATAAGATGAGGGCTTGTCAAGTAATAGCTGAAAACCTGATTGCCAATGGAGTAGGGAAGTTTTTCAAAGATAATGGAATGGCAAAAGATGAACATAAATTAACTAAGACGTTACACAAATTAGCCATTTCAGGTGTACCTAAAGATAATTCTAAACTT---------------------TAT------TTAGATGAATGTTGGGAGCAAGTAATTCGACAATGTTCAAGTAGTACACAGATAAGGGAACAGACTATGAATTCACAATCAAATAGGGAAATTGAATCAAAGTCTTCTAGGGCACGTCTT------------------------------------AATAAT-AGAGATATCTTAAAGGGCAAGAGAGATTCGAACAAACAA---------------------------GTA---------------------------------------------------------------------------------------------------------------------------------------------------------------------------------------------------------------------------------------------------------------------------AAGTATCCTTCAAACACC-----------------------------------------------------GAGTATTATGAGACTATCAGTAGTTTCATAACTACTGACCTTAAAAAGTATTGTCTTAACTGGCGATATGAATCAAGTAGTATGTTTGCAGAGAGACTTAATGAAATTTATGGACTGCCTGGATTTTTCCAGTGGCTTCACAAGATTTTGGAGAAATCTGTTCTATACGTTAGTGATCCATCTAGTCCACCTGACTTTGA--TCAACATGTCGATATAGAATCAGTCCCAAATGACCATATCTTTATCAAGTACCCGATGGGTGGAATAGAGGGGTTCTGTCAAAAATTATGGACCATTAGTACAATTCCGTTCCTATATTTAGCAGCTTTTGATACAGGGGTTAGAATCTCATCATTGGTTCAAGGCGATAACCAGGCAATTGCAGTAACCAAAAGAGTTCCGTCATCTTGGAGTTACTCAAAGAAAAAGGAAGAATCAACTAAAATAACAACACAATATTTTCTTAATTTAAGACAACGCTTACACGATATAGGTCATGAATTGAAAGCAAATGAGACTATTATATCCTCTCATTTCTTTGTTTACTCTAAAGGTATTTATTATGATGG-AATACTTCTCTCCCAGGCACTTAAAAGTATTGCAAGATGTGTCTTTTGGTCTGAAACGATTGTTGATGAGACTAGGTCAGCTTGCAGTAATATATCTACGACACTCGCAAAGGCAATTGAAAGGGGTTATGATAAATTTGTGGCGTACGCTATCAATATTTATAAAACAATACATCAGGTGTTGATTGCATTGTCCTTTACGATTAATCCTACTATGACACCAGACATTACAGAACCTTTCTACAAGAGTTTAGATCTACTTAAGAATCTAGTTCTGATTCCTGCACCATTAGGGGGCATGAACTATATGAACATGAGCAGGTTATTTGTTAGGAATATAGGAGATCCCATTACTGCTTCATTTGCTGATATAAAGCGCATGATTGAATGTGGGTTGTTAGGATGTAGTATTCTGTCACAAATAATGTACCAAAAATGTGGTTCCTCCAAATACTTAGACTGGGCTAGTGATCCTTATTCAATAAACCTTCCTTATAGCCAAAGTATGACCAAGGTTTTAAAAAATGTAACGGCAAGATATGTACTTATGCATAGTCCCAACCCTATGCTCAAAGATTTGTTCCATGAAAAGTCTCAGGAAGAAGATGAAATCCTTGCTGAGTTTCTGTTAGACCGACACTTAATAATCCCTAGAGCAGCACACGAGATTTTATCAAATTCAGTAACAGGTGCTAGAGAATCTATAGCAGGTATGCTTGACACTACTAAGGGTTTAATCCGTGCTAGTATGTCAAGAGGTGGGTTGACCTCATCACTTGTTTTAAAATTATCAACATATGATTACCAACAGTTTAGAACATGTCTTGAATGGCTTTATGCTCCTACTACGGGAATTGCTGTAAGCGTTGATTCTTGCTCTGTATTCTTAGCTAAGACCATCCGGAAGAGAATGTGGGTTCACCTAACTAAAGGAAGGGAGATTTATGGGTTAGAAGTACCTGACATTTTGGAATGTATGCAAAACAATATTATTGTTGATCACGAAGATTGTTACTCATGTATTCAAGGATCAAGATAT------TATACATGGTTTTTTGTACCTTCAAATTGTCAACTCGATCAAATAAATAAGTCAACAAATTCTCTCCGAGTACCTTATGTTGGATCAACAACTGAAGAAAGGAGTGATATGAAGTTGTCATATGTGAGGTCACCTAGTCGGCCACTTAAAGCAGCAGTTCGAATTGCAGCAGTATATACATGGGCTTATGGTGATGATAATTTGTCTTGGCATGAAGCTTGGTATTTAGCAAGGACTAGAGCAAATATTACTTTTGACGAACTCAAATTAATAACACCTATAGCTACATCTACAAATTTAGCACATAGATTGAGAGATAGAAGCACTCAAGTTAAATATTCAGGAACTTCTTTAGTA---AGAGTGGCACGCTATACAACAATATCTAATGATAATATGTCGTTCATTATTAATAACAAAAAAGTCGATACTAATTTTGTCTACCAGCAAGGAATGTTATTAGGTTTGAGTATATTAGAATATATATTCAGATACTGTACAAGTACTGGACAGTCAAACACTGTAATTCACTTACATGCAGATGTTAATTGTTGTATAGTACAGATGACTGATCAGCCTTATACACCAAG-CTTAACAAAAAAGCTACCTGATATTAGGCCCATTAATAATAAACTGATATATGATCCGGCTCCTATAATCGATACCGATGCAGCTAGGCTATATTCCCAA---AAATACCTGTCACATTTA------ATA------------------GATTTCCCAAGTTGGTCAACTACTCAGCTTAACACAGTGTTGGCGAAAGTGGTGGCGGTATCCATTGTAGAATTAATT-ACAAAAGCTAGTAAAGACCATCTCAATGAGATAATAGCAGTTGTTGGTGATGATGATATCAATAGCTTTATTACAGAATTTCTACTTGTTGATCCACGTCTGTTTACACTATATTTAGGCCAATACACATCATTACAATGGGCATATGAAGTCCATTATCATAGACCAGTGGGTAAATACCAGATGGCTGAAGTGTT-----GCATAATTTGCTGTCAAGAGCTAGTAGAGGTATATTCAGCATATTGACCAATGCCTTTAGCCACCCCAGAGTCTACAAAAGATTCTGGGAGTGTGGTTTATTGGAGCCTATTTATGGGCCCTATATAGGAAGTCAAAATCTACATAATGCAATGA--TTGATTATATCTATAATGCATACATTACTTATTTGGATGCTTATTTATCTGATCAAGTAGATGATACTGATATTATAATATGTGAAACAGAGGAGACATGTTTGGCGAATCGAATTGACAATTATCAAAGCAGACACTTAGCTGTGCTTATAGATCTGTATTGTGATTCCACTAGATGTCCCAATATAAAAGGGGC-AGATACAATTATGAGAAACTCAATTCTTAGATCTTTCATTGATAATGAGAGGAGAACAAATCCACTCGGTTTGACA-------TGGAACCTTGACCCGTTACTCGTGGATCATTTTAGCTGTTCTATTACGTATCTGAGGAGAGGTATTATTAAACAGATGAGGTTAAGATTTGATCCAAGTGTATCGTTGGAA-------------------CTATCTAGGATGATTAAGCCTGATGCGGTTTATCAAGCACCTAAAATTCCGTCTTCATGGGCTCTTATAGATATCAACCCTGAAGTAAATGACCTTAAT-----GTAATTTTTGGAGAGCTG----AATAGCAAATGGAAAGACATTCCTATTGGACAGATTAGGATACAG------AA-------T------------------------------TATGAAATACATGCATATAGGAGGATCGGAGTTAATTCAACTGCATGTTATAAAGCTCTAGAGCTATTGTCTGTTCTAAATCGGTTTATGTCT--AATCCA-------TCAGGTGCATTGTTTTTAGGTGAAGGAGCAGGATCAATGCTGGTCACATACCGTGCTTTTGTCCCATTTAAGACAATTTATTATAATAGTGGTATTTCAGTTCAAAATGTTCAGGGCCAGAGAGAATTGAGTCTATATCCATCTGAAGTGGCACTAGTTGACAACAAAAAT------CGCTTG------GCTAATGACCCCAATATCAAAGTCTTGTTCAATGGTAAACCAGAGTCTACGTGGGTTGGAAACATCGACTGTTTTGCTTATATTCTTAGCCACATTGAGACCTCAAGCTTGAC---ATTGATACATAGTGATATTGAGTCCAGCTTAAGCAAGACGAAGAATAAAATTCTTGAGGAGCTGTGCCACATTCTGTCAATGGCACTCATTTTGGGGAAAATCGGATCTTTATTAGTTGTCAAGTTA---------TTACCAAGGGTCGGTGACTAT--ACGTATTCATTTTGCAGGTATGCATCGGAATTCTATCAACAAAGCCTCCTTGTTTTACCTAGGTTTAGTAACATGTCATCATCTGAGGTTTACTATATAGGGATTCACCTCAATACAAATCGATTGATTGATCCTGATAGAATAGTACAATACATAGTTAGAAATTTACAACCAACTCCAGTTACATTTTTGTCCTATATTTTTGAAACTAAGTATAGAAATAATATGGTTACAAAT------------------------------TATGGACTGTGCTTGTCAG--------ACGGA------------------------------------------------------------------------------------CACAAAAGTGATTACCTGTCATCAATTACAAAAATAGAGAACGTTCTTCTGTCATGTGGGTTAGAATTGAATGGACCTAAGATTATACAGCAATTATCAGGACATGACTATGCTAATGGGGAGACTAGTCTAGAATCAAGTATAATGATATTAGTTAGAGAATATCTTAATGCAACTATACAAGGCCGGGAAACATTAGGCT----TGTTTTCACCTTACCCAGTCTTACATGAGAGTCAGTTAAGAGAAATTAATAAGTGTATTGCATTGAAA-TATGTTGTATATCTACTCTTTTATTCAAGCTCTACATTATCTAGTAAA------C-----AAATAATGAGTAATCTTAGAAAGGGAATATTGATGTATGATTT-------GAGAG-ATGAATTTTTCATATCAAGATTGTCAGCAAATTACAAG----AAAAAGGTGATGTCACA-AGAAGTCAAAACTACCTGGATCTTTAATCTTGATACTCCGACACGAAAAGCATTATATAAGTTAGTAGGTTATTCATTAATAATTAATCATGTATGA---------------------------------------------------------------------------------------------------------------------------------------------------------------------------------------------------------------T-
>NC_025352_Mojiang_virus
-------------------------------------------------------------------------------------------------------------------------------------------------------------------------------------------------------------------------------------------------------------------------------------------------------------------------------------------------------------------------------------------------------------------------------------------ATGAACTTCAGTGATGTTTCGGTCTCTGACATACTCTACCCCGAATGTCATCTTAATAGTCCTATTGTGACAGGGAAAATCGTTCAAGTAGTCAGATTTAGTGATATTCCATGTAACCAAATTCTTATTGACCCTACTCTGAACGAGATAATTGATATTAAGCTGAAGTCAAATAAACCA------GGCCTAATCAGGCGGAGACAAAAGGAGTATGGTATCCTATTGAAGCAAGTGGCAGGGGACATTACATCTTACCAGCATATCCCATATCCAGAATGCAATACCAGATTATTCTATATATCCGATTCGAGTTTGGTTTGTTGTCTTTCAGAGATTATGACTCATGCTAACCAGTGCTATTTGAAAATATCTTCTAAAATACTAGATCTTCTTGATAAAACCGAATGTAACTTAACA---------------------------GGAATTGGATCACGAGATGATGATGAAACAAGGATTATATATAATAATGTGGAGACCTTACCTAAGATCATGGCTCAGAGTAAATGGTATAAGCCTTTCTTATTTTGGTTCACTGTCAAAACTGAGATGAGGAACAATATCAAGGAGAATAAAAAGTAT------TCAAGACACAAT--CGTCCCCATATAA--CTCAATTGAGTGGCAAACTTATATATGTACAACTAAATATGAACCTAATATCAATAATCGAATGGGAGAAA------------------------AAA------TGTATATACCATCTCACACCTGAATTAGTACTGATGTACTGTGATGTCATAGAAGGAAGACTAATGATTGATACTGTGATGAAAGCTGACACCAGATATCATCCACTCTACAATCGAGCTCATCAACTGTGGGACTTATTAGATTTGATGTTTGAGGAGATTGGAAATAACATGTACAACATTATTTCATTGATTGAGCCTTTGACATTAGGAATATTGCAACTACAGGATAAAGCAGTTGCTTTGGTAGGGAGTTTTTTGTCATTTTGTATCAGTGAAATTCGAAGTGAGTTGGTGAAGAATGGGTTCCATGATGAACAAGATATTGAAGATTTTACAAGTCGTATAATCAACATCATGTCTCTTCCAGATATTCATCTTGTAGCTGAGTTTTTCTCCTTCTTCAGAACATTTGGACACCCAACATTAGAAGCTCTTACTGCTGCAGAAAAAGTTAGAACTCATATGCAGAAGCCTAAAATACTTGATTTTCTTCCTATCATGAAAGCCCATGCTATCTTCTGTGGAATCATAATAAATGGATACCGAGACCGGCACGGGGGGGCATGGCCACCTGTAATATTCCCTGAACACGTTTCTGTCCTGATCAAGAGGTTGCACAATAGTAGTGAAGCTTTAACACATGAAATTTGCTGCCAGGAGTGGAAATCCTTCTGTGGGTTTAAATTCAAGTGTTTTTTACCTCTGGAGCTAGATAACGATTTGAGTATGTATATGAAGGATAAAGCTCTATCTCCCGTTAAAAATGAATGGGATTCTGTCTATCCTTATGAGTCAATGTGCTACAACCCACCCGCCTCAACCACGTCCAGACGATTAGTCGATGTGTTTGTAAATGATGCTGAGTTTGACCCCTATGAGATAATTGATTATGTACTATCTGGCAGGTACATCGATGATCCTGAATTTAACATATCATATAGTCTTAAGGAAAAGGAAACAAAACAAGCAGGACGCTTGTTTGCTAAGATGACCTACAAGATGAGAGCATGCCAGGTCGTTGCCGAATCATTGATTGCGAACGGTATTGGAAAATATTTTAAAGAGAATGGAATGGTCAAAGATGAGCACGAACTGCTCAAGAGCTTGCATCAATTATCTGCATCATCCGTTCCGAAGAATGAGGGCTTTAAT------------------------GAGGATAACTGGAAAATTAGTAAACGCCCTTTCAAGAGAATTGAGAGCAAGGATTCTTTAAGTAAGGAAAATAAAACATTGTTAAATTCTAAAGTGATCACAAACACCATAGGTCATAACACTTTTAACACTACTCTCCAAAACAAACAACCGAGAACACCGCGAATA-AATCCTCAATTAAACAAAAATAAGAACAGCTTGCAAGAT---------------------ACA------------------------------------------------------------------------------------------------------------------------------------------------------------------------------------------------------------------------------------------------ATTTCTAATTACATATCCAAAGACTATACCATTCAAGACTATACAAGTAAGGCATTCGATAGA-----------------------------TCC------GATGACAAGTACGATACAATTAGTTCATTCTTAACTACAGATTTGCAGAAGTTTTGTCTGAATTGGAGATATGAGTCGACAGCATTATTTGCGGAACGAGTGGATGAGATTTATGGGTTGCCTGGATTCTTTAATTGGTTACATAACAGGCTAGAAAGGTGTACATTATACGTAGCAGATCCTCATTGTCCTCCACCCTTCAC--GGATCACTTAGAATTGGATGAAGTTCCTGATGAGGGAATATTCATTAGGCATCCTATGGGTGGGATAGAAGGCTATAGTCAGAAGCTCTGGACTATTATTACCATTCCTTTTCTCTTTTTGAGTGGTGTCGAGACCAATACAAGGGTGGCTGCTGTTGTACAAGGTGACAACCAATCCATTGCAATCACACACAAAGTTCACCCCAATATGTCATACATAGCAAAGAAAGATGTTAGCGCTGAGAAAGCTAGGATCTACTTTGAGAGACTTAGGACAAACCTTGATGCTTTAGGTCATAATCTTAAATTGACTGAAACTATAATTAGTACTCATTTTTTTGTGTACTCTAAACGAATCTATTATGATGG-TATGGTATTATCGCAAGGATTAAAGTCAGTATCAAGGTGTGTTTTCTGGTCAGAGACACTGGTTGATGAGACGAGATCAGCGTGTAGTAATATTAGTACGTCTATAGCCAAGGCTATTGAGAATGGTCTATCTAAAGATATAGGGTACTCTCTTAATGTCCTTAAAACTATACAACAAATCATTGTATCACTCAAATTTTCTATTAATGAGACAATGACACCTGATGTCACCAATCCCTTGATTCAAAATATTAACTGGCTACTTACTGCATGCTTAATGCCGGCATCTTTAGGAGGATTTAATTATTTGAACTTGTCCAGATTATATGTTAGAAATATAGGAGATCCTATTACGGCATCTTTAGCAGACTTGAAGAGAATGATTAATTCTGGCTTAATGACAGAAAGGGTTCTTCATCAAGTTATGACACAGACACCAGGAGATGCATCCTTTCTCGATTGGGCAAGTGATCCATACTCAGCCAACCTACCCAGTTCACAAAGCATAACGAAGACAATCAAGAATGTGACTGCAAGATTGGTCTTGTCAAATGCCAAAAATCCTATACTAAAGGGGCTGTTTCATAACAGTTATCACGAAGAAGACAAAAGCTTGGCTGAATTTTTGATGGATAGAAACATTATTATGCCTCGAGCAGCACACGAAATACTGGATAACTCTATAACAGGAGCAAGGGAAGAGATATCAGGTATGTTAGATACAACAAAAGGCTTGATTAGAACTGGATTGTCAAAAGGAGGAATACAGCCAAGACTTGTGTCCAGATTATCACACTACGACTATGAACAGTTTCGTGTTTTTAACAATTTGATGAGAAACAAAAACATGAGTCCTTATATAAAACCCACAATTTGCTCTGTGGAACTTGCAAGGTACTTAAGATCACACATGTGGAGAAGGTTATCTCAGGGACGATTAATTTACGGCCTAGAAGTCCCTGATCCTATCGAATCGATGCAGGGAACCATTATCAGAGGAAGCGAAGAATGTAGCCTCTGTGCATCTGAAAAATCTCCT------TATTGCTGGTTTTTTATACCAAAAGACATGGATTTAGACAAAGTCCATAAGCCTACCAATAGTATCAGAGTCCCGTATATAGGATCATCGACAGATGAGAGATCAGAAATCAAACTTGGACATGTTAAGTCATCCAGTCGTGCCCTCAAGTCAGCTATAAGGATAGCTACAGTTTATACCTGGGCCTTCGGAGATGATGATGAGTCATGGTTAGAAGCCTGGTATCTAGCCTCACAGAGGGTTAATATCGACTTAGAAGTTTTAAGAGCAATAACTCCTATCTCAACATCAAACAACTTAGCACATAGATTAAGAGACAGAGCTACTCAAGTCAAATTCAATGGTTCCTCTTTAAAC---AGGGTTTCAAGGTATGTCACAATAAGCAATGATAGGTTAGAATTCATAATTAATGATCAAAAGGTGGATACTAATCTCATATTTCAGCAGGTTATGCTCTTAGGACTATCTGCTATAGAACAAAGGTACCGATACAAGACTTGCACTGGCAAAGAGAATGTTATATACCATCTGCATGCAAGAGAGAACTGCTGTGTTATAGAAATGTCATCAACTGGGAATGTCCCATC-ATTGTTAGAACCACCATTCTACAAAGAGATCAGAGAAAATCGATTAATTTATGACGATAACCCTATTATAGATAAAGACTTGAGAAAATTAAGGACGCAG---GCTTGGTATGCATCAGAT------GTT------------------GACTTCTCCAACTGGAAATCGTCAGATTTACATTGTGTTCTTGCGCAATCTCTGGCACATACCATAATTGATTCAATC-TCTAAAAGTGATAATGATGTGCTGAAACAATTTGTTACCATAAGCTCTGACGATAATATTAACAGCTTAATAACTGAATTTTTACTGGTTGATGTTAACCTGCTTAGTGTATATCTAGGACAAGCCTGCTCAAACAAGTGGGCTTTTGATATCCATTTCAAGAGGCCACAAGGTAAATGGCAAATGATAGAGCTATT-----GACGGATTTATTATCAGACACATCTGTTCACGTATTCAGGGTGTTAACTAATGCATTATCACATCCTAGAGTCTTTAAGAAATTTTGGGACTCAGGCCTATTGTCACCTCACTATGGACCTTATTTCTATAATCAGGATACCACAAAATTGGCTA--TTGATCTTATAATTTCTTCCTACACGATGTACTTAACTATTTGGTTAGAGGGGAGAACTGTTAGC------TTCCTTATGGCAGAACAGTCTGTTGATGCAGTAGATATAAGATCCCAGACAGTACAGGCAAAACATCTATGTATGCTGTGTGATTTATACTGCAATGAACAAGGACCACCACATATTAGGGACTT-GATGCCTCATCAAAAAATAGATATACTGTCAGATTTCATTAAGAAGACAAGACTAAATATAGTAGGCTCTGATTCT-------TGGAATATCCATAATCTGCACATCAATGTTTACCCTGCTTCTCTTACATATCTAAGGCGTGGTGTTATCAAACAGTTGAGAATCAGACAAGACATAGGTGAAATGTTT-------------------------GATATTATAGAGATGGACAGGAAGTATCATAAGTTTATGGTGGAAACAGCTATTAATTACAAGCCTCGATCTAGTTGTACTGTTTTAAATCTCAAT-----GATATAGACAGGCCACTT----AATTCCACATTGTACATAGATTTGGAAGATTCTGTACCTGTAAAT------GG-------C------------------------------TGGGAATCACACAAGTATAGGCGTGTCGGGATTAACTCAACATCTGGTTATAAAGCCCTAGAACTGTACTCTATAATAGAAAGATACTACACT--CCCAAC-------TCTCCACGTTTATTTGTGGGAGAAGGTTCAGGGGCAATGATGAGTGTATACTTCAAATTACTAGGGAAGGCAATTAACTACTATAACTCAGGGATTAGTGAGTTGGAAGTTGTAGGGCAGAGAGAGCTAAGGTTGTACCCTGCAGAGGCTTGTATAGTGGATCATAACATGGGAGAAGAGTAT------GGCCTTCTTCAATCCATCATACCATTATTCAATGGAAGACCTGAAACAACTTGGATAGGCAACATGGATTGCTTTGTCCATATCATGAGAATGATTAAGAGTCATAGTCTTGG---GTTAGTGCATAGTGACATGGAGAGTGGTTTGGACAAGGAAAGTATAACTATACTTAATGAGCATAGTCATCTACTCTCTCTTGCAATCAACCTGTTGAGATTCGATGGCATACTTGTGTCTAAGATT---------AATCCCTCATCATCATTCCCT--TTAACTGCATTGTTCAACATGTATAAGGCTTGTTTCGTAGATATTAAAATTGCATTACCCAAATATAGTAATCCTAATTCTACTGAATGTTATTTAATTTGCACACAGCCTCGGATCTTGACTGTTGTTACCCCGGAAATTATTTTAGAACACAGCATAGACAAACCCGAAGATTGCAATAAATCAGTCCTCAATTATATCTTGATACTCAAATTTAGAATAGGTATATCCTTCGAAGATAGAGGGAGAAGTGTTTGCGACGGGAAGATTGTCGGAGATATGTCTC--------ATGGGATAGTAGAATACAAGAGATCCGGATCAGACAGAATTGAACTAACAGGGCAAGTAAAGGCCAACATTTGTGACTCTGATAACATTACTCTTATAAACCTTATTCAAGGTCTTACTGAGGATGACAAGATATTATTATCTTGTGGTTTATCTCTCAATGGCCCTACCATTTGTCAAAAATTATTAGGATACGATGTGAGTGGTCCGCTAGAAACAATCCTCGAATCATCATTTTTACTCCTCAATGAAGCATTGAATATTTACGATGGTAATAGAATGCCTTCCAGTT----TTTTTGAACCATATCCTATACTGGAGTCCACAAGATTGACGAGGTATATGCACAAGTTTGTCAGAAAG-ATCATAGGTTACACCTACCTCAAATACAACACATTGGACCTGTCATTAGTCAATC-----AACATATTTCAAACCTGAAAAGGAGATATTTGATATTTGATTT-------CAACA-CTTATAAACATACAAAGATTATCCCAAATTATTATTAC----AAGCGGATCAATAAAGG-GAAATTCAAACAGAATTGGATGATAAGTTTGACTACCAAAGAAATAAAGTTATGGTGGAAGTTAATCTCTTATGTACCAATATTCAATAAGACTACATAA------------------------------------------------------------------------------------------------------------------------------------------------------------------------------------------------------------T-
>MN561699_Belerina_virus
----------------------------------------------------------------------------------------------------------------------------------------------------------------------------------------------------------------------------------------------------------------------------------------------------------------------------------------------------------------------------------------------------------------------------------------------ATGGATCAAACACCCAAAGTATCAGATATTTTGTATCCGGAGTGTCACTTGGATAGCCCGATAGTTACTGGGAAACTTGTAGAACTCCTCAATTATACTGGTTTGCCGTTCACTGACACATTAAAAGATAAAACATTGATTAGGAACTTGAAAATAAATGAGGATAACTGTAGAGGT------AACAATATCCAGTACACCCAGAGAAAGTATGGGAAAATTATTGTTGATTTGGTAGGAAACCCTTCTAAATTGAGGCATGTACCATATCCATCAGGGAATTTAATGCTATTCAACATGCGAGATGATGATGTCACGCTTGAGATATCTAGTCACCTTAGGTATGCTAGCCTCTGCTACAAGAAGATCTCTAGGAAGATCATTCAATTGCGTCGCCAAACAGAGTACACCTTAGGG---------CGA------------------TCAAAAGGTATACCCTCCCCAGAAGTTGAGACCGAGGAGCACATGATGAGCTGTGTTTCAGAGGTTATGCAGGCGTCGAAGTGGTATCACCCATTCATGTTCTGGTTCACTCTAAAATATGAAATGCGCAAGATTTTGAAAAATACTGCTCCA------GGGAATCAGGCAGTT--CATCAGAATGTCA--AAATAATAGATACAGATCGGCACATCATTGTCATTAACCGAAATCTTTGTACTATCATCCAAAGAGAAGGC------------------------------TGGGCTACTCACTACCTTACACATGAATTGGTCTTGCTGTACTGTGACGTAGCGGAAGGACGATTAATGATTGATTCAGGCATGACATTGGACCCGAGGTATCGACAGTTGAAAGTGTGTGGGAACCTGCTGTGGGATTTTATAGACTCTCAGTTCGCTATGTTAGGTAATTCAACGTATGACTTGGTAGCTATGGTGGAACCCCTAGTTCTGGGATACCTACAGCTGAATGATTCATCCACATTTTTGAGAGGCGCTTTTTTGGACTACTGCTTGCACGACCTCATCAACATCTATGTTGAGAATGGTTATGATAATCCCGAGGACCATGACAGAATTCTGAATATTATAGATCATATATTCTCTATTGATGATATCCACATGGTCTCCGAATTTTTCTCATTTTTCAGAACATTTGGTCACCCGACCCTTGAAGCAGAGAATGCAGCAGATAAGGTTCGAGCACATATGAATAAGCCAAAACTCATCAAATTTAGTACAATGATGAAGGCCCATGCATTATTCTGTGGAACAATAATTAATGGGTATAGGGACAGGCATGGTGGTATGTGGCCTCCTCTTACTCTTGGTGACCACGCCTCATCAAAAATCAAACAATGCATGAGAAATCATGAAAGTTTAACTCACGAGTTGTGTATTGAGAATTGGAAGAGCTTTTGTGGGATTAAGTTTGGCTGTTTTATGGGTTTATCTCTAGATGAGGACCTAACAATGTATATGAAAGATAAGGCACTCTCTGCCATCAAGCAGGAATGGGACTCCGTGTACCCTAGAAGTGTCATGATCTATGATGCGCCCCAGCAAAGTACATCCCGGAGGCTGGTCGAGGTCTTCCTGGAGGATAATACATTCGATCCCGTAAACTTGATCAATTACGTTATAAGTGGAGATTACCTGAATGATCCCGACTTCAATGTATCCTATAGTCTTAAGGAGAAAGAGATAAAGCAGGTAGGGAGGTTATTCGCCAAAATGACATACAAGATGAGAGCATGCCAAGTTGTCGCAGAGTCACTAATAGCCAATGGTGTCGGCTCATATTTCCGAGAAAACGGGATGTCTAAGAATGAACATGAGCTGTTGAAAACGCTCCATAAGTTGTCTGCATCTGGTGTACCTCGCGATCTCAAG---------------------------CAC---------GGCCACGAACCAAAG------------AAGGGAACACATAGAAGGAGGGTCAAAAAAGATGTTAAACAGGCC---------------------ATC----------------------------------------------------------------------------------------------------------------------------------CAT------------------------------------------------------------------------------------------------------------------------------------------------------------------------------------------------------------------------------------------------------------------------------TCAAGTAACTCT--------------------------------------------------------GAGCAGTATGAGACTGTGAGCACATTCCTAACTACCGATCTCCAGAAATTTTGCTTGAATTGGAGACAGGAGACCACTAATATCTTTGCAGAAAGGCTAAATGAGATTTATGGCCTCCCCGGTTTTTTTAATTGGCAACATAAACGATTGGAACAATCCATCTTGTACGTGGCGGACCCTCACTGTCCACCTAATGTACC--TAACCATATTGATCTAGAACATACCGTGAATTCTCAGATTTTTATTCACTATCCCATGGGAGGAATTGAAGGGTATAGTCAAAAACTTTGGACAATAATCACGATCCCTTTTTTATTCCTTAGTGCATATGAAGCGGGAGTCAAGATTGCAGCAGTTGTTCAGGGGGATAATCAAGCAATAGCAATAACCAAACGAGTTCATCCTAACCTGCCATATACCCTCAAGAAAAATATGAGTGCTAATGCGGCAAAGGAATACTTCTATATCCTGCGGCGGAATTTGGGGGATATTGGCCACAACTTAAAGGCGAATGAGACTATAATTAGCAGCAATTTCTTCATCTACTCTAAAAGGATATACTATGATGG-GTTAGTTCTGTCCCAAGCACTGAAACCACTTTCTAGATGCGTATTCTGGTCTGAAACTATAGTAGATGAGACCAGGTCTGCATGTAGCAATATATGTACATCTATTGCGAAGTCTATAGAGCAAGGATACTCTAGGTGGTTAGGGTTTGCAATTGCGGTCCTTAAGACGATTCAACAATTAATTATTTCTCTTAAGTACACTATCAACGATAGTATGACTCCTGATATCGTCCAGCCTATATACAGGAATCCTTCATGGATACTTAGTGCCGCCCTAATCCCAGCTCAGATTGGCGGATTCAATTATATTAATCTTAGCAGGCTGTTTGTGAGGAATATTGGAGACCCTGTCACTTCTTCTTTCGCAGACCTTAAACGATATATCCAATCCGGGATAATTAGCCCGTCAATCTTACAGAAAATTATGAAACAAGAGTGTGGGTCATCCACTTTCCTCGATTGGGCTAGTGATCCATATTCTGTGAATATTCCACATTCACAGAGCATTATTACAATGCTAAAAAATGTGACTTCAAGGACTATACTACAGAACAGTGTCAACCCCATGCTAAGAGGGCTTTTCCACTTTGATTTCCAACAAGAAGATCATGATTTAGCGGACTTCCTTATGGATAGGCCTATCATTATCCCAAGGGCAGCCCATGAAATAATGGATAAGTCTTTAACAGGTGCAAGACAGGAAATTGCTGGTATGCTTGACTCCACCAAGGGCTTAATCAGAAATAGTCTAAAAACAGGGGGTTTAAGAAAAAGCTTCATCAATCGTCTCACGCTGTATGACTATGAGCAGTTCCGAGTTTTCAATAAACTAATGAAGGTTGAAGGGTTTGATCCACTAATATCTACAGATGCATGTTCGGTGGAGCTAGCAATCTCTCTTAGGAAAAGAATGTGGAAAGACTTGACACACGGTAGGCCGATATATGGATTAGAAGTTCCAGACGCGATTGAGGTAGTACAGGGATATTACATCCAGAACTGTGAGGACTGTTATTTTTGTTCGGCCGGGCAGATGGAG------TACGGGTGGTTTTTTTGCCCAGCTCAGTGCGAACTAGACAAAGTCTCACATGAATCTAACAGCATTCGTGTCCCTTACTTCGGGTCATCAACAGAGGAACGGAGTGAAATAAAGTTAAGCAATGTCAAGAACCCTTCTCGAGCACTTAAATCTGCTATAAGAATTGCTACTGTATACACATGGGCCTACGGAGATAGTGACCCCCAGTGGGAGGAGGCATGGTATTTAGCCAGCTTTAGGGCTAATGTTACATTGGATGAGCTCAAGGCTATTACCCCTATATCAACTTCTAATAATATTGCCCACCGCCTTAGGGATAAGAGCACACAGATGAAATATGCTAGTACATCACTCAAC---AGAGTTGGAAGATATGTTACTATTAGTAATGACAAATTAAATTTCACAGTTGAGGATAGAAAGATTGACACAAACTTGATCTACCAGCAGATAATGTTAATAGGATTATCTATTCTCGAAGAACACTTTCGATACACTAGCATGACTGATGAATACAACACAGTATTGCATCTCCATATTAACAAACACTGCTGCCTTAAGGAAATGTGCGATCATCCTTATGTCGACAC-AGAAAAGACAATGCCGACTTTACGGCGCGTAGAGACCAACAAGCTAATATATGACCCTGACCCTATCATTGAGAGTAACAAAAACACGATTCAACAGCAG---GTTTTCCGGAAAGGAATG------TTG------------------GATTTCCCTGTTTGGCCCCTAAGGAACCTCAACACTGCTCTTGCCCAATCATTGGCTGGAACTATCATTGAAATTATA-TCAAAAGAGAATCGGGACCACCTGAATGAATTCAAGACCTTAGAAAATGATGATGATATAAATAGCATGATAACTGAATTCCTCCTAGTAGAGCCTGATGAGTTTGTTTTATACTTAGGGATGTATACAGCAATTAATTGGGCATTTGATATATATTATCGGAGGCCAGAGGGTAAGTACCAGATGACAGAGTATCT-----GCAGGCTATCCTAATCACCGCGTCGCACTCAATTACAAAGGTAATATCGAATGCTTTGTCTCACCCGCGGGTTTTTCAAAGATTTTGGGACTCTGGCCTGATTGAGCCTATCTACGGTCCAAATGTGCAGAACCAAGATTACAACAGAATAACCC--AGGAATTGATTTGCGGCGCTTATCAGTTATACCTAAACTTCTGGTTAAGTGATGAGGAGGTTGAA------TATCTTATAACCGAGGGAGAGGAGGAGTTAGTAGACCAGAGATTTGAGTTGGTTCAGTCAAGGCACTTGTGTGTTCTGAGTTCCCTCTACATCAGGAGACAAGACATGCCGCAAATCAGAGGGTT-GACCTCGATTGAAAAATGCACCGTTCTCACAGACCGACTAGAAAAGATGAGATTTAGTCAAGGTGTCTCAGCCGAC-------TGGCATATTGATCCGCTACCAGTCACGGTTTACCCAGCATCCATGACTTACATCAGGCGAGGCACCATAAAACATATCCGACTTAGGAATTATCTGTCTGGGGAGAGTGAGATT-------------ATGGAGTCAATCAAGATCCAGAATCAGGAAATCCGAGTTTTTGATATGCCAACCGGAGTAGTTTTAACCGGAGAACATGAATCATATTACTTCCCTGCAACA-----TTGTTGTTCTCTTTGGAT----TTCCAGCAGAGTCAAGACAATATCTTTGACAAAAATATCACCAAT------AA-------G------------------------------TGGGAGAACCATGTAACACGGAGGGTGGGAATAAACTCGACATCGTGCTACAAAGCATTGGAGCTTGCGACATTTCTCAATGGGAAAGTCGCA--GCCAGC-------GAGCCTAGGCTTTTTTTGGGGGAAGGATCTGGTGCAATGATGGTAACCTACTATTACATCCTGGGACAATCAAGATCATACTATAACACGGGGGTCTTTGATTCGGACATAGTGGGACAGAGAGTTTTAAGTCTAGTACCTTCAGAGGCAATGATGGTTGCTAAGAATAACCCGACAGAATTA------GCATTTGAGTCCGACTTGATTACTCTGTTCAATGGAAAACCGGAGTCCACATGGATTGGTTCACTCGCCTCGTTTACGTATATTATGGAGCAGATCCCCCCTCATTCAGTCGG---GTTTATACACAATGATATGGAGTCATCATTTGACAAAGACCCATGCCTCATCATGCAGGAGCAGGTCCACAGCCTAGCCTTAGCAATTAACTTAGGGAATGATTATAGTTACTACATCTGCAAACTT---------GCTCCTCGTCCCAATGATTAC--ACTCCACAGCTTCTGTACTTGCTGTTGAACTGCTATGAGGAGGTTTCAATATTTATACCGAGCAGTAGTAATCCTCAATCATCAGAAATCTACCTAATTTCTAGCTGCCCTCGTCACAAGTGTCTGTTAACTCCTGACATGTTAATGCGTAAAGTGTCCATGAAAGTATCATTACAAAGTGATAGGATCCACAACACTGTTATGAACTACAAAATCAAGCATCACCTCGAGTTGATCAAGAAAAGGAAG------------------AACTATGGTGACTACGCCA--------AATCG---------------------------------------------------------------------GAT---------------CTTAAAGCCCTCACA------------AAACCGGAGAAACTCCTGCTTTCGGTTGGGTTTAGTGTTAATGGGCCCAAACTTGTGAAAGCACTGACAGGCCATGATGTAGCTTCAGGGCAAGACATCCTACGATCTTCAATTACCTCATTGATAATAGATACTATCAATGAGTATGACCTTGAAAGATCACACACACCCT----TTTTTGATCCTTATCCAATCCGACGGAGCTCTAAACATCGGGAAAGGATGCAGATTGTTTGCCGGAAA-ATTGTAGCTTACTTCATATTATACAGTCCCCCTGTACACAGTGAGGTTAGGAGGG-----AAATCATCAAAAGTTTAAGAAAAAAATTGCTGATTATCGATTT-------AAAGG-ATAATTCCTGCAAGATTTTTATGTATAAAAAGCTTAGG----GAGAAATATGCTAGGAC-TGGGTTGTCTCACAATGTACTTATCCAATTGGAGACATCAGAGGTAAAGATCTGGTGGAAGATATTAGGGTATTCCTTGATGACAAACCAAGATAATGAGAGTTAA--------------------------------------------------------------------------------------------------------------------------------------------------------------------------------------------------------
>MZ312426_Diaemus_bat_paramyxovirus_PREDICT/PBZ-3205
-------------------------------------------------------------------------------------------------------------------------------------------------------------------------------------------------------------------------------------------------------------------------------------------------------------------------------------------------------------------------------------------------------------------------------------------------------ATGAGTCAAGTAAGTGACATTATTTATCCTGAGAGTCACTTAGATAGTCCGATAGTTGCAGGAAAATTGGTATCGATCTTGTTCGCAACAGAATTGGAACATAATCAATATTTACATGATACAACCCTTATTCGTAACTTGAAAGCAAATTATGCAAAGAACAGAAAT------AGATTATTTTACCAAGTTCAAAGAAATTTCAAATCTTATTTAACAGAAAGGGTAACAAATCTTCGCAATTTTACTCACATACCATATCCTTATGGGAACTCAGAACTTTTCAAACTAATTGACAATGAATTCAGCGATGTATTACATTCTTTGCATTCTTTATCCTTTTTATGCTTCAAAAAGATATCACATAATATTATTGATCTTATCAATAAGATTGAAGAGAAGATGGGTGTGT---TTATAGGCCATCAATCTACTAAAAACGATGATTGTTATCCTTACCATTCTTACAAAATTAAGGATAATATTGTCAATTTACCTGGAATTTGGCAAGCTTCTAGATGGTACAAACCATTTCTATTCTGGTTCACTCTTAAAACGGAAATGAGACACTTGCGAAAAGAGAACATTCGGTTTAATACTTCAAATCATGAT--TTTAGAGGAATTA--CATCTCATGAGTCTAGTGATTTATACCTACAACTTAATAAGAATTTGGTAGCTATTTGTGACAAAGCCAAT------------------------------AAAAAAGTTTATTACCTGACTGAAGAAATGTTATTGCTTTACTGTGATGTTGTTGAAGGTCGATTGATGACGGATATAGCAATGACTGTTGATCCTCGGTATTACTCTTTAAAGAAAAGGGTACATAACCTTTGGGATTTAATTGATTCCTTTTTCAAAATTTTAGGTAATGAGACATATGAAATTGTAGGTTTAATTGAACCGTTAACTTTAGCAATTCTTCAGTGTAGAGATGCAACATCATTCCTACGAGGCACTTTTTTAGATCATTGTCTTCATGAACTATCAAGAATATTATATGATAATGGTTATAGACAGCAAAATGAAAATCAGTTGGTGATAGACTCACTTCTAAAAATTATGATGTCAAAAGATATTCATATAGTTTCAGAATTTTTCTCATTCTTTAGAAGTTTCGGACACCCTATCCTAGAGGCTGGCAAAGCAGCTGACAAAGTAAGAGAATATATGAACAAACCTAAATTAGTCAAATTTCAGACCATTATGAAAGGACATGCATTGTTTTGTGGAATGATTATTAATGGATTCAGAGAAAAACACAGTGGAGTTTGGCCTCCCTGTAGTTTTCCAAATCATTGTGCAAAAAAATTGATAATGTGTAAAAACAATAATGAGAGTTTGACACATGATATTTGCATTGAGAATTGGAAATCTTTTGTAGGGTTCAAGTTCTCATGCTTTATGTCATTGACACTAGACGAAGATTTGACTATGTATATGAAGGATAAAGCTTTAGCAGCTATCAAAAGTGAGTGGGATAGTGTTTATCCAGATTACCTCTTGAATTATCCCCCTTCCAAGCAAACTACATCTAGACGTTTGGTTGAAACATTTCTAAAAGATGAAAATTTTGATCCTATTAATCTGATAAATTATGTTCTTAGTGGCGATTATTTGAAAGATGATGAATTTAATTTATCGTATAGTTTAAAAGAAAAGGAGATTAAACAAGTCGGTCGTTTGTTTGCAAAAATGACTTATAAAATGAGAGCTTGTCAAGTGGTTGCAGAATCATTAATTGCTACTGGGATAGGTAAGTATTTTAAAGAAAATGGAATGGTTAAAAATGAACATGATTTGCTGAAAGCTCTGCATAAACTTTCTATTTCATCAGTACCTAAGAATTATAAA---------------------------ATT---------GGAGGAAAACCCGAA------------GGAGTGGCAAACAAGATTGATTATAATACAGTACCCCATTATGGATATAAATTTAAGAAAAGCTTTCCCAATAAAATACAT----------------------------------------------------------------------------------------------------------------------AAA---------------------------------------------------------------------------------------------------------------------------------------------------------------------------------------------------------------------------------------------------------------------------GTTTCTGATACTAAT--------------------------------------------------------TTGCAATATGAAACAGTTAGTTCCTTTTTGACTACAGATCTACAAAAATTTTGTCTTAACTGGAGAGCAGAGACTACAAATATATTTGCAGAGAGATTGAATGAGATTTACGGATTACCCAATTTTTTTAATTGGTTACATAAAAGATTAGAGAAGAGTGTATTGTACGTTGCTGATCCTCATTGCCCTCCATATAATAG--TGAAAAATTAAAATTAGACGCAGTCGAAAATAAGCATATTTTTATAAAATATCCTATGGGTGGTCCTGAGGGTTACAGTCAAAAATTATGGACTATAGTAACAATACCATTTTTATACTTGAGTGCTTATCAAAGCAAATGTAAGATAGCTGCAATAGTCCAGGGGGACAATCAGGCTATTGCCATAACGAGAAAAGTGCACCCAAATCTTACATATCAACAAAAGAAAAGGGAATCAGCTATACTTGCAAGAGAGTATTTTAGTAATTTGAGATCTATCATGGCTGATATTGGCCATAATTTAAAAGCAAATGAAACTATCATTAGTTCACACTTCTTTGTGTATTCTAAAAGAATTTATTATGATGG-ACTTTGTTTATCACAATGTCTAAAGCCGATATCTAGGTGTGTATTTTGGTCAGAAACTCTTGTTGATGAAACCAGATCTGCGTGCAGCAATATTAGTACTGCAATTAGTAAGTCAATTGAACAGGGATATGACAAGTGGGGCGGTTATTCCATAAATTTGCTAAAAACATTACAACAGATCATAATATCATTAAAGTTCACAATCAATCCCAGTATAACAGCTGATATTACGGAACCTATTATTAACAATCCAACTTGGTTGCTAAATGCAACAGTAATTCCTGCTCAATTAGGTGGATTTAATTACATGAATATTGCAAGATTATATGTCAGAAACATAGGAGACCCTATTACAGCATCTCTTGCTGATCTCAAAAGATTAATCAAATCACATATAATACCAGAAAACACTCTCCAAAAAATTATGACACAAGAGTGTGGACATAGTTCCTTTCTAGATTGGGCTAGTGATCCTTACTCAATAAATATTCCTAATTCACAAAGTGTGACAACATTGTTGAAAAATATAACGTCCAGGACAATTTTACAAAACAGTAACAATCCAATGCTACAAGGACTATTCCATTTTGAATGCGAACAGGAAGATAGAGACTTAGCAGATTTTTTAATGAATAGGTCAGTAATTATGCCTAGAGCTGCCCATGAAATTTTAGACAGATCATTAACAGGTGCTAGACAAGAAATAGCCGGTATGCTAGATTCCACAAAAGGATTAATCAAGAATAGTATTATGGCAGGTGGAGTTAGATACAATCTTTTAATTAGACTTAATACATATGATTATGAACAATTCAGAATTTTTAATAATTTAATGCTAAACAAACAATACAATGATTTAATTAATTGTGATATGTGCTCTTTGTCTTTAGCTATTCAGCTTAGGAAAAGAATGTGGAAACACTTAACTTACGGTAGACCTATATACGGACTTGAAGTTCCCGATATAATAGAAGTTTGTCAAGGATATTTTGTTGGTAACTGTGAGGATTGTTATTATTGTGAATGTGGTAGTCATAAT------TATGGTTGGTTCTTTACACCGGCCAACTCCCAACTCGATTCTGTTAACCTTGAGAGCAATAGCTTAAGAATACCTTATTTTGGCTCAACCACAGATGAGAGAAGTGAGATTAAATTGGGGTATGTCAAAACATCATCTAAGGCACTCAAAGCTGCTATAAGAATTGCTACTGTTTATACGTGGGCTTATGGAGATTCTGATGAATCGTGGCATGAAGCATGGTTTTTAGCTAGTATGAGAGCTAATATTTCTTTAGATGAGCTCAAAACAATAACACCTATATCAACTTCTAACAATATTGCTCATCGATTAAGAGACAAAAGCACGCAAATGAAATACTCTGGTTCTACTTTGAAT---AGAGTATCAAGATACACAACTATTAGTAATGACAAATTAAATTTCATGTTCAATGATAAGAAAGTTGATACTAACTTGGTTTATCAGCAAGTGATGCTATTAGGATTATCTGTTTTAGAACAAAAATTCAGGTACCTTTCTAATACTGGTCTTTTTAATACTGTATATCATTTGCATACTATAGAAAATTGTTGTATTGTTGAGATGCAGGAGCACCCCCTGACAATAGC-TATTAACCAATTACCTACCTTGACTACTGTTTGTCATAATCGATTGGTATATGATGATAATCCAATATATGAAATAGACAAAGTTAGACTGCAAAATCAA---AATAAAAATATAGGACTA------CTT------------------GATTTCCCAAGATGGACTTTAAGACAACTCAATAAATCTTTGTCACAATCTTTAGCTAGCACTTTAGTTGAAATTTTA-AATCGAGAGAACAAGGACCATTTAAATGAATTTAAAGTTATAGGCGGTGATGATGATATTAATAGTCTGATTACAGAATTTATGTTAGTAGATCCCAAAGAATTTTCCTCATCCTTTGGATTGTGCTTGTTAATTCAATGGGCGTACGATTTGTATTATAGACGACCCGAAGGTAAATATCAAATTTTAGAAATGGT-----AGATATGTTATTAAACACTACATCCAAAGATATATTAAAAGTCATAGCTAATGCTTTATCACATCCTACAGTATTTGACAGATTTTGGGTATCGGGCTTGATAGAACCAATATTTGGTCCAAATATATCGTGCCAAAATTTTAATAAGACTGTGA--TTCAACTAATAACAAATTGCATAACTATATTCTTAAACCAGCTATTAGATAAGGAAAATTTTGAG------TTCATAATAACAGAATCTGAGCCTGATATAATAGATCAACGTGTAGAAGTATGTCAAGCAAGATATAAATCTATTCAATCAATGTGCTATCTTCAACAAAGCCAAATGATACATATAAGGGGAAT-GACATCTATAGAAAAATATAATGCTCTCAAATACAATATAGAGGATATATCTAAACAATTAGACATGAGTCATGTC-------TGGAATATTCAAGATCTAAATATTATTAATTATCCAACATCATTAACATATCTAAGAAGAGGTGCAATTAAATATATACGTTTACAACCTGAACATAATAATATTGCCAAAAAT-------------GAGAAAGAATTGTACTCAAATTCAATTTATCAATCTATTATCAATAATCCTAACTTACCAATCCTCGGATCAGACCAAGGCTGTGTATATTTTCCTGCTATT-----CAGTTATTTAGTCAACAT----TTTAGTCATGGACTGAATACTCTTGTGTTTAAAGAAAGTATCAAT------AA-------A------------------------------TGGGAAAAACATGTTTCAAGAAGAGTAGGTATCAATTCTACTTCTTGCTACAAAGCATTAGAAATAACTAATTATATCAGGTCCAAATTAATT--ACAAAT-------AATTATCGATTGTTCCTTGGAGAGGGATCAGGTTCAATGATGACAACTTATTATTTCTCTTTAGGGAAAGCTTTAAATTATTATAACTCTGGTGTTTTGAATTCTGAGACCATAGGACAAAGAGTTTTAAATATAATGCCCTCAGAGTTATATCTTGTTGATAGAAACTCACCTTTAGATGTA------GATATTAAAAAAGATTTGATTGTACTTTTCAATGGAAAACCTGAATCTACATGGATAGGAAAACTAGAATCTTTTGCATATATCAGTAACAAAATTTCTAAACATAGTTTGGA---CTTTGTGCATAATGATATGGAATCTTCGATCGAGAAAGATTCTATGACAATTTTCCAAGAGCAGATTCATAGCCTTTGTTTGGCCGTTAATCTAGGTTCTCAAGATTCAATTTATGTTACAAAATTA---------ATACCTCGTCAATGTGATCCT--ACTTTTGAAGTAATATCTATAATTAATGATTATTATGATGAAGTCTTTTGCTTTATACCTGAGAGTAGCAATCCTTTCTCTTCTGAGATTTACATCATATGTACAGGCAAAAAGCCTTCCTGCATTATAACTCCAGATATAATTCAAAAGAAGTTTAAAAATCATGAATTCCTTAATGATTCAAAAGTACAGAACTGTATCTTAGGCATTAAGCTGAAAAATTATATGGACTACAAG------------------------------AGAAACAATTATTATTATT--------CTGAT---------------------------------------------------------------------TAT---------------GTTAATAGCAATTTAAATAGACCTACGCACAAAGAAGAGATATTGATTTCTTTTGGGTTTACTTTTAATGGCCACAAAGTAGTTAAAGAATTAGTATCCCATGACACTGGGTCTGGTAAAGAAGAGCTCAAAAGTTCTATTAAAACATTATTATGTTTAATTTTAAATCTTGAGAATGAATCACATGAGGACTTTACAT----TCTTGGATCCATATCCTTTGCAGCAGGGTTCTAAAATTAGAGAAATGTTATGGATGCTTGCAAAGAAA-ATGACTGCTTATTATATATTGTATGGTTTTGAAGACAATATTAAAAAAAGGAAAA-----GAGAGATTAATAATTTAAGAAATAAAATCCTTATAATCGATTT-------GGGCA-GTTCAGAAATAAAGTGTTTTGTGCAAAGTTATTTTTTA----TCACTATTAAAGAAATC-AAAAATTAGAAAAGTTTGGATTTTTGAAATAAGTACTAAAGATATAAAGAAGTGGTGGAAACTTGTTGGTTTTTCTTTATTATTGAAATAG-----------------------------------------------------------------------------------------------------------------------------------------------------------------------------------------------------------------------
>MZ312424_Diaemus_bat_paramyxovirus_PREDICT/PBZ-2282
----------------------------------------------------------------------------------------------------------------------------------------------------------------------------------------------------------------------------------------------------------------------------------------------------------------------------------------------------------------------------------------------------------------------------------------------------ATGGCAACACAATTAAATGACATAATCTATCCTGAAAGTCATCTCAATAGTCCTATAGTAGCAGGTAAACTTGTAACTATGTTAGAGTTCACAAAAATACCTCACAATCAAATTTTAAATGATGACACATTGTTAAAGAACTTCTCTAGGAATATAAATTATTCTAAAAAT------TGTCCGCTTGCCAAGGCTCAGAATGTATTTAAAATAGAGCTGGAGAAAAATTTCCCTGGCTATTCAAAATTCAAACACGTACCCTACCCGGAGTGTAACACACTGCTATTTCATTACAATGATGACTCATTAAATCGACCATTAATGAGTATTCTAAATCAAAGCACCCTTGCTTATTCTAGGATTGCACCAAAACTAAATGATCTCAAAAATAGTGTAGAATGTAAGTTAGGATTGG---GGAGT------------------TTAAATCAAGATAATTATGAAATAGACAAGTTAATTAAGTCTGCAATATTATCAATGCCTTATTTGATGGAAGGATCCAAATGGTACAAGCCTTTTCTATCTTGGTTCACCATTAAAACGGAAATGAGAAATCTAATTAAAAAGGCAACTAGC------GGGAGGAATAATAGT--CTATACAACCACA--TGGTGCATGAGAGTGAAACATCATTTATAATAATGAACCAAAATCTTTTATCGGTCTTCCTGAAATCCAGT------------------------------CAAATTGTATGTCACCTGACATTTGAATTGGTCTTGTTATACAGTGATGTAATGGAAGGTAGATTAATGACAGATACTACTATGAAGTCTGATCCTAAATTTGCAGTTCTCCAGCCGAAGATTCATCAGTTGTGGCAAATTATTGACAATCTATTTATAGATTTAGGGAATTCTACTTATGAACTGATTGCAATGATTGAACCTCTAACTCTAGCTATCTTGCAGCTTAGAGATACATCAAAAATCTTGAGAGGAGCTTTCTTAGAATTTTGCATTCATGAGATAAACGACTTTTTAATTAAGATGGGTTATAAAGATGAAAACGATCGATACCTTTTTTGTGAAGCTCTTATATGCATTTTTATGATTGAAGATATTCATCTTACCTCTGAGTTTTTTTCTTTTTTTAGATCATTCGGTCACCCTATCCTCGAAGCGCAAGAAGCAGCTAAAAAAGTAAGAGAACATATGAATAAACCTAAAATTGTTAAGTTTCAGACGATTATGAAAGGACATGCAATTTTTTGTGGTATTATTATTAATGGTTACAGAGAATCACATAATGGTATTTGGCCTCCGTGTAATTTGCCCAATCATTGTAGCAAGAATATAGTCACAGCCAAATCTAATAATGAAAGTCTTACATACGAAATGTGTATCAATGAGTGGAAATCATTTGTAGGATTTAGTTTCAATTGCTTTATGTCATTAACTCTAGATGAAGATTTAACCATGTACATGAAAGATAAAGCTTTAGCTTCACTGTTGCCTGAATGGGATTCAGTTTACCCTGATTATACATTAAATTATAAGCCACCCAAAGGAACTGCTTCTCGAAGATTAATAGAAGTATTTTTAAAGGATGAACATTTCGATCCTTACAATCTTATAAATTATGTGTTGTCAGGTGAATACCTTCAAGATGATGATTTCAATTTATCATATAGTTTAAAAGAAAAGGAAATTAAGCAAGTAGGCAGGTTGTTTGCTAAAATGACATATAAGATGAGGGCCTGTCAGGTTGTAGCAGAGTCCCTTATCGCTACAGGTGTTGGGAAATATTTTAAGGAAAATGGCATGGTTAAAGATGAGCATGAACTCCTTAAGACTCTTCATAAACTCTCAATTTCCTCAGTCCCTAAAGATTTTAAA---------------------------GAA---------GGGAAGAAACCTGAA---TTGATCAAGGCACAAATGTCACCGATCACAATGACAGGTTTGGCAAATCACTATAAACAGAGATGCACTAAAAAGAAATTCAAAAGTTAT---------------------------------------------ACA----------------------------GATTAC------------------------------------AAA---------------------------------------------------------------------------------------------------------------------------------------------------------------------------------------------------------------------------------------------------------------------------GTAACAGAACAGAAC--------------------------------------------------------ACACAGTATGAAACTGTAAGTACTTTTTTAACTACTGATCTACAAAAATTTTGTTTAAATTGGAGAGCTGAAACTACAAATATATTTGCACAACGTTTAAATGAAATCTATGGATTGCCAAACTTTTTTAATTGGCTTCATAAACGATTAGAGAAATCGGTTTTGTATGTTTCTGACCCACATTGTCCTCCTAGTAATCT--GGAACACATACACCTATATGATAATCCAAATGATCATATTTATATTAAATATCCTATGGGTGGTCCTGAGGGATACAGTCAGAAATTATGGACCATAATAACAATCCCATTCTTGTTTCTCAGTGCTCATGAAGTTGGTTCAAAAATTGCAGCATTGGTTCAAGGAGATAACCAAGCTATAGCTATTACAAAAAGGGTGCATCCTTCATTACCATTTACCGTTAAGAAATTAGAATCATCTATTTTAGCTAGACAATACTTTGAGAGATTAAGAAGTAACATGGCTGATATAGGACACAATTTAAAGGCCAATGAGACTATTATAAGTTCACATTTCTTTGTTTATTCCAAAAGAATCTATTATGATGG-TCTTGTGCTCTCACAGGCTCTGAAACCTGTGTCTCGTGTCTGCTTCTGGTCAGAGACTATTGTTGATGAAACAAGATCTGCATGCAGTAATATTAGTACTGCAATTGCTAAATCAATTGAGCAGGGATTGGACAGATGGATAGGGTATTCACTAAATATACTAAAGATTCTTCAGCAGTTATTGATATCGATTAAGTTTTCAATTAATCCTACAATGACTAAAGATGTCACAGAACCTATTTATTCAAATCCATACTGGCTGATCATAGCCTCCCTTCTCCCTGCTCAGCTAGGAGGATTTAATTACATGAATTTATCCAGACTTTATGTAAGGAACATTGGTGACCCAGTGACAGCTTCTCTAGCTGATGTAAAACGCTTGATAAGGATAAATTTACTTCCTGAATCAATTCTTTCTAAAATTATGTTGCAAAAGCCAGGAGATAGTGATTATATAGATTGGACGAGTGACCCATATTCAATTAACATCCCAAATTCTCAAAGTGTAACCATGCTGTTAAAAAATATAACTTCAAGAGCCATCCTCCAGAACAGTAGCAATCCTATGCTGCAAGGCCTTTTCCATAATGAGAGTGAAGAAGAAGATCGGGATCTAGCAAGATATTTACTAGATAGGCCTATAATTATGCCTAGAGCAGCTCATGAAATTATGGATAAGTCACTAACAGGAGCAAGACAGGAAATAGCAGGTATGTTGGATACTACTAAGGGGCTTATTAGAAATACAATTTACGTAGGGGGAATTAAACCGACATTAATGCATAGAATTAACACTTACGATTACGAGCAATTTAGAATTTTCAATAATTTGATGAAGATTAATAAAATTGACTCTTTAATCACCTCTGACATTTGTGCGATTACTTTAGCAGTACAATTGAGAAAGAGAATGTGGTATCATCTGACTTTAGGTCGAGAAATTTATGGATTAGAAGTTCCCGATGTATTAGAAACTTCATTGGGGTATATATTAAGTGGGTGTGAGGAGTGCTTACATTGTTGTTCAGGAAACCCAAAT------TATGGTTGGTTCTTTATCCCTTCAAAATGTCAGTTGGATAATGTGTCAAAAGAAAGTAACAGTATAAGAGTCCCTTACTTTGGTTCGACAACTGATGAGAGAAGCGAAATTAAAATTGGTTATGTTAGGACAACCTCTAGAGCATTGAAAGCTGCAATTAGAATTGCTACTGTTTACACCTGGGCGTTTGGAGATGACGACGAAACTTGGAATGAGGCATGGTTCATAGCATCTACACGGGCTAATTTAACTCTAGATGAACTGAAAGCAATTACACCAATATCAACATCTAATAATATTGCACATAGGCTCAGAGATAAAAGTACACAAATGAAATATTCTAGTAGCACACTTAAT---CGGGTTTCTCGCTATACAGTAATTAGTAATGACCGTCTTAATTTTATTATAGATGGTAAAAGAGTAGATACGAATCTTGTATATCAGCAGATCATGTTATTAGGTTTGTCAGTTCTAGAAGGTTTATTCCGTTATGAACATAACACCGGGTTCAATAACACTGTGTATCATTTACATATAGAACAAAATTGTTGTATTCGTGAGATGAATGACCATCCCTATTTAAAGAC-ACAGCAGCCACTCCCTAATTTGAGAACATTATCCACTAACAGATTGGTTTATGATGAAGCGCCTATTTATACTTTGGAAAAGAATAGATTAAAGAATCAA---TACAATAAATTAGACCAG------GTA------------------GATTTTCCAAGATGGACTAATGAAATGCTACATGAAACATTAGCTCAATCAATTGCTGGGACTCTCATTGAGATTATT-ACTAAAGAAACCAAGGATCATCTCAATGTAATGAAAGTCTTGACTCTAGATGATGATATTAACAGTTTGATTACAGAATTTCTACTGGTTTCTCCACAAAAATTGGCTATATATTTTGGATTGAGTATTGCAGTTAATTGGGCATATGATATTTATTATCGTAGACCTCAAGGAAGGTATCAAATGATAGAATATCT-----AGAATCAATTTTGAACTATTCATCCAGGTCCATTTTAAGAGTACTTGAAAATGTTTTTTCACATGGCAAGATATTTGAAAGATTTTGGGACGCTGGCTTAGTAGAACCTATTCATGGGCCAAATCTAACGAGTCAAAATTATCATAGGGTATCGA--TCCAATTTATTATAAACTGTTATGCCACTTACTTGAATTATTGGTTAGACGGTCTTAATTTAGAG------TGCATAATTACAGAATCGACAGATGAAATTATAGATCAAAGAATAGAGGTAATTCAAGCTCGTCATTATGCTGTACTTTCATCTTTATACTTAACTAGAGAAGAAATGATTTTAATCAGAGGTAT-GACATCGCTTCAGAAGTCACAAACTTTATCTAACAACCTACAGAATGTTGCAAGATCTAAGGATTGTTTAAATACA-------TGGAATCTTGACCCACTAAAAGTTAAAGTGTATCCGACTTCATTGACATATTTAAGAAGAGGGACTATTAAACATCTTAAATTAAGGGCCACTTGTGACTGGTCTTTAGATAAA-------------TCTAGTAGTAGAGAATCTAAAATCATTAGACCAATAATTCATCCTGATAATGTAAAGCATTGCTTAGGGAATATAATTAGATCATTTTATTTCCCAGCTTTA-----AACCTCTTCAATGATAAC----TTTACTGAAAACATTGCTAGAAGAAACTTAGAGGGATCTCCAAAT------AG-------G------------------------------TGGGAAATGCATGCTACTAGAAGGGTGGGTGTTAACTCTACATCATGCTATAAAGCTTTGGAATTATCTAACTATCTCCAAGACAAGGTAGAT--TTACAA-------GGAAGTAGGTTGTTCCTTGGAGAAGGTTCTGGTGCAATGATGACGACTTATTATTTCAGTCTTGGTCCTGCTAAAATGTATTATAACACTGGTGTTCTCAATTCTGAATCAATAGGTCAAAGAATTTTAGGAATTAGCCCAGCAGAACTTCATTTGGTTGATCGACATTCACCTTACAATTAC------AATTTAATAAAGGATCTAGTTCTATTATTCAATGGTAAGCCAGAATCAACTTGGATAGGGCAACATGAATCTTTTGCTTATATTATGGGGAAGATTGAAAAGTATTCTTTAAG---CATGATCCATAATGATATGGAATCTTCAAGCACAAAAGATGCTTTGACAATTTTCAGAGAGCAGATTTATAGTTTAGCTTTGGCATATAATCTTGGAAATGAAAGATCAGTTTATATAACAAAAATT---------GCTCCCCGTCCAGATGATCTG--ACGTATGAGTTAATATGTTGCCTTCATGATTACTATGAAGAGGTATACTGCTTTTGTCCTGCAAGTAGCAATCCTTACTCATCTGAAGTTTATTTTGTATGTAGTTATAAAAAGGGAAGTAGTTTTATAATTCCAGATGTGATTTTAAGGCATTATCTCCCAGTATCAAGTTCTAGCAATTCTAAAATACAATCATATATTATAAACATGAAACTTACATCTTATTTTAGGTGTAGG------------------------------TTTGAAGATAAACTATCAG--------GTGAT---------------------------------------------------------------------TAT---------------TCCCAGTCAATATTATTGAAACCAACTCAAGCCGAAATTAGCTTATTGTCTTACGGTTTTCAGTTTAATGGCTCTAAAATGATAAAAGAGCTAGCAAATCATGATTTAGGCTCAGGTGTTGAAAACTTAAAGGAATCAATATGTTTGTTAGTCAATCTGCTGATAACTAAGCAAGATTCAAATCTAGATAACTTTTCAT----TTTTTGATCCATATCCGATTAGAGAAGAATCACAGAACAGGGAAATATTAAATAGTATTGTCAGGAAA-ATTATTATGTTCTATATCTTGTATGGGGATTCAGGGTATGCACGTGTTAGAGGTT-----ATCACATTAACAATTTACGGAGAAAAACAATAATGTGTGATTT-------GTCTA-GTAGCAGTTTACGTCCATTTCTTCCTTCTTATCTCTTG----AAAAGATACAAGAAATT-GAGAATTCACCGCTATTGGTGTGCAGAATTGACAACAGATGAGGTCAAAAAATGGTGGAAAGTTGTTGGTTATTCCTGTCTATTGATCAAATAA--------------------------------------------------------------------------------------------------------------------------------------------------------------------------------------------------------------------
>MZ312428_Carollia_bat_paramyxovirus_PREDICT/PBZ-1672
-------------------------------------------------------------------------------------------------------------------------------------------------------------------------------------------------------------------------------------------------------------------------------------------------------------------------------------------------------------------------------------------------------------------------------------------------ATGACTTCATTTAAGACATCAGATATATTATTTCCTGAATGTCATTTAGACAGCCCTATAGTTGCAGGTAAGTTAATAACATTATTGTATTATTCAGACCTACCTCATAATCAGATATTGGAAGATTCAACCTTGACCACCAATCTTGAAAAGAACAGCAGAGAGAATAAAAGAATCAACAAGAATCTGCTCAATAAGCAATTAGAGTTTAAATCTTTTATTTTAGAAAAGTATCCTGATATAAACAAGATTGATCATATTCCCTACCCGCACTGCAATGGTAGAATGTTTAGGTGGTATGATGATGAATTAACATCTAAATTAAGGAGAATTATTCATTACTCGCATTCTTGTTATAATAAAATAAGTCATAAGATTGTGGATCTAAAACACTCTGTTATCATGAAACTTGGG---------GGT------------------GCAAATAAGGATAACTGTAATATTGATACAGAAATAGATAATCATATTAGAAACTTACCTAAGTTATTTGAGGGTAGTCCTTGGTATGAACCATTCTTCTTTTGGTTTACAATTAAAACAGAAATGAGATCCTTAATTAAGTCAAGCTCCAAT------ATTTCTTTAAATGAT--ACAAAAGATGTCA--TTGTTCACGATACATCTAAATCTTACATTGTTATTAATAGGAATTTGACAGCACTAATAGACAAATCAGAA------------------------------GGAAAGGTATTTTACTTTACTTTTGAGATGATATTGATGTATTCAGATGTCTTAGAAGGAAGGCTTATGACTGATGTTGGAATGAAATCAGACAAGAGGATGGGATCTATCACAAAAAAGGTCTATAAATTATGGGATTTTTTTGATGCATTGTTTGAAGATTTAGGGAACAAGAATTATGATTTTGTAGCTTACTTAGAACCATTATGTCTCGGTCATTTGCAATTAAAAGATAGTTCCCAAATGTTGAGAGGTGCATTCTTAGATTTTTGTTATAACGAAATCTGGACTGATCTTTATGAAAATCTTCATTGGGAACCAGAAGATATCAAGGTAATTCTTTCCATCATCAGTGACATTTTTGACATACATGATATTCACCTTATTGCAGAGATGTTTTCATTCTTCAGATCTTTTGGCCACCCTATTCTAGAAGCAACAAATGCAGCCAATAAGGTCCGTGAGCATATGAATAAACCAAAAATTATTAAGTTTGAAACCATGATGCAAGGTCATGCTTTATTTTGTTCTATGATTATTAATGGATATAGGGAACGTCATAGTGGAATTTGGCCTCCATGTACTCCCCCTGATCATTTTTCTAGAAAATTAATAGAATTACAACAAAATAATGAGGCTGTATCAGATGAAATTGCTATCAACAATTGGAAATCTTTTGTTGGTTTCAGATTTAAATGTTTTATGCCTTTGAATCTAGATGAAGATCTAACAATCTATATGAAAGACAAAGCCCTGGCAGCTATTAAGAAAGAATGGGATTCAACCTATCCTTATTATATTATGCCTTACAATCCTTCAATACAGACGACATCAAGAAGATTAGTGGAGGTGTTCTTGGATGATGAATCATTTGATCCTTATGATATTATCTGGTATGTTATCAATGGTGACTATTTGGTTGATGATGACTTTAACCTCTCTTATAGCTTAAAAGAAAAGGAAATTAAACAAGTGGGTCGGTTATTTGCTAAGATGACATATAAAATGAGAGCTTGCCAGGTTGTTGCAGAATCATTAATTGCCACTGGTGTAGGGAAATATTTCAAAGAAAATGGGATGGTTAAAAATGAACATGAACTGCTCAAAACATTACATAAATTATCCTCTACCGCAATTCCTCGAGATAATAAA---------------------------GTT---------AATAAGGAGTCAGAA------------------TTTATGAAGAAAAAATTAGATAAACAGAGCAATTTTGTTGATAAACATTCTAAAATAAGAAAAGATTTATTTTCG----------------------------------------------------------------------------------------------------------------------CAG------------------------------------------------------------------------------------------------------------------------------------------------------------------------------------------------------------------------------------------------------------------------------GATTCAAATGAT-----------------------------------------------------------CATTATGAAGTTGTAAGTACTTTCCTGACAACTGACCTACAAAAGTTCTGTCTTAACTGGAGAGCTGAAACTACTAACATATTTGCAGAAAGACTGAATGAAATTTATGGTTTACCAGGGTTTTTTAATTGGTTACACAAAAGATTAGAAATATCAACCCTTTATGTTGCAGACCCTCATTGTCCTCCTTATAATCA--AAATTATTTAGAGTTAGATGAAGTTGAAAATAGACAAATTTTTATTAAATATCCAATGGGAGGACCGGAAGGGTACAGTCAGAAACTCTGGACAATAATAACTATACCATTCTTATTCCTAAGTGCTCATCAAGTGGGAGCAAGAATAGCCGCTGTGGTTCAAGGAGACAATCAGGCAATTGCAATTACAAGGAGAGTTCATCCTAACTTGCCGCTAGGAGTTAAAAAGAACCTTAGTGCAGAATTAGCAAAACGATATTTTATCCGCTTGAGAGACAATATGGGAGATATTGGACACAATTTAAAGGCAAACGAGACAATTGTTAGCTCTCACTTTTTTGTGTATTCTAAGAGGATTTATTATGATGG-AATGGTTCTGTCTCAGGCCTTGAAACCCCTATCACGAGCAGTCTTTTGGTCAGAAACAATTGTGGATGAGACAAGGTCAGCTTGTAGTAACATTGCAACTGCAATCTCAAAATCAATTGAACAAGGATTCGATAGATGGATTGGTTACTCTATGTACATTCTCAAAAGTCTCCAGCAATTGGTCATTTCAATTAAGTTTACTATTAATGATAATATTACAGACGACATTGTTAATCCTCTTTATTCTAATCAAACTTGGATGATTTATTGTGCATTAATTCCGGCTCAATTAGGCGGATTTAATTATATGAATATATCTCGACTATATTTAAGAAATATAGGAGATCCAATCACGGCATCCATAGCAGATGTCAAAAGAATGATACATGTAGGATTGTTAACTGAAGGCATTCTGCAGAAAATTATGCATCAAAAAACAGGTGATAGTACTTATCTAGATTGGGCCAGTGATCCTTATTCAATTAATATTCCAAACTCTCAAAGTGTTACTGTGATGCTAAAAAATATAACTTCAAGAGTTATTCTCCAAAACAGTTCAAACCCTATGTTAAGAGGGTTGTTCCATACAGATTTTGATAATGAAGATCATGATCTAGCACAATTTTTAATGGATAGGCCTATCATAATTCCCAGGGCTGCTCATGAGATTTTAGATAAGTCTCTAACTGGAGCACGTCAAGAAATTGCAGGAATGTTAGATACAACCAAAGGATTGATTCGAAATAGCATCAAATTAGGAGGATTGAGACCCAGACTGCTTGATAGGATAGCTCTATATGATTATGAACAATTTAGGGTATTTAATAATTTGATGCAAGTTAAAACATCAAATCCTCTAATAACTAAAGACAATTGTTCGGTCCAATTAGCAATAACAATTAGGAAAAGAATGTGGTCAGAATTGGCTTATGGAAGGCCGATATATGGTTTGGAAGTCCCTGACACAATTGAAGCAGTGAATGGTTCGTATGTTCAGAACTGCGAGGATTGTTACTATTGTGCTGCAGGCAACAAAGAA------TATGGATGGTTTTATGTTCCAAGCTTGTGTGAGTTAGATGATATACACAAAGAGTCTAATACTCTTCGAGTACCCTATTTTGGTTCCACAACTGAAGAAAGAAGTGAGATTAAATTAGGTGATGTCAAAAACACATCCAGGGCACTTAAAGCAGCAGTCAGAATAGCCACAGTATACACTTGGGCTTATGGAGATAATGAAATGAATTGGATTGAAGCATGGTATATAGCATCAACTCGAGCAAATGTTGGTTTGGAAGAATTAAGAGCTATTACTCCTGTATCGACATCTAACAACATTGCTCATAGATTGAGGGACAAGAGTACACAGATGAAATATTCAGGTTCATCTTTAAAC---AGAGTCAGCCGTCATACAATTATAAGCAATGACAAGCTTAATTTCTTTAAAGATGGAGAAAAAATTGACACAAATTTGGTCTACCAACAAATTATGTTGATTGGTTTATCATCATTAGAGGATTATTATAGATATGATTCTAATACCGGCATATATAACAATGTGTTACATCTCCACATAGAAAGTAATTGCTGTGTGACAGAAATGTCAGAGCACCCATTTACTGAGAC-TGAGAATATTCTTCCTGTTTTGCAAAAAGTGGATTGCAATAGATTAATCTATGATGATAATCCAATTATCGAAATAGAAAAGATAAGGCTCAGAGCTCAA---AGTGTAAAGAAAGATGAT------GTT------------------TGTTTTCCAAAGTGGAGTGATAAACAACTAGAAGATGTTTTAGCTAAATCTTTGGCCTTAACATTAGTTGAAATCATG-ACTCGTGAGAATAGGGATCATGTTAGTGACTTCAAAAGTATCGGTAATGAAGATGATATAAATAGTCTCATAACTGAATTTTTATTAGTAAACCCTGCATTATTAACATTGTATTTAGGTCAGGCTATTGCTATAAATTGGGCTTATGATATTTATTATAGAAGACCAGAAGGGAAGTATCAGATGATTGAATTTTT-----AGAAAGTATCTTGCATACATCATCAAAATCTTATTTAGATGTTTTATCAAATGTATTTTCCCATCCCACAGTTTTTGATAAATTCTGGAACTGTGGATACATTGAACCTATACATGGCCCCAATATTGCAACACAGGATTTTAATAAAATCGCTA--TTGATTTTGTTGTACATTCCTATTCCAATTACTTAAATTTTGTTCTTAATGGTGATAATCATTCC------TATCTGATAAATGAATCATCTGATGATATTGTAGATCAGAAGGAAGAGGTTGTTAGAAGTAGATATAAAGCTGTCCTTTGTTGTCTTTATTTGGATCGGTCATCCATGCCAATACTCAGAGGATT-GACCTCAATAGATAAATATAATAAAATGTCAGAAATATTACAGAAACAAAAATTATCAAATCACAATAATTTAAGC-------TGGAATTTGAAAGATATCAATACTGTTGTCTATCCTGCATCATTGACTTATTTACGGAGAGGAACAATCAAATATCTAAGATTACGGCAAAGGTCAAGTACTCAATTGAAAGGT-------------TTCTCCAATGTTAGCCCAGAAGATTCTATGCCAAGATTAATCCCATTCCAGAAGCAAGATATTAGAGGTCTTGATGATGGGGCAGTTTACTTTCCTGCTACG-----GCAGTATTTTCAGGTGAT----TTTTTGATGATGAACAAAACTAATATTCAAGTTCCTAGAAACAAT------AG-------A------------------------------TGGGAATCTCATGTTAAACGGAGGGTTGGAATTAATTCTACATCATGCTATAAAGCTATTGAGTTATCATTATACCTCAAATCTAAAATTAAC--TGTGAA-------GGTTCAAGACTTTTCCTCGGAGAAGGATCTGGAGGGATGATGACCACTTATTATTTCAGTCTTGGGAAGTGTATCAATTACTTTAATACAGGTGTCTTAAATTATGAGGTTATTGGCCAGAGAGTAATTGATATAAGACCATCTGAAGTTGGATTAGTCTCAAAGAATTCTCCAATAGATGAT------GATCTAAACTCATCTATTAATATATTATTCAATGGTAAACCTGAGTCAACTTGGATAGGGGATATATCATCTTTTTCATATATCATGAACACAATTGATCTTCACTCATTATC---ATTGATACACAGTGATATGGAATCAGTAACAACAAAGGACTCATATACAGTGTTAAAAGAACAAATCCATGCTCTGTGTCTTGCAATTAATCTAGGTGCATCAACTAGTTACTTTGTAACAAAAATT---------GCTCCAATTTACAATGATTAT--ACGTACGAAATAATTAGTATTCTAGAAGATTACTATGAGGAAGTTTTTATATTTATTCCAAACAGCAGTAATCCTTATTCCTCTGAGATTTATCTGGTATCGGGATTTCCAAAAACTCAAAACTTGATTTACCCTGACCTAATTCTGAATAAGCTGCCAAAGGATATGTCAGATAGAAATCACAACATTCAGGATTTAATAATATCATTAAAGATCAGAGAACATAACTTAGCAAAA------------------------------TCTGAAAATAAACAATTTG--------ATGAT---------------------------------------------------------------------TAT---------------TTACAATCGAATTTAACTAAACCAACTAAGTCGGAGGAATATCTGATTTCATATGGATTTCAGTTCAATGGCCCTAAAATTGTTAATGAAGTAGCAGGTCATGATGTGGGAGGAGGTGAACAATCATTGATCTCTAGCATCAACACCTTGACCAACAATTTAGCAAATGTGCTTGATGAGACAAGAAATCAGATTCCGT----TTTTTGATCCTTATCCTGTATTAAAATCTTCCAAGGTTAGAGAATCATGTTACGCAATAACTAGAAAA-GTTGCTATGTTTTATATCTTGTATGGGAAAAATAAGCATCCAAACATCAGGAGAG-----AATTCATTAATAGCATAAGAAGACGCAAACTAATTTTAGATTT-------AAATT-CAAATATAATAAAAGTATTGTTGAGTAAATACTTATTT----AAACGGATTAAGCAACT-CAAAATCAAAAAAGTTTATCAATTAGATTTAACCACAAGTGAGGTAAAGAAATGGTGGAAAGCAGTAGGTTACTCCTTATTAATCTAA--------------------------------------------------------------------------------------------------------------------------------------------------------------------------------------------------------------------------
>MZ312420_Carollia_bat_paramyxovirus_PREDICT-PMV-13/PDF-3308
-------------------------------------------------------------------------------------------------------------------------------------------------------------------------------------------------------------------------------------------------------------------------------------------------------------------------------------------------------------------------------------------------------------------------------------------------ATGACTTCATTCAAGACATCAGATATATTATTTCCTGAATGTCATTTAGATAGCCCTATAGTTGCAGGTAAGTTAATAACATTATTGTATTATTCAGACCTACCTCATAATCAGATGTTAGAAGATTCAACTTTAATCACTAATCTTGAAAAGAACAGCAGGGAGAATAAAAGGATTAACAAGAATTTGCTCAATAAGCAGTTAGAGTTTAAATCTTTCCTTTTAGAAAAATATCCAGATATAAACAAAATTGATCATATTCCCTATCCACATTGCAATGGTCGAATGTTCAGGTGGCATGATGATGAATTGACATCTAAATTAAGGAGAATCATTCATTACTCCCATTCTTGTTATAATAAAATAAGTCATAAAATCGTGGACTTAAAACATTCTGTTATTATGAAACTTGGA---------GGT------------------GCAAATAAGGATAATTGTAACATTGATGCAGAAATAGATAATCACATTAGAAACTTACCTAAGTTATTTGAGGGTAGTACCTGGTATGAACCATTTTTCTTTTGGTTTACAATTAAAACAGAAATGAGGTCTTTAATTAAGTCAAGTTCTAAT------ATTTCCTTGAATGAT--ACAAAAGATGTCA--TTGTTCATGACACATCTAAGTCTTACATTGTTATTAATAGGAATTTGACAGCATTAATAGACAAATCAGAG------------------------------GGAAAGGTATTTTACTTTACCTTTGAAATGATATTGATGTATTCAGATGTTTTAGAAGGAAGGCTTATGACTGATGTTGGAATGAAATCAGATAAGAGAATGGGTTCTATCACAAAAAAGGTCTATAAATTATGGGATTTTTTCGATGCATTGTTTGAAGATTTAGGGAACAAGAATTATGATTTTGTGGCGTATTTAGAACCACTATGTCTTGGTCATTTGCAATTAAAAGATAGTTCTCAAATGTTAAGAGGTGCATTCTTAGATTTTTGTTATAATGAAATTTGGACTGATCTCTATGAAAATCTGCATTGGGAACCAGAAGACATTAAGGTAATTCTTTCCATTATCAGTGATATTTTTGATATACATGATATCCACCTTATTGCAGAAATGTTTTCATTCTTCAGATCTTTTGGCCATCCTATTTTAGAAGCAACAAATGCAGCCAACAAAGTTCGTGAGCATATGAATAAACCAAAAATTATTAAATTCGAGACAATGATGCAAGGTCATGCTTTATTTTGTTCTATGATTATTAATGGATACAGAGAACGTCATAGTGGAATTTGGCCTCCGTGTATTCCTCCTGATCATTTTTCTAGAAAGTTGATAGAATTACAACAAAATAATGAGGCTGTATCAGATGAAATTGCTATCAACAATTGGAAATCTTTTGTTGGTTTCAGATTTAAATGCTTCATGCCTTTGAATCTGGATGAAGATCTGACAATCTATATGAAAGATAAAGCCCTAGCTGCTATTAAGAAAGAATGGGATTCAACCTACCCTTATTATATTATGCCTTATAATCCTTCAACCCAGACAACATCAAGACGATTAGTGGAGGTATTCTTGGATGATGAATCATTTGATCCTTATGATATCATCTGGTATGTTATCAACGGTGACTATTTGGTTGATGATGACTTTAATCTCTCCTATAGCTTAAAAGAGAAAGAAATTAAACAAGTGGGTCGATTGTTTGCTAAGATGACATATAAAATGAGAGCTTGCCAGGTAGTTGCAGAATCATTGATTGCTACTGGTGTAGGGAAATATTTCAAAGAAAATGGAATGGTGAAAAACGAGCACGAACTGCTTAAAACATTACATAAATTATCTTCTACTGCAATTCCTCGAGATAATAAG---------------------------GTT---------AATAGAGAATCAGAA------------------TTTATGAAGAAGAAATTAGATAAACAGAGTAATTTTGTTGATAAACATTCTAAAATAAGAAAAGACCTATTTTCG----------------------------------------------------------------------------------------------------------------------CAA------------------------------------------------------------------------------------------------------------------------------------------------------------------------------------------------------------------------------------------------------------------------------GATTCAAATGAT-----------------------------------------------------------CATTATGAAGTTGTAAGTACTTTTTTGACAACTGATCTACAAAAGTTTTGTCTTAACTGGAGGGCTGAAACTACTAATATATTTGCAGAAAGACTGAATGAAATTTATGGGTTACCAGGGTTTTTTAATTGGTTACATAAAAGATTAGAAATATCAACTCTTTATGTTGCAGACCCTCACTGTCCACCTTACAATCA--AAATTATCTGGAATTAGATGAAGTTGAAAACAGACAAATTTTTATCAAATACCCAATGGGAGGACCTGAAGGGTATAGTCAGAAGCTCTGGACAATAATCACTATACCATTCTTATTTCTAAGTGCCTATCAAGTGGGAGCAAGAATAGCTGCTGTGGTTCAAGGAGACAATCAAGCAATTGCAATTACAAGGAGGGTTCATCCTAATTTACCACTAGGAGTCAAAAAGAATCTCAGTGCAGAATTAGCAAAGAGATATTTTATTCGCTTGAGAGACAATATGGGGGACATTGGGCATAACTTAAAGGCAAATGAGACAATTGTTAGCTCCCACTTTTTTGTGTACTCTAAAAGGATTTATTATGATGG-AATGGTTCTGTCTCAGGCTTTGAAACCCCTATCAAGAGCAGTTTTTTGGTCAGAAACAATTGTGGATGAGACAAGGTCAGCTTGTAGTAATATTGCAACCGCAATCTCCAAATCAATTGAACAAGGATTTGATCGATGGATTGGTTACTCCATGTATATTCTCAAAAGTCTTCAGCAGTTGGTCATTTCAATTAAGTTTACTATTAATGATAATATTACAGATGACATTGTTAATCCCCTTTATTCTAATCAAACTTGGATGATTTATTGTGCATTAATTCCAGCTCAATTAGGCGGATTCAATTATATGAATATATCTCGACTGTATTTAAGAAACATAGGAGATCCAATCACAGCATCTATAGCAGATGTTAAAAGAATGATACATGTAGGATTGTTGACTGAAGGCATTCTGCAGAAAATTATGCATCAGAAAACAGGTGATAGTACTTATCTAGACTGGGCTAGTGATCCTTATTCAATTAATATCCCAAACTCTCAAAGTGTTACTGTGATGCTAAAAAATATAACTTCAAGAGTTATCCTTCAAAATAGTTCAAACCCCATGTTAAGAGGGTTGTTCCATACAGATTTTGATAGTGAAGATCATGATCTAGCACAATTTTTAATGGATAGGCCTATCATAATCCCCAGAGCAGCTCACGAGATTTTAGATAAATCTCTGACTGGAGCGCGCCAAGAAATCGCTGGAATGTTAGATACAACCAAAGGATTGATTCGAAATAGCATCAAATTAGGAGGATTAAGACCTAGACTGCTTGATAGGATAGCCCTATATGATTATGAACAATTTAGGGTATTTAATAATTTGATGCAAGTTAAAACATCAAATCCTCTAATAACTAAAGACAATTGTTCGGTCCAATTAGCAATAACAATTAGGAAAAGAATGTGGTCAGAATTGGCTTATGGAAGGCCGATATATGGTTTGGAAGTCCCTGACACAATTGAGGCAGTGAATGGTTCTTATGTTCAGAATTGCGAGGATTGTTACTATTGTGCTGCAGGTAACAAGGAG------TATGGATGGTTTTATGTCCCAAGCCTGTGTGAGTTAGATGATATACACAAAGAGTCTAATACTCTTCGAGTACCCTATTTTGGTTCTACAACTGAAGAAAGAAGTGAGATTAAGTTAGGTGATGTCAAAAACACATCTAGAGCACTTAAAGCAGCAGTTAGGATAGCCACGGTATACACTTGGGCTTATGGAGATAATGAAATGAACTGGATAGAAGCATGGTATATAGCATCAACCCGAGCAAATGTCGGTTTAGAGGAATTAAGAGCTATTACTCCTGTATCAACATCTAACAATATTGCTCATAGATTAAGAGATAAGAGTACACAGATGAAATATTCAGGTTCATCTTTAAAC---AGAGTTAGCCGTCATACAATCATAAGTAATGATAAACTCAATTTCTTTAAAGATGGAGAAAAAATTGATACAAATTTGGTCTATCAACAGATTATGCTGATTGGTTTATCATCATTAGAGGATTATTATAGATATGATTCCAATACTGGCATATATAACAATGTATTACATCTCCATATAGAGAGTAATTGCTGTGTAACAGAGATGTCAGAGCACCCATTTACGGAAAC-TGAAAATATTCTTCCTGTTTTGCAAAAAGTAGATTGTAATAGATTAATTTATGATGATAATCCAATTATTGAAATAGAAAAGATAAGGCTCAAAGCTCAA---AGTGTAAAGAAAGATGAT------GTT------------------TGTTTTCCAAAGTGGAGTGATAAACAATTAGAAGATGTTTTGGCCAAATCCCTGGCTTTGACATTGGTTGAAATCATG-ACTCGTGAGAATAGGGATCATGTTAGTGACTTCAAAAGTATTGGCAATGAGGATGATATAAACAGTCTCATAACTGAATTTTTGCTGGTAAACCCTGCATTATTAACTTTGTATTTAGGTCAAGCTATTGCTATAAATTGGGCTTATGATATTTATTATAGAAGACCTGAAGGGAAATATCAAATGATTGAATTTTT-----AGAAAGTATCTTGCATACATCATCAAAATCCTATTTAGATGTTTTGTCAAATGTATTTTCTCATCCTACAGTTTTTGATAAATTCTGGAATTGTGGATACATTGAACCTATACATGGTCCCAATATTGCAACACAGGATTTTAATAAGATTGCTA--TTGATTTTGTTGTACATTCTTATTCCAATTATTTGAATTTTGTTCTTAATGGTGATAATCATTCC------TACCTGATAAATGAATCATCTGATGATATTGTAGATCAAAAAGAAGAAGTTGTTAGAAGTAGGTATAAAGCTGTCCTTTGTTGTCTTTATTTGGATCGGTCATCCATGCCAATACTCAGAGGATT-GACTTCGATAGATAAATATAATAAAATGTCAGAGATATTACAGAAACAGAAACTATCAAATCATAATAATTTAAGC-------TGGAATTTGAAAGATATTGATACAGTTGTCTATCCTGCATCGTTGACTTATTTACGAAGAGGAACAATCAAGTATCTGAGACTGCGACAAAGATCAAGTACCCAATTAAAAGGT-------------TTTTCCAATGTTAGCCCAGAAGATTCTATGCCAAGATTAATCCCTTTTCAGAAGCAGGATATTAGAGGTCTTGATGATGGAGCAGTTTACTTCCCTGCTACA-----GCAGTGTTTTCAGGTGAT----TTTTTGACGATGAACAAAACTAATATTCAAGTTCCTAGAAATAAT------AG-------A------------------------------TGGGAATCTCATGTTAAACGGAGAGTTGGGATTAATTCTACATCATGTTATAAAGCTATTGAATTATCATTATACCTCAAATCTAAAATCAAC--TGTGAA-------GGTCCAAGGCTTTTCTTAGGGGAAGGGTCTGGAGGTATGATGACAACTTATTATTTCAGTCTTGGGAAGTGTGTCAATTACTTTAATACAGGTGTCCTAAATTATGAGGTTATTGGCCAGAGAGTCATTGACATAAGACCATCTGAAGTTGGATTAGTCTCAAAGAATTCTCCGATAGATGAT------GATTTAAATTCATCTATTAATATATTATTCAATGGTAAACCTGAGTCAACTTGGATAGGAGATATATCATCTTTTTCATATATCATGAACACAATTGATCTTCATTCATTATC---ATTGATACACAGTGATATGGAATCAGTGACAACAAAGGACTCATACACAGTGTTGAAAGAGCAAATCCATGCTCTGTGTCTTGCAATTAATCTGGGCTCATCGACTAGTTACTTTGTGACAAAAATT---------GCTCCAATTTACAATGATTAT--ACATACGAAATAATTAGTATTCTAGAGGATTACTATGAGGAAGTTTTTATATTTATTCCAAGCAGCAGTAATCCTTATTCCTCTGAGATTTATCTAATATCAGGGTTTCCAAAAACTCAAAACTTAATTTATCCTGATTTAATTCTAAATAAGCTGCCAAAGGATATGTCAGATAGAAACCATAACATTCAGGATTTAATAATATCATTAAAGATTAAGGAGCATAACTTAGCGAAG------------------------------TCTGAAAATAAACAGTTTG--------ATGAT---------------------------------------------------------------------TAT---------------TTACAATCCAATTTGACTAAACCAACTAAGTCAGAGGAATATCTGATTTCATATGGATTTCAGTTCAATGGCCCTAAAATTGTTAATGAAGTAGCAGGTCATGATGTTGGTGGAGGTGAACAATCATTGATCTCCAGTGTCAATACCTTAACCAACAATTTAGCAAATGTGCTTGATGAAACAAGGAATCAGATTCCGT----TTTTTGATCCTTATCCTGTATTAAAGTCTTCCAAGGTTAGAGAATCATGCTACGCAATAACTAGAAAA-GTTGCTATGTTTTATATCTTGTATGGGAAAAATAAGCATCCAAACATCAGAAGAG-----AATTCATTAATAGCATAAGAAGACGCAAATTAATTTTAGATTT-------AAATT-CAAATATAATAAAAATACTGTTAAGTAAATATTTATTT----AAACGGATTAAGCAACT-TAGGATCAARAAAGTCTATCAGTTAGATTTAACAACAAGTGAGGTTAAGAAATGGTGGAAAGCAGTAGGTTACTCCCTATTAATCTAA--------------------------------------------------------------------------------------------------------------------------------------------------------------------------------------------------------------------------
>MW579602_Ruloma_virus
----------------------------------------------------------------------------------------------------------------------------------------------------------------------------------------------------------------------------------------------------------------------------------------------------------------------------------------------------------------------------------------------------------------------------------------------ATGTCTCTCTCATACTCACTTTCTGATGTTCTTTATCCTGAAGCACATTTAAATAGTCCAATTGTTGCTGGGAAGCTGATAACTATGGTATTGTATGCTGATCTGCCGTGTAATCAATCTTTAGATGATAAGCAAATCTTGTTGAATATTCATCGGAATAAACAGAGAGGTGTTAGT------AACTCTGTTATTAGAACTCAAAAGGAAATAGGTTTAGAAATTAGGAAGTACTATCCAAATTTTAAAAGACTCAAGCCAATTCCATATCCTAATGGTAACAAACATTTGTTTTCGTTAACAGATAATAAAGTGATTTCTGAGCTCAAAACAATTCTAAATTATGGTCATAAGTGTTACAATAAAATTTCTGGTCGACTCCTAAAGCTTAAGAAGTCCTTACTCGATCAGTTGGGG---------ACT------------------ACAGATAAGGTCTTGCCAGTTGAAGAAGAATTGATTAATAAGAAGATTGTAAGCTTACCTAATATTATGGAATCATCAAACTGGTATAATCCTTTTCTTTTTTGGTTTACTATTAAGACATACATGAGAAAGATTATCAAGAAAAGTGGGAAA------AAATTTACTTCACAA--TCAGATAGGATTA--AGACGATTATAAGTAACTCACTTATTATAGTTATTAATAGAAATCTAGCTATTATTATTGACAAAAGGGAT------------------------------AATACTATTCATTACTTGACTTTTGAGATGGTTCTAATGTTTAGTGACGTAGTTGAAGGAAGATTAATGATTGACTTAGGGATGCAGACTGATATTCGGCTTAAACCAATATATAGAAGAGGAAAATACTTATGGGGATTGATAGACAGTCTCTTTGTTGATTTAGGAAATTCAACTTATAATATAGTTGCTTTAATCGAACCATTTGTATTAGGATTCCTTCAGTTAAAAGATGAGTCTCATATTTTAAGAGGTGCATTTTTAAAATATTGCTTAAATGAACTTAATAATGAGCTAATAAATAATGGATTTGATGATGATAAGGATATAGATTTTATAAAATCGTCATTTTTTTGGATTTTCAATTTATCAGATATTCATTTAATAGGGGAGTTTTTTTCATTCTTCCGAACTTTTGGACACCCAATACTAGAAGCTAAGGAAGCTGCTGATAAAGTTCGATCACATATGAATAAACCAAAATTAATTGATTTTAAAATAATGATGAAAGGACATGCAATTTTCTGCGGGACAATAATTAATGGTTATAGAGAAAGACATGGTGGAACATGGCCTCCACTAATATTACCAAAGCATGCATCTCATGAAATTATTAATCTAAAGAACAATGACGAAGGCTTGACTGATGAAATGTGTATTGTCCACTGGAAATCATTTGTAGGATTGAAATTTCACTGTTTTATGCCATTAGTTTTAGATGATGATCTTACTATGTATATGAAAGATAAAGCTTTAGCATCTCCTTTATCAGAGTGGGACTCAATATATCCTAAAGAGGTTATAGATTATGTTAATAGTTCTTCTACTATTTCTAGAAGGCTAATTGAAGTATTCATAGAAGACTCTGAGTTTGACCCAGTTAATTTAATTAATTACGTATTGAGTGGCGAATATCTGAGAGATAATGAATTTAATCTAACATATAGTCTAAAAGAAAAAGAGATTAAAAAAGTTGGGAGAATATTTGCTAAAATGACATATAAGATGAGAGCATGTCAAGTCCTTGCAGAGTCATTAATTGCAACAGGAGTTGGTAGGTTCTTTAAGGAGAATGGGATAGTTAAAGATGAACATGAACTAATTAAGACACTCCATCGATTGTCAGTTTCATCTGTTCCTAAAGATAATAAATATCAT---------------------AAT------TCATCATCTTCCAACTACAATCTGTCATCCTCTAACCTTAATAGTAAAATTAATAAATCCCCTGTAACATACAAAAAGAAATTCAACAGGAATCTACCTACCGTTCAGCCTAAGAAAGAA------------------------------------AGTATA-AATTTATTAAAGGGGAAGGGGAAAAATGATACTGTCAAT---------------------------TTA---------------------------------------------------------------------------------------------------------------------------------------------------------------------------------------------------------------------------------------------------------------------------CAGAGGAATATGACTAAC-----------------------------------------------------ATTCAATATGAAACTATCAGTGCATTTCTAACTACTGATTTACAAAAGTTTTGCCTAAATTGGAGACACGAAACAACAGCAGTGTTTGCTGAAAGACTTAATGAAATCTATGGATTACCAGACTTTTTTGGTTGGTTACATAAAAGGTTAGAACGTTCTGTTTTATATGTGGCAGATCCATATTGTCCTCCCAAATTTAT--GCCAGGGAAAACAATATATGACAGAGGAAATTCTGGTATATTTATTAAATATCCTATGGGAGGTATTGAAGGGTTTTGTCAAAAATTGTGGACTATAATAACAATCCCATTTTTATTCCTAAGTGCATATGAGGCAGGAACAAAAATTGCAGCTGTTGTGCAAGGTGATAATGAGGCAATTGCAATAACAAGAAGGGTTCATCCAAATTTACCTTACAAAGTTAAAAAGAATATGTGTGTTGAGTCTGCTCAAGAATACTTCCAGCAGCTGCGGAGAAACTTTCATGGTATAGGTCATCACTTAAAAGCTCATGAGACTATAGTAAGCAGTCACTTTTTTATATATTCGAAAAGAATTTATTATGACGG-TGTTGCAATTTCTCAGAGTCTAAAACCTTTATCAAGGGCAGTTTTTTGGTCAGAAACTATTGTTGATGAAACAAGGTCAGCATGTAGTAACATAAGTACAGCAATAGCAAAATCCATTGAACAAGGTTTTTCCAGATGGATCGGGTATAGTATTAATTTATTGAAAACAATTGAACAAATAATAATTTCTCTCAAATTTACTCTCAATGACAGTATGACTGAAGATGTGGTCCATCCATTATACTCTAATCCCAACTGGATTTTAGCAGCTGCTCTTGTTCCCAGTCAGCTAGGAGGCTTCAATTACATGAATATGTCACGATTATACGTAAGAAATATTGGAGATCCTGTTACATCATCTATGGCGGATATTAAAAGGTTAATAAAATCCGATTTATTACATGAATCAATACTTCAGAAAATAATGAATCAAGAGCCAGGAAACGGAACATTTTTAGATTGGAGTAGTGACCCATACTCTATAAATATGCCTGATTCCCAGAGTGTAACTGTCATCCTTAAAAATGTAACTGCAAGACACATTTTATCGAATAGTCCAAATCCTATGCTTACTGGTTTATTCCACTTAGATTTTGAACAAGAAGACCACGACCTAGCAACTTTTTTAATGGATAGACCAATTATTATGCCTCGTGCAGCACATGAGATAATGTCCAAAACTTTAACTGGGGCTAGACAAGAAATTGCAGGAATGCTTGATACTACAAAAGGATTGATTAGAAATAGTTTGAGGTTGGGAGGTTTAAGACCTAAATTAGTAGACAGAATTTCCCTGTACGATTATAATCAGATACGTATATTTAATAATTTAATGACAAATAAACGAGTAACAATTACTTTATCATCTGATGCTTGTGCAGTCCAACTTGCTATTGCTCTTCGAAAGAGGATGTGGTTCCATCTTTCACATGGACGTCAGATTTATGGATTAGAGGCTCCTGATATCCTTGAGGCTGTAATTGGTTTTACCATAGTAGGATGTGAAAATTGCTTTCATTGTGATTCTGAGAATGAAGAA------TATTGTTGGATTCTTGTACCGAGGGAATGTCAGCTTGATAATGTAAACAATGAAAGTAATGCAATGAGGATCCCCTATATAGGATCAACAACTGATGAGAGGAGTGAGATTAAGTTGGGAAACATTAGATCAGCTTCGAGAGCATTGAGGGCTGCAGTAAGAATTGCAACAGTTTACACGTGGGCTTTTGGAGACCAGGATCATCATTGGGAGCAAGCATGGTACTTAGCATCTACAAGAGCGAACATAACCTTAGAAGAATTAAAAGCAATAACCCCTATATCCACATCAACAAATATTGCACATAGGCTAAGAGATAGGAGCACTCAGATGAAATATTCAGGTAGCAGTGTTAAT---AGAGTTGGCCGCTATGTAGTGATTAGCAATGACAACTTAAATTTCGTTAGAGATGGGGAAAAAATAGATACAAATTTAGTTTATCAGCAGATAATGCTTCTAGGGATTTCTGTGTTAGAAGAGCAATACCGATATTTTATTGATACCGGCCCGACTAATAGGCTTCTCCACCTACATATTGTCAAGAATTGTTGTGTAATAGAAATGCCGGATCATCCTTATATTGACAC-TGATATAGTTCTACCATCATTACAATTTGTCTATGGTAATAAATTGATTTATGATGATCAACCTATCATAGATAAAGATAAGATGATATTAGATCAACAG---ATATTTAAGCAAGGTACA------CTT------------------TTCTTTCCAAAATGGACCATAAGAGAACTAGATGAATTATTAGCTCAGTCCTTAGCTCACACGTTTGTTGAAATAATA-ACTCAAGAAGATAAGGATCACTTAACTGAACTTAAGGTATTAAATAATGATGATGATATCAATAGTCTAATCACAGAATGTTTATTAGTAGATCCCTCTCTTTTAACGTTGTACTTAGGTCTTTCTATTTCTATTAAATGGGCTTTTAATATCTATTATAAAAGACCGGAAGGCAAATACCAAATGGTTGAAAAACT-----GCATGCGATTTTAGCAAACACATCAAAATCTTATTTCACTGTTATCATGAATGCATTCTCACATATTCGTGTGTTAAACAGATTTTGGGACAATGGTCTTATAGAACCCATATACGGACCAAATTTATTAAATCAAGACTATTTCAGTATCGTTG--TCGATTATCTAATTAAATCCTATATTACTTATCTAGATTATTGGTTAGATGATAACAATCCAGAA------TTCTTGATTACTGAGTCGCTCTTCCGATCTATTGATCAAAGATATGAATCTGTTCAGTCTCGACATCTTTGTACTCTTACCAGTCTCTATCTAACAAGATCAAATATGCCAAGGATCAAGGGCTT-GACATCTATCCAAAAATGTCAACTTCTCTTTGATAATCTTATCAGTGAAAGAAGAGCAAAAGGTACTACGTTAAAG-------TGGAATCTTGATCCACTTAATGTTATAATCTATCCAGCATCTTTGACTTATTTGCGGAGGGGAGCCATTAAACATATACGGATTCGAAAATCTATCACTGATCCTGCATCTTCA-------------ACAAGGGATACAAAATGGGACCCTCTAATTCATCCTGATAAAAGATTTTTACACATTTTAGAAACCAGTAAGATTTCTGGTGTTAAAGTAATTCCTTATAAC-----TTGTTGTTTAGCACTGAT----CTTAATAAGCATTTAAACATTATGGAGGATACAATATCATCAAAT------TC-------T------------------------------TGGGAAATTCATGTTACTAGGCGAGTAGGTTTGAACTCAACCTCATGTTATAAAGCATTAGAGATAGGAATGTATCTCTTAAATTTCTTAAAC--AAGGAA-------GGGCCACGTTTATTTTTAGGAGAAGGGTCAGGAGCAATGTTAACTGTTTATTATTTTTTATTAGGTCCTTGCTTAACATATTATAATAGTGGGGTCTTCAATGAAATTTATGTTGGTCAAAGGATATTGGATATTTCACCTGCTGAAGTTCACTTAATTATAAAGAATAACCCGTCAAATATT------ACACTATCTAAGGACTTAAATGTGCTGTTTAATGGAAGACCGGAATCTACTTGGGTGGGGAATATGGAATGCTTTCAATTTATTATGAATACTATCCCTATGCACAGTTTAGC---TTTGATACATAGTGATATTGAAAATACACACAATAAAGATGATGAAATTGTTCTTCTAGAGTTAGCACATATATTATCAATGTGCATAAATTTAGGAGAGTTGGGTTCTAGTGTAATTATCAAACTT---------GCTCCAAAGAAAGGAGACAAG--TCACCATTATTTATAAGGACTTGTTTAGAGTATTATAGTGATGTTAATATTCTTATACCAAAATCAAGCAACCCTTACTCTAGTGAAGTATACTTGTGTTGTCAATTTTTGAAGATGACTGTTTTCCGTTCACCTTTTGAATTACTTAGACAAATTAACACAAATGTAGAATTTGGCACTCTCACACTAAGGGAAAATATCCTCAATATTAAAGTGGGTGATTATATTAGGGCAAAG---------------------------CAGATACATAAAAGATATCATG--------GG------------------------------------------------------------------------TAT---------------GAAAGGAGTGATTTGACTGAGTTGACTCCTGAAGAAAGATTATTACTAAGCTATGGCTTTCAGATAAATGGACCAAGAATAATTAAGAAATTGATAAACCATGATATTGCTGGGGGGAAGAGTGTGCTTCAACAATTAATAAAATCTGGATTTTATAGTTTAGCTGTAGAGTTGGATGATCCTTTAAGACATGATCATT----TCTTTTCACCTTATCCAATAAGAGTCAATACCAAGTATAACTTGATAATAAAAGATCTATTTTATAAG-ATTGGTGTATTCATAATATTATACCTTAAATATCCTAACTATTCAATTAGAAATC-----ACTTGATAAGTATGCTCAGAAGAAAAATATTAGCTATAAATAT-------AAATA-ATGACGATATTTCACAACTCATAGATAAGAAGTCTAAA----ATAATTTTAATAAAGCA-AGGGATTGAATTAGATTTTAATCATAAATTAGAGACTAAGGAGATTAAGCAGTGGTGGAAAATTGTCGGATATAGTCTAATTTATCATGAAGACTAACACACCACTTCCATCTTCTTCAGGTAGCAGAATTAATTAAGAAAAACTTATCAAATTAATTAAAAAATTAAGTTTCTATATCCAGTTTGTTTG------------------------------------------------------------------------------------------------------------------GT
>KC154055_Miniopterus_schriebersii_paramyxovirus_Bat_Ms-ParaV-1/Shaanxi2011
-----------------------------------------------------------------------------------------------------------------------------------------------------------------------------------------------------------------------------------------------------------------------------------------------------------------------------------------------------------------------------------------------------------------------------------------------------------------------------------------------------------------------------------------------------------------------------------------------------------------------------------------------------------------------------------------------------------------------------------------------------------------------------------------------------------------------------------------------------------------------------------------------------------------------------------------------------------------------------------------------------------------------------------------------------------------------------------------------------------------------------------------------------------------------------------------------------------------------------------------------------------------------------------------------------------------------------------------------------------------------------------------------------------------------------------------------------------------------------------------------------------------------------------------------------------------------------------------------------------------------------------------------------------------------------------------------------------------------------------------------------------------------------------------------------------------------------------------------GAGATAAGGGCAGCATATAATAATTCAGAGAGCCTCACGGATGAATTATGTGTGAGATATTGGAAATCATTCAGTGGACTGAGGTTCAAATGTTTTATGCCTTTAACATTAGATGAAGATCTGACCATGTATATGAAAGATAAGGCATTGGCTGCATTGAAGAGTGAATGGGATTCTGTCTACCCTAATGAGACATTGAGATACCAACCACCTAAAGGAACAACATCTAGGAGACTAGTTGAAGTATTTTTGGAAGATAATCAATTCGACCCAGTTAATTTGATTAATTACGTTATTAGTGGTGAATATCTAAAGGATGATGAGTTTAATGTGTCATACAGTCTCAAGGAGAAGGAGATAAAACAGGTAGGGAGATTGTTCGCAAAGATGACATATAAAATGAGAGCCTGTCAAGTGGTTGCCGAATCATTAATAGCAACGGGAGTAGGGAAATACTTCAAAGAGAATGGAATGGCAAAGAATGAACATGAGCTCCTTAAAACTCTACACAAACTTTCTGTTTCTGCTGTGCCAAAAAAGTCAGTC---------------------------CAG---------------------------------------GCTGATTTGAAGAGGCACCACAATCATACCAAGATGAGGTCAAAGTTCATTGATAGAGGCTCTATCACGGTCAATCCT----------------------------------------------------------------------------------------------------------------------ACA------------------------------------------------------------------------------------------------------------------------------------------------------------------------------------------------------------------------------------------------------------------------------ACATCCAAT-----------------------------------------------------------GTTCAATATGAGACAGTGAGCACCTTCCTAACAACTGATCTTCAGAAATTTTGTCTTAACTGGAGGTATGAGACAACAGCAATATTTGCTGAGAGATTAAATGAAATTTATGGTTTACCGGGATTTTTTAATTGGCAACATAATAGATTGGAGAAATCTATTCTATATGTAGCAGATCCTAGCTGCCCTCCCAAATATCG--CGAGCATATTAGGTTAGATGATGTAGAAAATGATCAGATATTCATCAAATATCCTATGGGTGGAATTGAGGGTTATAGTCAAAAACTATGGACTATTATCACTATCCCTGTATTGTTTCTAAGTGCTTATGAATTGGGGATCAAAATTGCAGCAGTTGTACAAGGTGATAATGAAGCAATAGCTATAACAACTCGCGTTCATCCTAACCTTCCATTCAAAGTCAAAAAGAACATGGCTGCAGAAACTGCACAGCGTTATTTCTACCATCTAAGACAAAATCTAGGCGACATTGGACACAATCTTAAAGCAAATGAGACAATTATTAGTAGTCATTTCTTTGTTTACTCTAAAAGAACATATTATGATGG-GCTTGTGTTATCCCAGTCATTGAAACCAATGTCTCGAGTTGTGTTTTGGTCAGAGACACTAGTTGATGAGACACGATCTGCATGTAGTAACATTAGCACGGCAATATCAAAATCAATTGAGCAAGGGTATTCAAGATGGATAGGCTATAGCCTGAATATACTTAAGATCCTCCGACAGTTAGTTATATCTATTAAATTCACAATAAATGAGAATTTGACCCCTGATATTGTGACCCCTATATACCAGAACCCATATTGGTTAATTTGTGCAGCCCTGATACCATCACAGATTGGTGGATATAACTACATGAACATCAGCAGATTATTTGTAAGAAATACAGGGGACCCTGCTACTGCATCTTTGGCAGATCTTAAGAGATTGATTCAAGCAGGATTAGTTAATGAATCTATGCTACAAAAGATAATGCACCAGAGACCAGGCACCAGTTCATACCTAGATTGGGCTAGTGATCCATACTCACTGAATATTCCTCATTCCCAAAGTGTAACAACCATTCTTAAGAATATAACCTCAAGGACTATTCTACAAAACAGCGATAATCCAATGTTAAGAGGACTTTTCCATTTTGACTTTGAAAAAGAAGATCAAGATTTAGCAGAGTTTCTTCTAGATAGACCCGTTATAATCCCGAGAGCCGCACATGAGATAATGGACAAGTCATTGACAGGGGCAAGACAAGAAATTGCAGGTATGTTGGATACTACAAAAGGGTTAATTAGGAACAGTATTAAAGCAGGAGGCATTAGTCCAGGACTTATAAGAAGGTTGGCAATGTATGACTATGAGCAATTTAGAACATTCAACAATCTTATGCTTGTCAGACATCATGACCCCTTGATTACAGTGGAAGCATGTTCAGTCAAACTAGCCATGACTTTGAGAAAAAGGATGTGGAAAGAACTTGCTCATGGACGAAGAATCTACGGCTTAGAGGTTCCTGATAGCATTGAGGTCATCAATGGATATTTCTTGAAAGAATGTGAGGAATGTTATTACTGTGCTGCCCATCAGGATCAA------TTTGGGTGGTTTTTTTGCCCCGCTGAATGTCAGTTAGACGATGTACACAGACCTACTGAATCTTTACGAGTTCCATATTTTGGTTCCACTACTGAAGAAAGGAGTGAAATTAAGCTGGGTAGTGTTAAAAGTTCATCTAGGGCCCTTAAGTCTGCCATCAGAATTGCAACTGTGTATACTTGGGCATTTGGAGATTCAGATGAGAACTGGGAGGAGGCCTGGTATTTGGCAAGTTTTAGAGCAAATATCACGCTGGATGAATTAAAGGCCATCACACCGATATCTACTTCAAATAACATTGCTCATAGATTAAGGGACAAATGCACTCAAGTGAAGTATGCTAGTACAACACTTAAT---AGGGTAGGTAGATACGTGACCATCAGTAATGACTCTTTAAACTTCCTGTTGGATGGGAGAAAAATAGACACTAACTTAGTTTACCAACAGATTATGTTGATGGGGCTTTCTACTTTAGAGGAACGATTTAGATTTGAGTCAGATACAGGCCCTACAAATACAGTATTACACCTGCATATCCAGCAGCAATGTTGTGTAGTGGAGATGGAAGACCACCCTTATATCGCAAG-TCACAATATACTGCCTACACTGGTGGGGGTTTATACAAATAAACTGGTTTATGATGATGATCCGATAATAGAGAAGGACAAGAATATTATAGCTCAACAG---GTTTTTAAAAGGGGAACT------CTT------------------GATTTCCCGAGATGGACTCTGCCTGAATTATCAGAAGCACTATCAAAGTCACTGGCTATAACCATCATTGAGATCATA-ACAAAAGAGACCAAAGACCACATAAGTGAGTTTAAAACACTATCTTCAGAGGACGGGATCAATAGTCTGATAACGGAGTTTATGTTAGTTGACCCCGAGCAATTCTCACTCCATATGGGAATGTACATAGCTATTAACTGGGCATTTGATATTTATTACAGGAGGCCTGAAGGAAAATATCAGATGGTAGAGTATCT-----TAATAGTATACTGCTCAACTCATCAAGAGCATTATTATCTGTGTTAGCTAATGCATTTTCCCATCCAAAAGTTTTCCATCGGTTTTGGGACAGTGGACTTATAGAACCAATTTATGGTCCTAACCTGTCCTCTCAGGACTTCACGAGAGTCTCAA--TTGATTTTCTCACCAACGCATATCAAGAGTACCTTAATTATTGGATGAGTGACAACGAGATTACT------TATGTTGCATCAGAAAGTGCTGAAGAAATTATTGACCAGAGGTTTGAGCTGATACAATCTAAACACTTATGTGTATTGTCATCTCTATATCTAGACAGAACAGTTATGCCGAGGATATTGAATAT-GACTGCAATTGAAAAATGTCAACTATTATACGATAAACTGAAATCAGAGCAGTACAAATATGGAATATATAGTGAT-------TGGAACTTAGACCCTCTAGATGTTGTTTTCTACCCTGCATCAGTGACCTACATAAGGAGAGGGACAATCAAACATATCAGGTTGAGATCATTGATGAGTTCTGAGACAACTGGA-------------TTCGACAAATTCCTTATGGAAAGACACCCATCTCAAAATTATCATGTACCTGAACTAACTGTTAAAGATTATCAGACAAAGTCTTATTATTTTCCAATTATG-----TCATTATATAGCAGTGAT----TATATTCAGCTTCAGGACTACCCCATTAGCAGTAAAAGAGCCAAT------TA-------T------------------------------TGGGAGAATCACGTTACTAGGAGAGTAGGTATTAATTCTACTTCACAATACAAAGCATTGGAGATTGCGAAATTTCTAGAAGACAAAATTGAA--CAGAAG-------GGTCCTAGACTGTTTCTTGGAGAAGGATCAGGAGCTATGATGATGATGTATTATTTAGTCTTGGGAAGAACTGATGTGTATTACAACACAGGAGTGTTCAACTCTGAGGTATTGGGACAGAGGATCTTAACGGTGACTCCAGCTGAAGCATTGTTAGTTGAAAGGAATAATACATCTGATCTT------GAATTTAGTCATCACCTCAGAACATTGTTTAATGGGAAGCCTGAGTCGACTTGGATAGGGTCCCGGGAGAGTTTCCTCTACATAATGTCCCAGATTGAGCCGCACTCAATATC---ATTAATCCATAATGATATGGAATCATCTGGTGAGAAAGACCCTATCATAATGTTACAAGAACAACTACATAGCTTAGCCCTTGCACTAAACTTAGGGAAAACAGAGTCCATCTATGTAACGAAGCTT---------GCTCCTGTGATGGGGGATTAT--GCAAATCAGTTGATCGGATTAATGACCGACTATTATGATGAAGTATTTGGGTTTATCCCAATATCTAGCAACCCTTACTCGAGTGAATTTTATATTATCATGTGTTACCCGAGACTTGAAACATTAGTTTCTCCTGATGATCTTATGTCTAAAATTCATATCGGTGGAATTAGCAAGACACTTGACATAGGAAGAATAATCATGGCTTTTAAAATAAGAAATCCAATTGCTGAGAAT------------------------------ACGGAACTTAAGAGACATG--------ATGAT---------------------------------------------------------------------TAC---------------CTTGCATCAGATCTTGTTAACCTAACAGCACATGAGAAGATAATGCTGTCAGGAGGGTTCAAAATGAATGGACCCAAAATAGCTAAACAGTTATTAGGTCATGACCCAGCGAGTGGCGAAGGAGTCCTTAGAGGGTCAATCAACACCTTCATCAACAACATGCTGGTTTCCTTAGATATGGAGAGAGAATCATCAACTT----TCTTTGAACCGTATCCAATCAAACAAGACTCTAAGATACGGGAAATATTATTTTCTATTACCAGAAGA-ATTGCTGGGTATTTTATACTTTATGGATCAATGAATTACACAGACTTAAGGAAGG-----AGACCATTACAAACTTGAGGAAAAAACACCTTTATTTAGACTG-------GACAA-GTCCGGGTGTTGTTTCTTTAATCCAGAAAAACCTCTAC----AAGAAAATCAAAGACTC-ACGCATAAAAGAGGTGGTTCTTTTGGAATTAGAGACAGTAGAGGTTAAGATGTGGTGGAAACTAGTGGGTTATTCTTTACTGATCCAGTGA-----------------------------------------------------------------------------------------------------------------------------------------------------------------------------------------------------------------------
>MZ328290_Wufeng_pearsonii_paramyxovirus_1
----------------------------------------------------------------------------------------------------------------------------------------------------------------------------------------------------------------------------------------------------------------------------------------------------------------------------------------------------------------------------------------------------------------------------------------ATGGAGGATAAAAGTAGTAACTCTGTAAGTGACATAATCTATCCTGAATGTCATCTAAATAGTCCACTAGTTACTGGTAAATTAATTGAGTTGATTTATTACACGGGACTTCCTACAAATCAAACAATTCAGGATTCAACACTTAGCAAGAATCTTAAATATAACTTTAGTAAAGCACGGAGA------TCTTACACTTATGATTTACAGAATAAATTGGGAAATGCAGTGAGAGAAGTTTACCCCAATACAAAAAAATTAAAACCTGTTGAATATCCAAGGGGAAATAGTTATTTATTTCGAATTAAAAGCTCAATTTTAATTAATAATTTAAGTAACTTAATGTCTTATGCTAACACTTGTTATAATAAGATTTCTAACAGGATAATGAATTTAAGAATTAATACTTCCAGAAAATTGGGCCTTA---CCAAG------------------GAAAATTATCTCAATGGTGAAAAGAACAGAAAAGAAATGAATTCAATCAAGAATCTCCCTAGTATAATGACAAACATTAAATGGTACGATACATTTTTATATTGGTTTACAATCAAAACTGAAATGAGAGATTTAATAAAAGGATCAAGAAAA------GATTTTAAACAGAAT--CAGTCCACATATA--TAAGACATGATCTAGAAGAACATGTGATTTTCTTGAATCGTAACCTTGTAATTATTATTCAATATCAATCC------------------------------CTCTGTATCTACTATCTTACCTTTGAACATATATTAATGTTATGTGATGTATTGGAAGGTCGATTAATGATTTCGTTAGGAATGGAGAGTGATTATAGATTTAAGCAATTACTTGAAAAAGGTTATAAATTGTGGGATTTCATAGATTCTCAATTTGACGACTTAGGGAACAAAAATTATGATTTAGTAGCAATGATTGAACCTTTAGTTTTAGGATTTCTTCAGATCAGAGATGAGACAAATATACTGGCTGGGTCATTTCTTGATTATGCTTTGCATGAGGTCAAGCAAATCTATACAGAAATGGAAATAACTGATACAGAGCAAATTTCTCTTATAATGGATATAATAACTGATATTTTTGATATAGATGATATACATATGATTTCTGAATTCTTTTCATTCTTTAGAACATTTGGTCATCCTACTCTGGAAGCAACTAATGCAGCAGAAAAAGTAAGAAGTCACATGAATAAGCCTAAAATGATAAAATTTATTACTATGATGAAAGGCCATGCTATTTTTTGTGGGATAATAATAAATGGATTCAGAGATCGTCATGGTGGAGCATGGCCTCCATTAGAACTTCCAGATCATGCATCAGAACGAATTAAGCAGGCTAGAAATAATTCAGAGGGGTTAACTGATGATTTATGTATTAGATTTTGGCAATCATTTGCAGGATTAAAATTCAAATGCTTCATGCCTCTGACACTAGATGAAGATCTTACTATGTATATGAAAGATAAAGCTCTGTCGGCATTAAGAAGTGAGTGGGATTCTGTTTATCCAAGAGAGACCCTAAGATATGATCCTCCTAAATCGACATCATCAAGAAGATTGGTTGAGGTTTTCCTTGAAGACAGAAATTTTGATCCTATTAACTTGATCAATTATGTTCTATCTGGTGATTATCTTGAGGATAATGAATTCAATATTTCTTATAGTCTAAAGGAGAAAGAAATCAAACAGGTCGGCAGATTATTCGCTAAGATGACATATAAGATGAGAGCATGTCAAGTTGTTGCAGAATCACTCATAGCAACTGGTATTGGTAAATATTTCAAGGAAAACGGAATGGCAAAGAATGAACATGAGCTCCTTAAAACTCTTCATAAACTTTCAGTTTCTTCAGTACCTAAAAATCACAAG---------------------------ATA------------AATAATACTAATAGTAGTAATTCGAGAGTAGTACTTAAAAATAACCATAGATTATATAATAATACTAAAAATAAGAACAATCTTGCAAAAATTGAATCAGATTAT----------------------------------------------------------------------------------------------------------------------AAA---------------------------------------------------------------------------------------------------------------------------------------------------------------------------------------------------------------------------------------------------------------------------------ACAAATGAG-----------------------------------------------------------CAATATGAAACAGTTAGCACATTTTTAACAACAGATCTACAGAAATTTTGTCTTAATTGGCGGCAGGAAACTACTTCGTTGTTTGCGGAAAGATTAAATGAGATATACGGTCTTCCAGGATTTTTTAATTGGCAACATAAAATTCTAGAGAAGTCGGTCTTATATGTTGCTGATCCTTATTGCCCACCTTATAACAA--TAAACATATTGATCTTAATGAAGTGGAGAATCAACAGATTTTTATTAAATATCCCATGGGTGGGATAGAAGGGTACAGTCAAAAATTATGGACAATAATCACAATTCCTTTTCTGTTCCTAAGTGCTTATGAAATAGGAATAAAAATTGCCGCAGTAGTTCAAGGTGATAATCAGGCAATTGCTATTACAACTAGAGTTCACCCAAATCTTCCTTATAACCAAAAGAAACACATGGCTGCAATCACAGCACAAAATTACTTCTACAAGTTAAGAAGTAACTTGGGAGATATTGGGCATAACTTAAAAGCAAATGAGACAGTTGTAAGTAGTCATTTCTTCGTTTACTCTAAAAGAATCTATTATGATGG-GTTAGTTCTTTCTCAATCTTTAAAACCTTTATCTAGAGTTGTGTTTTGGTCAGAAACTCTCGTTGATGAGACAAGATCTGCTTGCAGTAATATTAGTACTGCAATATCTAAGTCAATTGAGCAAGGATTTTCTCGATGGATAGGCTATTCAATTAACATTTTAAAAATCTTACAGCAATTAATTATATCCTTGAAATTTACTATAAATGAGAATTTAACACCGGATATCACTACTCCAATTTATCAAAATCCTTATTGGCTTATTTGTGCGGCATTAGTCCCTTCTCAAATAGGTGGATATAATTACATGAATATAAGCAGATTATTTGTTAGGAACATAGGTGATCCAGTTACTGCTTCATTGGCTGATCTAAAAAGATTAATTGAGGCCGGATTAGTTAATGAAAGTCTTCTTCAAAAAGTCATGCATCAAAAACCAGGAACAAGTACATATCTTGATTGGGCAAGTGATCCATATTCTATAAATATACCAAACTCTCAAAGCGTGACCACAGTTTTGAAAAATATAACATCCAGGACCATTTTACAGAATAGTGAAAATCCAATGCTAGCTGGCTTGTTCCATTTTGAATTCGAAAAAGAAGATCAAGATTTGGCAGAATTTCTATTAAATAGACCTGTGATTATTCCAAGAGCGGCTCATGAGATTATGGATAAATCTCTTACCGGTGCTAGACAAGAGATAGCAGGGATGCTCGACACTACAAAGGGGTTGATACGGAATAGTATCAAAGCAGGGGGAATCAATCCAGGACTTATCACTAAACTAGCATTGTATGATTATGAACAATTTAGAGTATTCAATAATTTAATGTCAGTTAAAATGAGTGATCCATTAATTACAATTAATGCTTGTTCTGTTAAATTAGCTATTACATTAAGAAAGAGAATGTGGAAAGATCTTGCTCATGGGAGAAAGATATACGGTCTTGAAGTTCCTGATTCAATAGAAGTAATAAATGGTTATTTTGTTAAAGAATGTGAAGACTGTTATTATTGCAGTGCTAATCAAAATCAG------TATGGATGGTTCTTTTGTCCTGCAGAATGTCAATTAGATGACGTTCACCAAGAATCCAATTCTTTAAGGGTACCTTATTTTGGATCCACCACAGATGAAAGAAGTGAAATCAAGCTTAGTTCAGTGAGAAATACATCTAGGGCACTTAAATCGGCCATTAGAATTGCTACTGTTTACACATGGGCATTTGGAGATACAGAAGAGAATTGGAATGAAGCATGGTATTTATCTAGTTTTAGGGCTAATATTACATTGGAAGAGTTAAAGGCTATAACACCTATATCAACATCTAACAATATTGCACATAGATTAAGGGACAAGAGTACTCAAATGAAATATGCTAGTACAGCATTAAAT---AGAGTTGGACGCTATGTAACTATTAGCAATGACTCTCTAAATTTCCAAATAGAGGGGAGAAAAATAGACACTAATCTTGTATATCAACAAGTTATGCTGACAGGGTTATCTGTTTTGGAAGAAAGATTCAGATTTTCTAGCACTACCGGGCAGAAAAACACAGTCCTTCATCTCCACATTCAATCTAATTGTTGTGTAATAGAGATGGAGGACCACCCTTATATAGAATC-TAAGCAAATTTTACCTATACTTCATGGAGTTCAAGCTAATCGACTGGTATATGATGATGACCCTATAATTGAGAAAGAAAGAAATTTGATTATGCAACAG---GTATATAAATCTGGTACT------TTA------------------GATTTTCCTAGATGGGATTTGTGTGATCTGAATGAAGCTCTCAGTAAATCATTAGCACTGACAATCATAGAAGTTATA-ACTAAAGAAACGAAGGACCATTTAAGTGAATTTAAGACATTATCTTCAGATGACGATATAAATAGTCTAATTACTGAATTTCTACTTGTTGATCCTGAATCGTTTTCACTTAATCTAGGATTATGCATAGCAATAAACTGGTCCTATGATATTTATTATAGACGGCCAGAAGGTAAATATCAAATGTTGGAATATCT-----AAATTCAATATTATTAAGTTCTTCCCATTCACTTATGATTATTCTAGCAAATGCTTTTTCTCATCCAAAAGTATTTCAAAGGTTTTGGGATAATGGTTTGGTTGAACCAATTTATGGTCCTAATCTATCATCACAGGATTTTACCAAGATAGCGA--TTGATTTTTTAATAAATTCTTATCATCAATACTTAAATTATTGGTTGAGTGGTGAGAGCACACCA------TATATTCTAACGGAGGGTGATGAAGACATCATTGAGCAAAGATATGAGGTTTTGCAAGCTAAACACCTCTGTATGTTATCATCCTTGTATCTTGACAGAGATAGAATGCCAAAAATACTAAACCT-GACGTCTATCGAAAAATGTGCAATTCTAACAGAGAGATTACGTACAGAACAATTCAAAAATGGAATATTTGCAGAT-------TGGAAGTTAGATGAGTTAGAGGTTATAAACTACCCATCTTCATTGACGTATATCAGAAGAGGAAGCATAAAACACATAAGACTCAGATCGATACTAAGCAGTGAATCAATTGGT-------------TTTGATAAATTCTTAATGGAAAGACATCCTGTTAGATCATTTCAACCAAATCTAATTACGGGGTTGGATCTTGAAACTAATTCTCATTTCTTTCCTATAATG-----GCTATATTTGGATCAGAT----TACAAGCAATTGATGCAAGAATCTTGGAATCAAGAGGATAGCAAT------TA-------T------------------------------TGGGAAAATCATGTGACAAGGAGAGTAGGGATTAACTCGACCTCTTCATACAAAGCTCTTGAAATAGCACATTATCTTGAAGATAAGATCGAG--AAAAGA-------GGTTCAAGATTGTATTTAGGAGAGGGCTCAGGAGCAATGATGATACTTTATCATTCATTGTGGGGTCCTGCTAGAACTTACTACAACACAGGTGTCTTCAATACAGAAGTCATTGGACAAAGAATTTTATCAGTAACTCCAGCTGAAGCTCTAATGGTAGAGAAAAATAATACATCAGATCTT------GAATTCTCTAACTGTTTGAATACATTATTTAATGGTAAACCTGAATCAACTTGGATAGGATCAGATGAGAGTTTTACCTATATTATGTCCCAAATTAACCCTCACACACTGGA---ATTCATTCATAATGATATGGAGTCAACTAGAGAAAAAGATAGTTACATTATCTTACAAGAACAAATCTATAGTTTGACATTAGCTTTGAATTTAGGTTCGAGATCGTCAATCTATGTAACTAAGATT---------GCTCCATATGTTTCTGATTAT--ACAAGCCAATTAATAATGTTAATGACAGAGTATTATGAAGAAGTGTTTGGGTTTATCCCGTATAGTAGCAATCCATATTCTAGTGAGCTTTACATTATCTTGAGTTATCCTAAGATGTCAGGAATTTATTCTCCCAATACGCTTCTATCTAGGATTAATGTTGATCATAGTGATCATGCTATAGATATAGGCATGATAATTAGGAACTTTAAGATTAGATACCATATTGATAGATCC---------------------------TATGAACTAGGGCGATATGATG--------AC------------------------------------------------------------------------TAT---------------TCATCATCCGATCTTATCAACTTAACTAAGCCAGAAAAATTATTGTTATCAGTTGGATTTTCATTGAATGGGCCTAAGATAGTTAAACAATTAATAGGTCATGATCCGGGGTCAGGAGAAGAAATTCTAAAAGCATCTATTCAAACATTGTTAAATAATTTGCTAGTTGCATCAGACTCTGAAAGAGAAACTTCAACAT----TTTTCGATCCTTATCCAATCAAACAGGATTCAAAATTAAGGGAAATAACATACTCTATAGCAAGAAAA-CTGACAGGTTATATGATACTTTATGGTAAAGGGAGATATCGAGATTATCGGAAAA-----GAGCCATTAATAATATTCGCAGAAAAATAATTTTCCTAGATTG-------GAACA-ACTATGATGTTTGTAGCATATTCAATAAAAGTATGATG----ACCAAGTTCAACAAATC-AGGGTTGAAGGATACAGTTATGCTTAGGTTAGAAACAGTTGAGATCAAGATGTGGTGGAAAGTGGTTGGGTATTCCCTTCTCCTAGATTAACAAATTATTAGGTTACCGTTTCCAAAACCATAAGTGTATGATTCATTGACAATTAAGAAAAACTAAAACCTACTTAAAGGTAGGACCAATATC------------------------------------------------------------------------------------------------------------------------GC
>MZ312421_Hipposideros_bat_paramyxovirus_PREDICT-PMV-74/PDF-0699
-------------------------------------------------------------------------------------------------------------------------------------------------------------------------------------------------------------------------------------------------------------------------------------------------------------------------------------------------------------------------------------------------------------------------------------------------------ATGGCTGAATTAACTTCAATAATATATCCAGAATGTCACCTTGATAGCCCTATAGTTGCTGGCAAACTTGTTGAATTAATAATGTATGCCAGATTACCTTGTAATCAAGAACTAAATGATGAGACTTTGATCAGGAATATAAACATAAACATTCAAAAGAATAAGCGA------ACACCTCTCATCATCGCTCAAGAAGAATTTGGTGAGTATTTRATCAGATCAGGGCTTAATATCAAAAGAATTAAGCATGTTCCCTATCCTTTTGCTAATGAATTCTTATTTAGATTAACTGATAATGATCTCACAGCAAAATTGTTCTCTTTATTCAAACTATCTCATTCCTGTTACTCTAAAATAAGTCAACGGCTTGTTAGGTTGAAGAAATTAGTTGAAAGTAGATTGGGAGAAA---CAAAG------------------GATCAAGGCTATGCAGCAGAGATGGAATATGAGAATGAGCGAGCTATTGTAAATCTTCATCTTAGATTTGAAACATCTGCATGGTTCAAGCCCTTCTTATTTTGGTTCGCACTTAAAACAGATATGAGGGATCTGATTAAAAACAATAAAACT------AACAGGAAAAGGAGT--CAGCAATCGATAT--TGCATTATGATTTAAGAAAATATTACATTCAAATGAATAGAAACTTAGTTTTGATATATAACAAACAGACA------------------------------AGAGAAGCTCATTACTTAACCAATGAGATGGTGCTGATGTTTTCTGATGTCGTTGAAGGGAGACTGATGATTGATGTTGCAATGAATACAGACACAAGATTTAGAGAGTTCAAAGCAAGAGGAAGGGCCTTATGGCGTTTAATTGATTCCTTATTCGTTGATCTCGGAAATCAAACTTATAACATTGTAGCCATGATAGAACCTCTTACTCTCGGGTATCTTCAAATGCACGACAAGTCACCTGAGTTGAAAGGAGCATTCCTTAAATACGCACTTGACGAAATCAAGAATGAATTAGATGAAAATGGGATCTATCACGCTGATGATCAGAACTTGATTTTTGATGCAATCGATGAGATTTTCAATTTGCCTGATATACACATGATTGCAGAATTTTTCTCCTTCTTTCGTACTTTCGGTCATCCTATTTTAGAAGCTTCAGAGGCTGCGACTAAGGTCAGGGAGCATATGAATAAACCCAAAATCTTAAAATTTAATACATTGATGAAAGGCCATGCGTTGTTTTGTGGGTTCATAATTAATGGGTACAGAGAGCGGCATGGAGGTTCTTGGCCACCACTTACTTTACCGCAGCATGCTTCCAGACCCATATTAGCTGCATATCACAATAACGAGAGCTTGACTGACGAATTATGTATTTTAGAATGGAAATCCTTTGTAGGTTTAAGATTTAAATGTTTTATGAATCTGACTCTTGACGATGATCTAACCATGTTTATGAAAGATAAAGCTTTGGCAGCTATAAAATCAGAGTGGGATTCAGTTTACCCTAAGGAAGGAATGATCTATAATCCTCCTTCTCAAACCACATCAAGACGCCTAGTTGAAAGATTCCTTGAAGACGATAAATTCGATCCTGTTCTTTTAATGAATTATGTTCTTAATAAAGAGTATCTGGAAGATGAAGATTTTAATATCTCATATAGTCTAAAAGAAAAGGAGATTAAGAAAGTTGGTCGTTTATTTGCAAAAATGACATACAAAATGAGAGCTTGTCAAGTAGTGGCAGAATCACTTATAGCTAATGGCATTGGGAAATATTTTAAAGAAAATGGTATGGCAAAAGATGAGCATGAATTGCTTAAAACGTTACATAAATTATCTGTTTCCTCGATACCTAAAGACAACAAA---------------------------ACG---------AGTAATAAATCAGAAAGTTATCAAGAAAACAGYAATTTRAGTAATTCTCAAAATACCGGTAAGAGAATTAATTGGGGTCATTATCAATTACAGGATTGTCACCAGTCG---------------------------------------------TCACAT-GGCACTAAAAAATCTAAGTTGCAGTTAACTTCCAGGAAA---------------------------ATT---------------------------------------------------------------------------------------------------------------------------------------------------------------------------------------------------------------------------------------------------------------------------GATTATGCTAAAGAAGAA-----------------------------------------------------ATTCAATACGAGACAATGAGTACTTTTTTAACTACAGATTTACAGAAGTTTTGCTTGAACTGGAGACAGGAGACATCAGGTATATTTGCTCAGAGGTTGAATGAAATCTATGGTTTGCCTAATTTCTTTAATTGGATGCATCCCAGATTAGAAAAATCAGTTTTATATGTTGCTGATCCACACTGTCCTCCAAAGTACAA--TCATCATATTGAACTAAATGATGTAGAAAATGACCAGATTTTTATTAAGTACCCCATGGGTGGGATTGAGGGATATTGTCAAAAATTATGGACTATAATCACCATTCCTTTTTTGTTCTTAAGTGCATATGAGGTTGGGACAAAGATTGCTGCAGTAGTTCAGGGTGATAACCAAGCCATAGCAATTACAAAAAGAGTTCACCCTAACTTATCTTACACTGAGAAAAAGATCAAGAGTACGCAAGTTGCCCAACAGTACTTTAATCAGCTGAGAAACAACATGGCAGCTATAGGACACAACCTGAAAGCTAATGAGACAATTGTTAGTTCACATTTTTTTGTGTATTCAAAACGTATTTACTATGATGG-CTTGGTATTATCACAGGCACTGAAACCTATCTCGAGAGTTGTATTTTGGTCTGAGACTCTAGTAGATGAAACTAGATCAGCATGCAGCAATATAAGTACGGCATTAGCCAAGTCAATAGAGCAAGGGTTTCATAGATGGATTGCTTATGGGATTAATATCATAAAGGTCCTCCAACAACTTATTATATCTTTGAAATATACAATTAACCCTAGTATGACTGATGATATTACTGAGCCTTTAATTAAGAATACGAATTGGCTTATTTGTGCTGCAATTATCCCATCACAGTTGGGTGGATTTAATTACTTGAACATGTGTAGATTGTATGTTAGAAACATCGGTGATCCAGTCACTGCTTCAATAGCTGATATTAAAAGATTAATTAGTGCCAAATTGYTAGACGAGAGCATTCTACAAAAAATTATGCTTCAAGATCCTGGTGAAAGTGATTATCTGGATTGGGCAAGTGATCCTTATTCTGTTAACTTGCCTAATTCACAAAGTGTTACTGTCATGCTTAAGAATGTTACCGCCCGATCAATTCTATCTAATAGTGAAAACCCAATGCTAAAGGGTTTATTCCATTTTGATTTTGATCAAGAAGATAGAGATCTCGCCAGATTTTTACTAGATAGACCAATAGTGATTCCAAGAGCAGCCCATGAAATTATGGACAATTCACTAACCGGCGCAAGGCAAGAAATTGCAGGTATGCTAGACACAACAAAGGGCTTAATCAGGAACAGCATTCGAGCAGGAGGCATTAAGCCTTCCTTAGTAGAGAAGTTGTCGCTTTATGATTATAATCAGTTTCGAGTGTTCAACAATATTATGAAAATTAAAAAAGAAGACAAATTGATCAATTATGAAGCATGTTCTGTTCATCTTGCAATAACACTAAGAAAACGAATGTGGGCAAAATTAACTCACGGAAGACCAATTTACGGGTTAGAAGTCCCTGACACAATAGAGGCAATAAAGGGATTCATTATTAAAGAGTGTGAAGATTGTGATTTTTGTGCAGCAGGTAATAACCAG------TATGGTTGGTTTTTTGTGCCGAGTCACTGTGAATTAGACAAAGTGAATCAAGAAAGTAACAAGATTAGGATACCATACTTCGGATCCACAACAGATGAAAGGAGTGAAATAAAATTGAGTCATGTCAGTTCACCATCACGAGCACTAAGAGCAGCAGTAAGGATTGCAATGGTTTACACCTGGGCTTTTGGTGATGACGAAACATCATGGAATGAAGCATGGTATCTATCATCATTCAGAGCAAATCTAACTATCGATGAGCTTAAAGCAATTACCCCAATTTCGACATCAAATAACATCGCTCATCGCCTTAGAGACCGAAGCACTCAAATGAAGTATTCAGGCAGTGCATTAAGC---CGTGTTGGCCGTTACACAGTGATTAGCAATGATAATCTAAATTTTGAAGTTGAGGGGGTGAAAGTGGATACTAATCTCATTTATCAGCAAATAATGTTGATTGGATTATCCTCTCTTGAGGACAAATTTAGATACAACCAAGACACAGGTGATATCAACACTTTATTACATCTACATATTAATAAAGGCTGTTGCGTGATACAAATGTCGGAACATCCGTATGTATCGTC-AGAAAACGTTCTCCCTCAACTACAACAAGTTGATTGTAATAAGTTAATTTATGATGATGACCCTATTATAGACAAGGAGCAGCTTAAGATTCATAACCAG---CTTTTTAGATCAGGAACA------TTG------------------GACTTTCCAAATTGGGACATTAGTGAACTACATGAAACTTTAGCTCAATCTCTCTCTATGACAATCATTGAAATTATC-ACAAAAGAGAATCGAGATCACATGAATGAATTTAAAGTCTTATCATTAGAGGACGATATCAATAGTATGATCACTGAATTTCTGTTGGTTAACCCTTCTCAATTTTCTATTTACTTAGGGATGTACATCGCAATTAACTGGTCATTTGACGTGTATTACAGAAGACCAGAAGGAAAGGCCCAAATGATTGAGTTTTT-----ATCTACAATCTTAAAAACTACTCATAAAAATAATTTGTCTGTGTTAGCTAATGCTCTTTCACACCCTGTTGTGTTTACAAGATTCTGGGATGCTGGGCTTATTGAGCCTGTTTATGGACCAAATCTAATGACCCAAAACTATACAAATATAGCTA--TTGACTTGTTGATTATATCATACTCATCTTACATAGATTATTGGCTTAATGGAGATACATTGGAG------TACCTTATCACAGAGACAGAAGATCAGATTGTAGATCAAAGGTTTGAGATAACTCAGGCAAGACATTTGTGTTTCCTCGCCTCTCTCTATCTTGACAGGTCTGATATGCCTATTATTCGAGGGTT-GACATCGATTGAAAAATGTACGGTAATGACAGAAATCATCATGCAACAGAAGTTTACATTAGGCTATTACACGTCC-------TGGAACACTGACATTTTACCTATTATAATTCACTCAGCTTCACTGACATACTTAAGACGAGGCACCATAAAACATCTCAAGCTAAGAAATTATATTTCTGCCGAATCATTCGGT-------------TATGACAAAATGATATCTCTTGGCCAAGAACCTAGAATTTTTGATTTGCCAATGAAAGTTTTGGACTACCAAGAGGAGTTTTCTTTTCATACTCCCGCAATC-----AACTTAATGTCTAACCAA----TTCTCAGAATTTAATTTTAAGATAGATACTTCGAGTGATCTGAAT------AG-------G------------------------------TGGGAGAGTCATGTTCATAGACGCATTGGACTTAATTCAACTTCTTGTTATAAGGCTATGGAAATTTCAAACTTTATACAAGATAAAGTTGAC--CCTAAG-------TCAGACAGGTGTTTTTTGGGAGAAGGGTCGGGTTCTATGCTTGCCACTTACCTAATGACTCTAGGGGAAGCCAAAACTTATTATAATTCTGGTGTTTCAGCGAGTGATTCAGTGGGTCAACGAGTCCTAAGAGTGTATCCATCGGAGTTTTCACTTGTTGTTAAGAATAACCCTGACAACAAT------AAATTAGAGTCCCTATTGTATGTTTTATTCAATGGCAAACCGGAATCAACTTGGATTGGAAATATGAGCTCGTTTAAATACATTATGAATACAATCCCTCATCATTCACTTGG---TTTGCTTCATAATGATATGGAGTCATCGATAGAAAAGGACAATTATACAATTCTACTAGAACAAGTTCATAGCTTGTGTCTTGCTGTCAACTTACTCAATGACAATGGAGTTTACATTACCAAAGTT---------GCACCGAGGTTCGAAGATTAC--ACTAATAACTTAATCAACCTGATGTATTCGATGTTTTCTGAGGTTATAGTATTTATACCTGCATCTAGCAATCCTCACTCAACCGAGATTTACCTGATCTTGAGGAACAAAAAATTAAAGACAATCATATATCCAAGCATGTTTATGGATACTATTATTCGGGGTAAAATTTGGCCTGGTGTATTTGTRTCTGAGATAATCCTCAATATGAAGTTGAAAAATTCTATGGCTTACCAA------------------------------GAAAACCATGGATACACTC--------ATGAT---------------------------------------------------------------------TAC---------------TTGAAGAGTGAYTTGAAGTCACTTTCAAAGACTGAGAAGTATTTAATGTCTTTTGGATTTAGGTTAAATGGACCAAAGATAATCAAACAGTTATCTGGTCATGATGTCTCATCAGGACGAGAAAATTTACTTTCTTCTATTAATCTGCAATTGAACAATCTCTTAAATCTCTTTGATCAGAAAAGAGACAGCGTTCCTT----TTTTTGATCCTTATCCTATTTTAGAATCATCCCAATTACGAGAACTTGTGGAAGTCCTGTGTAAGAAA-GTTGCATGTTTTTGGATTCTGTACAGTGAAGGGAATGARTTGAAGGAGCGTGCAA-----GAGCAATTAACAACTTAAGGAAGAGATCATTAGTATTGGATAT-------GTCAA-ATGCCTTTCTCACAAACATTATAAACACTTACCTTATA----AAAAGGATGGAAAAGAT-GAACATAGCAAAGTTTTGGTGTTTTAAGATCCCTGTTGTTGAGATCAAGATGTGGTGGAAAATAGTTGGCTACTCAACACTAATTATAACATGA--------------------------------------------------------------------------------------------------------------------------------------------------------------------------------------------------------------------
>NC_025351_Cedar_virus
-ATGGAAAGTGACTTTGATATATCTGTTAGCGACGTACTGTACCCAGAATGTCATTTGGACAGTCCTATAGTCGGCGGTAAGCTCATTACTTCTCTTGAGTATGCGAATTTGACTCATAACCAACCTCATGAAGATCAGACATTGCTGACTAATATAAATGTCAATAAAAAGAAGAAGATAAAAAGTCCTCTAATATCCCAACAATCTTTATTTGGAAATGAGGTTAATAAGGAGATTTTCGATCTTAAAAATTATTACCATGTCCCCTATCCAGAATGTAACAGAGATTTATTCTTAATCTCTGATGACAAAATAGCATTCAAACTCAGTAAAATCATGGATAATTCTAATAAACTGTTTGATGGTTTAGAGAGGAAACTGAGTCGCTTAATTTCGAATGTAGATAATCAACTATTAAATGCAACCTCTCTTCATAATAATTCTGAGATGGATCGGAAGGGAAAAGAACATCCTTGCTTCCCAGAAAAGAGCACAATTGATGATGTAAGACAGCAGAGACAGACACGAGATTTTCCAAAGAATTCAACTAGAGAGGGAAGATCTCCAAAACACCCTGATGCCGGTCCTACACCTGAAAACAGTGCCAAAAACGATTTGCATAGAGACAACACAGACAATATGCCAACAGGCCATAGTTCGACATCTATGAAAAAACCTAAAATATCTGGAGAAGAATATCTTAGTATGTGGCTAGACTCAGAGGATTTGGGTTCTAAACGAATTTCTGCACAATTAGGGAAGGATGTATCATGTAAAGGCCATCTGCACACGACAGAAGACAAACCGATAATAGTTCCTGACACTCGATATATCCAAAATCATGAATCTA---ATAAC---------------GATATTTTCCCCAAAAAAGAGAAAAAATTCTGCAAACTTCCACCGTCATCGGATAATTTAACCAAAATCATGGTGAATTCAAAATGGTACAATCCTTTCCTTTTTTGGTTTACTGTCAAGACTGAACTTAGAGCCTGCCAGAAGGAGAACTACAAAAGG------AAAAACAGAAAA--TTGGGAATTATCA--CATCGATTAAAGGTTCATGCTATAAGTTGATACTCAACCAGAATCTAGTAGCAATATTCGAGGAAGACAGCAGTGGATACTCAGATCATAAAAAAAGAAAAAAACGATGCTACTATCTAACTCCCGAAATGGTCCTTATGTTCTCCGATGTAACTGAAGGAAGATTGATGATTGATGTTGCAATGAGATTTGACAAAAAGTACAAAACTCTAGAGAAAAAGGCTTTGAAATTATGGTTTCTTATAGACGAGTTATTTCCTTCTATGGGAAATAGAGTGTATAATATTATATCCATGCTTGAGCCTTTGACTCTCGCGATATTACAGGTTAAGGATGAGTCAAGGTTGTTGAGAGGTGCATTCATGCATCATTGTTTAGGTGACCTCTTCGAAGAACTTCGAGAGTCCAAGAACTACCCGGAAGATGAGATCAAGAGATTTGCCAACGACCTAATAAATGTCATGACCTGTCGGGACATTCATTTAGTAGCAGAATTCTTCTCATTCTTTAGGACTTTCGGACATCCAATATTGAACGCTCAAACTGCAGCCAGGAAAGTTAGAGAGTACATGTTAGCAGATAAAATCCTTGAGTACGAACCTATCATGAAAGGTCATGCGATTTTCTGTGCTATAATCATAAATGGATTTAGAGATAGACATGGAGGAGTTTGGCCTCCTCTTGATCTTCCAAAACATTGTTCAAAGAACATAATATCTCTCAAAAATACAGGTGAAGGGGTAACTTATGAAGTAGCAATAAACAATTGGAGATCATTTGTCGGGTTAAAGTTCAAATGTTTTATGGGTCTCAATTTAGACAATGATCTCAGCATGTACATGAAAGATAAAGCATTATCACCTTTAAGGGATCTTTGGGATTCAATCTATTCACGTGAAGTAATGTCCTACCAACCACCTAGAAACAAAAAATCAAGAAGATTGGTTGAGGTTTTCGTTGATGATCAGGACTTTGATCCCGTTGATATGATAAATTATGTTCTGACCGGAGAATATCTCAGAGATGATGATTTCAATGCTTCTTATAGTTTAAAAGAGAAAGAGACCAAACAAGTTGGCAGGTTGTTTGCTAAGATGACTTATAAAATGAGGGCCTGTCAAGTTATTGCTGAGAATTTAATTGCACATGGGATTGGGAGATATTTCCATGAAAACGGGATGGTTAAGGATGAGCATGAGCTCAGCAAATCACTGTTTCAATTGTCTATATCAGGAATACCAAGAGGGAACAAAAACAACAAATCGACGAACGACACAATCCACGAAAGCAAGATCGAGAATAACCATTCCTTTAAAAACATCCAGAATCGATCATTTCGAAAGACGGATAACCCATACAATAGATTTAACATTGATAACCCAACTTTCTTATCCCCAAACTGTAACCCCAAGTATAACCGTAAGAATTCAGAGACAATAGGTATATTCTCT-CGTGCAGAAACCAAAAGCATGATTAGAGAACAGAAAAGTCACAGAGAAGTCAAAATAAATAAGCTAGATATCGGCAGTGATAATGAAGAGCAAGGAAAAGAGATAGATGCCGCCAAGTACAAAATCACGGACAACCC----AAATCCACACATAAATCCTCAAGATCAACCCGGAATCTGTCAAGAAGACAAAGGCAAAGAAGGAGCAAAGTCAGAT-CTCACAGAAGGCATGAGTTTTCTGGAGATGCACACACTCTTTAACCCGAGTAAGAGCGATATCAGAACAAATCT-CGAATTGGAAAAGAGTTCACTTTCAAACCCTGGATTTATATCACAAAAAGAGAAAAGAGGCAAAACTTATAATGAATCCCATTCACTGGGAAAGTTCTC--TAAAGAGGATGAAGAAAGATACGATGTCATCAGTGCATTCCTGACAACAGATTTACGAAAATTCTGCTTAAATTGGAGACATGAATCAATCGGCATTTTTGCAAGAAGGATGGACGAAATCTATGGTTTGCCTGGTTTCTTTAATTGGATGCACAGAAGACTAGAGCGATCTGTGTTATATGTTGCGGACCCTCATTGCCCGCCGTCTATCAA--TGAACATATCGATCTAAACGATTCACCCGAAAGAGACATATTTATACATCATCCGAAAGGGGGTATAGAAGGATACAGCCAAAAACTGTGGACAATAGCGACTATCCCTTTTCTATTCCTCAGTGCTCATGAGACAAACACCCGGATAGCGGCAGTTGTACAAGGTGACAATCAATCAATTGCAATTACACATAAGGTCCACCCTCATTTGCCTTACAAAATGAAGAAAGAACTCTCTGCAATGCAGGCAAAAAAATATTTTTCAAGGTTACGGCACAACATGAAGGCATTAGGGCATGAATTGAAGGCGACCGAGACTATCATTAGTACTCATTTCTTCATTTATTCCAAGAAAATCCACTATGACGG-GGCTGTTTTATCACAATCTCTGAAATCAATGGCAAGGTGTGTATTTTGGTCAGAAACCCTTGTTGATGAAACTAGAGCAGCATGCAGTAATATCAGCACAACAATTGCAAAGGCTATTGAGAATGGTTATAGCAGGAGATCTGGCTATCTGATAAATGTTCTTAAAACCATCCAACAAATTAATATATCATTGAGTTTTAATATAAATGAATGCATGACAGATGACATAATCAGACCGTTTAGAGATAATCCAAACTGGATCAAACATGCCGCATTAATCCCCGCCAGCTTGGGAGGACTCAACTATATGAACATGTCTCGATTGTATGTGAGGAATATAGGGGATCCAGTCACAGCATCGATAGCAGATGTTAAGAGAATGATTCTCGGTGGTGTACTACCCATTGGAATACTCCACAATATCATGTTGCAAGAACCCGGTGATGCCACTTATTTGGACTGGTGTAGTGATCCATACTCCATCAACCTAAAGCAGACTCAAAGTATCACAAAAGTTATAAAGAACATAACGGCAAGAGTGATACTAAGGAATTCGGTCAATCCACTGCTCAAAGGTCTATTTCATGAAGGTGCTTATGAGGAGGACACTGAATTAGCAACATTCATTTTGGACAGGAGAGTCATCTTACCACGAGTCGGTCACGAGATCTTAAACAACTCCATCACAGGAGCAAGAGAAGAGATCTCGGGCTTACTGGATACCACAAAAGGATTGATAAGAATTGGCATAGCAAAGGGAGGATTAACTCAGAGAACATTATCTCGAATTTCCAATTATGATTATGAACAATTTTTGAACCTAATGAATATGTTGAAGAACAAAGAACAAAACAGTGTCATTTCCCTGTCAGCTTGCTCTGTTGACTTTGCTATAGCTTTAAGAAGCAGGATGTGGAGGAAATTGGCAAAAGGAAGATTAATATATGGTTTAGAAGTCCCTGATCCAATAGAAGCAATGATTGGCTTTCTCATTCTTGGGAGTGAAAATTGTCTACTCTGTGATTCAGGAAGCAAAAAC------TATACCTGGTTTTTCATACCAAAGGATGTACAGTTGGATAAGATTGATAAAGATCACGCATCAATAAGGGTACCCTATGTCGGATCAACTACCGAAGAAAGATCAGAGATAAAGTTAGGATCCGTGAAAAATCCAAGCAAATCCCTGAAATCTGCTATAAGACTCGCAACTGTGTACACTTGGGCATTTGGCACAAGTGATGCTGAATGGTGGGAGGCTTGGTACTTGTCTAATCAACGAGCAAATATACCCTTAGATGTTCTCAAAACGATAACACCTATATCTACTTCAACGAATATTGCTCATAGATTACGAGACCGATCAACACAGGTTAAATACGCCAGTACATCTCTTAAC---AGAGTATCGCGGCATGTAACAATTAGTAACGATAACATGAATTTTGAATTTGACGGGGTTAAAATGGATACCAACTTGATTTATCAACAAGTCATGCTGTTAGGGCTTTCATGCTTGGAGAGTTTATTCCGAAATAGGAAAATGACAAATAGTTACAATATCGTGTACCATTTACACGTTCAAGAACATTGTTGTGTAAAGGCTCTGAATGATTTACCTTATACACCGTC-AACACATCCAGTGCCAAATTATACAGAAGTTAGAGATAATAGGTTAATTTACGATCCTCAACCTATATTAGAATTTGATGAGCTAAGATTAGCAATTCAG---CAAACAAAGAAAGTAGAT------TTG------------------GAATTTTCATTGTGGGATACAAAAGAACTTCATGAGAATTTAGCTCAAAGTTTAGCGATTACAGTAACGGATATTATG-ACAAAATCTGATAAAGATCATATTAAAGACCAAAGAAGTATAGATGTTGATGATAATATTAAGACACTAATAACTGAGTTTTTATTAGTAGACCCTGAAATGTTTGCCGTAAATTTAGGATTGCATATATCAATAAAATGGTCATTTGATATTCACTTTAAAAGACCAAGAGGACGCTATAGCATGATAGAATACTT-----GACTGATCTTTTGGATAATACTTCTTCTCATGTTTATCGAATCCTTACTAATGTATTATCTCATCCCAGAGTTATGAGAAAATTCACTAATGCCGGGCTACTAGTACCGAAATACGGTCCCTACCTTACAAGTCAAGATTTCAAAAAGATGGCGG--TAGATTTCATAATAACAGCGTATACCACATTTTTGACCAATTGGTGTAATAATAACAAGTTTTCA------ATTCTAATACCTGAACAAGACCCTGATATACTTGAATTAAGAAAAGACATCACTCATGCAAGGCATTTATGTATGATCTCGGATCTTTACTGCTACTCTTTCAAGCAACCTTGGATAAAGGAGCT-TACACCACAAGAGAAGATCTGCGTCATGGAGGACTTCATAGCCAATTGTGTTGCTAATGATCAAACAAGTGCGGGC-------TGGAACATAACGCCCTTAAGAGTTTACAATCTCCCTGCATCGACCACATACATCAGGAGAGGGATAATAAAACAATTAAGAATCCGTCAAAGCAATGAGCCTATTGATCTG----------------------GAAGATATTAGGATTGGTCAGAACCCCGATTTTGTGAATAAACCTATTGAGTTTTGTAGCAGTGAATTCGGTATCACAATTTATAACCTTGAAGAA-----ATTCTTCAATCAAATGTG----CATCTCAGTGTAAATATGAACATTGACTCCTCAACAAGTAACAAT----------------------------------------------ACTGAAAATCATTTATTTAGAAGGGTAGGCTTGAACTCTACTTCATCTTATAAAGCACTATCTTTAACACCTGTTATTAAAAGATATCATCAA--CAGAAC-------ACTAATAGGCTGTTTATAGGAGAAGGATCAGGGTCTATGATGTATCTTTACCAGAAAACCTTGGGGGAGACAATATGCTTCTTTAATTCGGGAGTTCAGTACAATGAGGATCTGGGTCAAAGGGAACAATCATTATACCCGAGTGAATACAGTATCTGTGAACAAGGAGTAAAAAAAGAAAAC------CCTCTCACCGGGCATGTTATACCACTATTCAATGGAAGACCAGAAACCACATGGGTAGGCAATGATGATTCTTTCAAGTATATATTGGAACATACTATAAATAGAGACATCGG---GCTTGTTCACTCCGATATGGAAACAGGAATAGGGAAGGATAATTATACTATCTTAAATGAACATGCACATCTTATAGCACTGAGCCTTACAGTAATGATTGATGATGGAATCTTGGTGTCTAAGGTA---------GCTTATGCCCCTGGGTTTTGC--ATCTCTTCATTATTGAATATGTACCGGACATTTTTTTCATTAGTTCTATGTGCGTTTCCACCGTATAGCAATTTTGAATCAACTGAATTTTACCTGATTTGCTTGCAAAAAAGTATACCCGGACCTATCACACCAGCTAGAGCCATCCAACAAACGACGAAGCAATCTAGAGAAGAGGATAATAGTATAACTAATAATATCCTCAAAATCAAAAATCTTGTTCAGAAAGAATTTATCAAA------------ACA------------GTAAAGAAAAAATACGAAA--------TCCAT------------------CCT------------------------------------------------------TCG------------TTTAACTGTCCTATCAACTTCACAAAGGATGATAAATATTTAATGAGTGTTGGGTTTCAAGCCAATGGTCCTGATATGATACGTAAAGAGACGGGCTATGACATAGGTAGCAATGTAGAGAATCTCCGAGATGTCTTAATCAAGTTGTTTGCAGATGCAGTCACCTTCTATGATGATGTCACAAATAAAAAGAACT----TTTTAAATCCTTATCCAGTCTACACAAGAACTCAGTATAAAATTCTGATGGATAAAATATGCAAGAAA-GTCACCTTATACACCTTAATCATATCATGTAAAGGATCCAATCAATATTGCTGGG-----AAATTAAATCCCAAATAAGAAAGCATTGTCTCATACTTGATTT-------GAAAA-GTAAGGTTTTTACAAAACTTATTCCAAAGGGATTAAGA----GAAAGGGGTGACTCAAA-AGGGATGAAGAGCATATGGTTCACTAAACTAACCAGTCAAGAGGTGAAAAGATGGTGGAAGATGATATCTTACATCGTGATAATAAGCAATCCATAA---------------------------------------------------------------------------------------------------------------------------------------------------------------------------------------------------------------C-
>KJ641657_Bat_paramyxovirus_BtMl-ParaV/QH2013
----------------------------------------------------------------------------------------------------------------------------------------------------------------------------------------------------------------------------------------------------------------------------------------------------------------------------------------------------------------------------------------------------------------------------------ATGGGATCAAATGAAAAATATAGTGCCGACATTGGAGACATTATTTATCCGGAATGTCATCTTGACAGTCCAATTGTTACAGGGAAATTAATTGAATTGGTATTCTACACATCGCTTCCACTTCCTACAAATTTAGAAGACAAAACACTATTGAGGAATTTGGAGCGGAACACTAAAATTGGGAGACGA------TCATTCATCTATAAGAGTCAAAATTATCTTGGTAATTCAGTTAGAGATTGCTACCCAAGCATTCATGACTATAAAGTGATTGATTACCCATCAGGCAATTATACACTATTTAGATTAGAAAGTAAGAACACTACAGTAGTACTTGACAACCTCTTGAATTATGCTGGTGTATGTTATAGAAAAGTTTCAGATAGATTAATCAAATTGCGGAAAAGTATTAATCAGTCACTAGGACTAA---ACGAA------------------AATACTAAGAATGATCACACTGCAGATAATCATGAGGAGAGTTCAATTAGAAATTTATCAGAGATTCTGAAAGGATCAAAATGGTACAACCCTTTCCTTTTTTGGTTTACAATTAAGACAGAAATGCGTGATCTGATTAAAACTTCCCCTAAA------GACTCCAGAGTTAAT--AGGACTCCGTATA--TCGTTCACCATATGGAATACTACTCTGTGTTTTTAAATAGAAACTTATGTATTATTGTAAATCCTCAAAAT------------AAA------------------GAGATACATTACTTTACCAATGAAATGGTTCTGATGTTTAGTGATGTCCTTGAGGGAAGGTTGATGATAGACATTGGGATGACAGCAGATTATAGGTTCATTGATTTTAGGCAGAAGGGGTACAAATTATGGGAATTTATAGACTTACAATTTACAGACTTAGGAAATAATACTTATGATTTAGTCGCAATGATTGAGCCTTTAGTTTTGGGATTTCTTCAGCTGAGGGATCCGACATCAGAATTGAGGGGGGCATTCCTGGATTATTGCCTTCATGATTTAATACAGATCTACATAGATAAGGGGTTTACAAACAGAGAAAATCATAAGTTGATCCTTGATATTGTGTTTGATATTTTCAATATAGATGATATTCACATGATTGCTGAGTTCTTTTCATTTTTTAGAACATTCGGACACCCTACTCTAGAAGCAACTAATGCAGCAAATAAGGTTAGGACTTATATGAATAAGCCTAAAGTGATTAAATTCTTGACAATGATGAAAGGACATGCATTATTTTGTGGAATAATAATTAATGGATATAGAGATAGACACGGAGGGGCTTGGCCACCTCTAGATCTACCAGCACATGCATCAAACAGAATCAAACAGGCAATGAACAATTCGGAGGGCCTTACAGATCATTTGTGCATAACCTATTGGCAATCATTTAGTGGAATTAAATTTAGATGCTTTATGCCATTAACATTAGATGATGACTTAACAATCTATATGAAGGATAAAGCACTTGCAGCACTAAAATCAGAGTGGGATTCCGTTTACCCAAATGAGACTTTACCTTATGATTCACCTAGACAAACTTCTTCTCGCAGGTTGGTTGAAGTATTCTTAAATGATTCAACATTCGATCCTGTTAGGTTGATTAATTATGTTCTCAGCGGTGAATATTTAAATGATCCAGAATTTAATATATCTTATAGTTTGAAAGAGAAGGAAATTAAACAGGTAGGAAGATTATTTGCTAAAATGACATATAAGATGAGGGCTTGCCAAGTTGTCGCTGAATCATTGATCTCCAATGGTGTAGGGAAGTATTTCCATGAAAATGGGATGGCAAAAAATGAGCATGAACTTTTGAAAACATTACACAAACTTTCTGTTTCATCAGTTCCAAAGAACAACAAA---------------------------------------CTTGATAAGGAATCTAAA---------TTCTTGCAGAACAAAAAGGGGAACAGCTCTAATCATAACTTTAAATCTCCTAGTAATAATGTCAATAAAAAACATGGCAAT------------------CTT---------------------------------------------------------------------------------------------------------------------------------------------------------------------------------------------------------------------------------------------------------CCT-------------------------------------------------------------------------------------------------------------------------GGCAGT-----------------------------------------------------------ATACAGTATGAAACTGTAAGTACTTTTTTGACAACTGATTTACAAAAGTTCTGTTTAAACTGGAGACAAGAAACTTCTAATCTCTTCGCAGAAAGACTTAACGAGATCTATGGCCTTCCCGGTTTCTTCAATTGGCAGCATAAAATACTAGAAAAGTCTGTGTTATACGTTGCGGACCCCCATTGCCCTCCTGATCATTT--AGTTCATACAGAACTAGATAATGTAGAAAATAACCAAATCTTTATAAAATACCCGATGGGTGGAATAGAGGGGTATAGTCAAAAACTTTGGACTATTACTACAATTCCTTTTCTCTTTTTGAGTGCTTATGAGGTAGGAACAAAGATAGCCGCAGTAGTTCAAGGAGACAATCAGGCAATAGCCATCACTGCAAGAGTTCACCCTAATTTACCCTTTCTTGAAAAGAAACGTAAATCAGTTAAATTGGCTCAGCAATTTTTTTACCGATTGCGTTCTAATCTGGGTGATATAGGACATAATTTAAAAGCCAATGAGACAATTATTAGCAGTAACTTCTTTGTTTATTCTAAGAGAATCTATTTTGATGG-ATTAGTTTTATCACAATCATTAAAACCACTCTCAAGAACTGTGTTTTGGTCAGAAACACTAGTTGACGAGACTAGGTCGGCATGTAGTAACATTAGCACTGCAATAGCTAAATCCATTGAGCAAGGATTTTCTAGGTGGATAGGTTATGCGATGAATGTTCTAAAAATTATACAACAGTTATTAATCTCAATCAAATTTACTATTAATGAGAACATGACAAATGACATAACGTCCCCAATCTATCAGAACCCTTACTGGATTATCTGTGCTGCACTTGTTCCAGCTCAAATTGGCGGATACAATTACATGAACATTAGCCGATTATATGTAAGGAATATAGGAGATCCAGTTACTGCATCATTTGCAGATATAAAGAGACTGATTAAAGTCGGGTTATTAAATAGCAGGATCCTCCAAAAAATCATGCATCAAAAACCAGGAAATAGTACATTCCTAGATTGGGCAAGTGACCCTTATTCGGTAAATATTCCTCACTCACAAAGTATTACAACAATGCTTAAGAATATTACATCTAGGACAATTTTACAGAATAGTGAAAATCCAATGCTTAAAGGCCTGTTCCATTTTGAGTTTGAGAAAGAAGATCATGATTTGGCTGAGTTTTTATTGAATAGGCCTATCATTATTCCTAGGGCTGCACACGAAATTATGGATAAATCATTGACAGGTGCTAGGCAAGAAATTGCAGGGATGTTAGACACTACTAAAGGTTTAGTTAGAAATAGCATAAGAGCAGGGGGAATTCATCCTGGATTAATAAAGAAATTATCCATGTATGATTATGAACAATTTAGAATCTTTAATAATCTGATGTCCATAAAAGAATCTGATCCTTTAATTAATTCAGATGCCTGCTCTGTAAGGCTAGCAATCACATTAAGAAAGAGGATGTGGAAGGATTTAGCATACGGGAGACAAATATATGGGTTAGAAGTGCCAGATACACTTGAAGTTGTACAGGGTTATTTCCTCACAGATTGCGAGGATTGCTACTACTGTGTTTCAAATCAGCAGCAA------TATGGGTGGTTTTTTTGTCCTCCTGAATGTGAATTAGATGAAGTGAATAGAGAAACAAACACTCTAAGGGTCCCTTACTTTGGATCAACCACAGAAGAGAGGAGTGAAATTAAATTGAGTACTGTTAAAAACTCATCTCGGGCTCTGAAATCCGCAATAAGAATTGCGACAGTTTACACCTGGGCGTTTGGTGACACAGATGAAAATTGGGAAGAAGCTTGGTATCTAGCTAGTTTTCGTGCTAATGTAACTTTGGATGAGCTTAAAGCAATAACTCCAATATCAACATCTAACAACATAGCACATCGACTAAGAGATAAGAGTACACAGATGAAATATGCCAGCACAACTTTAAAT---AGAGTTGGAAGATATGTTACAATTAGCAATGATTCTCTAAACTTTATAATTGATGGTAGGAAAGTAGATACTAATCTGGTTTACCAGCAAATTATGCTATTAGGAATTGCTGTTTTCGAGGAGAAATTTAGATTTGTCTCTACAACAGGATATTGTAATAACGTTTTGCATTTACACATCCAAACTAGCTGTTGTGTGACTGAAATGTGTGATCACCCCTACATTGAATC-ACATAAGCCCTTACCTGTTCTGCAAAAAGTTGATTGTAACAAGTTGATCTATGATGATAATCCAATCATAGAGAGAACTCAAAATTTAATCACCCAACAA---ATTTACAGATTAGGATTA------CTG------------------GATTTTCCTCGCTGGAATATAAAAGAGTTGAATGATTGTTTGTGTAAGTCTCTGGCTGCTACCCTCATTGAAATCTTA-ACCAAAGAGAATAAAGATCATCTTAGTGAATTTAAAACACTTTCTTCAGAAGATGATATTAATAGCTTAATAACAGAATTCCTACTAGTTGATCCTGAGACATTTACACTTAATTTAGGAATGTATATAGCAGTAAACTGGGCTTATGATATATACTATAGAAGACCATCAGGGAAATACCAAATGATTGATTATCT-----TTCAACGATTTTAGTCTCATCTTCTCGAAGTCTCTTCATTGTTATCGCTAATGCCTTGTCTCATCCGAGGGTATTCCAGAGATTTTGGGACAGCGGTATTGTTGAACCTGTTTATGGACCCAATTTATCTAGTCAAGATTACATACGGGCAGCAA--TTGATCTTCTTACTTGGTCATACCAACAGTACTTGAATTTCTGGCTTGATGATAACGAAACAGAT------TATATTCTATCTGAAGGTGATGAAGAAATTATTGATCAGAGATATGAAGGAACTCAAGCAAGACATCTTTGTATGTTATCATCACTTTATTTAGATAGGTCAAGAATGCCAATAATATTGAATCT-AACCTCAATTGAGAAATGTGCTTTATTAAATGCTCGTCTGTCAGAAGATCAGTTTAAAGATGGGGTTTACAATGAT-------TGGAATCTAGAGCCTCTTCCTATTATTGTTTACCCTGCATCAACAACATACTTAAGGAGAGGATCTATCAAGCATATCAGACTTAGACAAATTATGGAATCAGAAGTCATAGGGT-------TG------GATAAACTACAGATGATTAGACATCCTTCTAATCAAGTCAAAATGCCCAAATTAGATTATAAAGATCAAGACTATTATTCATTTTATTTTGAAACAAAA-----GAGTTTTATACCTCAGAC----TATGTTCAATTGCAAGAGAGTCCATGGGACAAAAATCATAGGAAT-------------------TAC------------------------TGGGAGAATCACATTGCACGTCGTATAGGCATTAATTCTACTAGTTGCTATAAGGCAGTTGAAATCGCTAATTATCTTAGAGACAAATTAGAC--ACTGAA-------GGAGACAGACTGTTTTTAGGTGAAGGATCAGGTGCAATGATGATAACATACTACAACTTGTTGGGCCCAACGAAGACATTTTATAACACAGGTGTATTCAATAATGAGGTGCTAGGTCAACGCATCTTAACTGTCAACCCTTCAGAAGCTCTATTGGTCGAGAAAAATGGTATGTGGTCACAT------GAATTTACTAAAAATCTTGTACGTTTATTCAATGGCAAGCCTGAATCCAGCTGGATCGGAACTAATGAGAGTTTTACTTATATAATGTCACAGATTGAAATCCACTCCATTTC---ATTTATTCATAATGATATGGAATCATCAAGTGATAAAGATGCATCGGTAATAATAAAGGAACAAATCTATAGCTTAGCTCTTGCTCTAAATTTAGGTTCAGAAAACAGTTACTATGTTACTAAATTG---------GCACCTAAAAATGGAGACTAC--ACTGATCAGTTT------------------------------------------------------------------------------------------------------------------------------------------------------------------------------------------------------------------------------------------------------------------------------------------------------------------------------------------------------------------------------------------------------------------------------------------------------------------------------------------------------------------------------------------------------------------------------------------------------------------------------------------------------------------------------------------------------------------------------------------------------------------------------------------------------------------------------------------------------------------------------------------------------------------------------------------------------------------------------------------------------------------------------------------------------------------------------------------------------------------------------------------------------------------------
>KJ641659_Bat_paramyxovirus_BtVs-ParaV/SC2013
--------------------------------------------------------------------------------------------------------------------------------------------------------------------------------------------------------------------------------------------------------------------------------------------------------------------------------------------------------------------------------------------------------------------------------------------------------------------------------------------------------------------------------------------------------------------------------------------------------------------------------------------------------------------------------------------------------------------------------------------------------------------------------------------------------------------------------------------------------------------------------------------------------------------------------------------------------------------------------------------------------------------------------------------------------------------------------------------------------------------------------------------------------------------------------------------------------------------------------------------------------------------------------------------------------------------------------------------------------------------------------------------------------------------------------------------------------------------------------------------------------------------------------------------------------------------------------------------------------------------------------------------------------------------------------------------------------------------------------------------------------------------------------------------------------------GCCGCCCTTACCCTCCCAAAACATGCATCTCAACGAATCAGACAAGCACAAAACAATTCAGAAGGTCTTACAGATCACATGTGTATAACAAATTGGCAATCTTTTAGTGGCATCAAATTCCAGTGTTTTATGCCATTGACTTTAGATGATGACTTAACTATGTACATGAAGGACAAGGCATTGTCTGCTATAAAATCAGAATGGGATTCTGTGTATCCAAGAGAAAATCTTAAATACGATCCTCCAAAATCAACAACTTCAAGAAGGCTGGTTGAAGTTTTCCTAAACGATGCAAACTTTGATCCTGTAACATTAATTAACTATGTGTTAAGTGGTGAATATCTTGATGATCCAGAATTTAACATCTCATACAGCTTGAAAGAAAAGGAAATTAAACAAGTGGGTAGGTTGTTTGCTAAAATGACATATAAAATGAGAGCTTGTCAAGTAGTAGCAGAGTCATTAATCTCAAATGGAGTTGGGAAATTCTTTCAAGAGAATGGAATGGCTAAAAATGAACATGAATTACTTAAAACCCTCCATAAACTATCTGTTTCTTCTGTGCCAAAAGATAATAAA---------------------------------------ATACATAAGGAGAGCGAA------------TATTTTACAAGTAAGAGTAAGAGTCAGGTAAAAGACAAATCCAAAAATAATGACACCAGGACAGACAACAAAGCA---------------------ATT---------------------------------------------------------------------------------------------------------------------------------------------------------------------------------------------------------------------------------------------------------CAG----------------------------------------------------------------------------------------------------------------------------TAT--------------------------------------------------------------------GAGACAGTCAGTACCTTCTTAACAACTGATCTTCAGAAGTTTTGTTTGAATTGGAGACAGGAGACCACCAACTTGTTTGCTGAACGTCTGAATGAGATTTATGGTCTCCCGGGATTTTTCAATTGGCAACACAAAATACTTGAGAAGTCTGTATTGTATGTTGCTGACCCTTACTGTCCTCCTAAGTACGA--CAATCACATCCCTCTTGATCTTGTTGACAACGACCAAATATTTATTAAATACCCGATGGGAGGGATAGAAGGATACAGTCAAAAATTGTGGACCATTACAACAATCCCATTCCTGTTTCTTAGTGCATATGAAGTAGGAACTAAGATAGCAGCTGTGGTCCAAGGGGACAATCAAGCAATTGCAATTACTGCCAGAGTTCACCCTAATCTTCCCTTTTCAGAGAAAAAACGAAGATCCGCAGACATGGCCCAAAAGTTCTTCTACAGACTAAGAGAAAATCTAGGTGATATAGGTCATAATTTAAAGGCCAATGAAACTATAGTCAGCAGTAATTTCTTTGTTTATTCTAAAAGGATTTATTATGATGG-AGTTGTACTTGCTCAATCCTTGAAACCGTTGTCAAGAGTTGTTTTCTGGTCTGAGACATTAGTTGACGAGACTCGTTCGGCTTGTAGTAATATTAGTACCTCAATATCCAAGTCCATTGAGCAGGGATTCTCAAGATGGATTGGATACTCTCTGAATTTGCTTAAAATTATTCAGCAACTCTTAATTTCAATTAAGTTCACAATTAACGAAAATATGACAAGTGATATTACAACGCCAATCTATCAGAACCCATATTGGATACTCTGTGCAGCCATAGTACCTGCTCAAGTTGGGGGATATAATTAC----------------------------------------------------------------------------------------------------------------------------------------------------------------------------------------------------------------------------------------------------------------------------------------------------------------------------------------------------------------------------------------------------------------------------------------------------------------------------------------------------------------------------------------------------------------------------------------------------------------------------------------------------------------------------------------------------------------------------------------------------------------------------------------------------------------------------------------------------------------------------------------------------------------------------------------------------------------------------------------------------------------------------------------------------------------------------------------------------------------------------------------------------------------------------------------------------------------------------------------------------------------------------------------------------------------------------------------------------------------------------------------------------------------------------------------------------------------------------------------------------------------------------------------------------------------------------------------------------------------------------------------------------------------------------------------------------------------------------------------------------------------------------------------------------------------------------------------------------------------------------------------------------------------------------------------------------------------------------------------------------------------------------------------------------------------------------------------------------------------------------------------------------------------------------------------------------------------------------------------------------------------------------------------------------------------------------------------------------------------------------------------------------------------------------------------------------------------------------------------------------------------------------------------------------------------------------------------------------------------------------------------------------------------------------------------------------------------------------------------------------------------------------------------------------------------------------------------------------------------------------------------------------------------------------------------------------------------------------------------------------------------------------------------------------------------------------------------------------------------------------------------------------------------------------------------------------------------------------------------------------------------------------------------------------------------------------------------------------------------------------------------------------------------------------------------------------------------------------------------------------------------------------------------------------------------------------------------------------------------------------------------------------------------------------------------------------------------------------------------------------------------------------------------------------------------------------------------------------------------------------------------------------------------------------------------------------------------------------------------------------------------------------------------------------------------------------------------------------------------------------------------------------------------------------------------------------------------------------------------------------------------------------------------------------------------------------------------------------------------------------------------------------------------------------A-
>KJ641656_Bat_paramyxovirus_BtMd-ParaV/LN2012
---------------------------------------------------------------------------------------------------------------------------------------------------------------------------------------------------------------------------------------------------------------------------------------------------------------------------------------------------------------------------------------------------------------------------------------------------------------------------------------------------------------------------------------------------------------------------------------------------------------------------------------------------------------------------------------------------------------------------------------------------------------------------------------------------------------------------------------------------------------------------------------------------------------------------------------------------------------------------------------------------------------------------------------------------------------------------------------------------AGTATCC--TCATACATCATTTGGAAGATCATACTGTCTTCTTGAATAGGAACTTAGTTGTAATCATTAATCACAATGAC------------TAT------------------ACAACCCACTACCTCACATTCGAGATGGTGTTGCTAATGTCAGATGTTTTAGAAGGTAGATTGATGATTGATTTAGGGATGTCATCTGATCATAGATTTCATATTCTGAGAGGTAAGGGTCATAAATTATGGGAGTTCATTGATAGTCAATTTGAAGATTTAGGAAACAATACATATGATTTAGTTGCAATGATAGAACCTTTAGTTTTAGGTTTTTTACAATTGAGAGATCCATCGGAATTACTCTGTGGTGCTTTTTTGCAATATTGTATGACTGATCTACTGGATATTTATAAATCACATGGGTATACAAATCAGGAAGATTTAGATAATGTTACTAATATAATCTTTGATATATTTGATATAGATGATATTCATATGATTTCAGAATTTTTCTCCTTTTTCAGAACTTTTGGTCACCCAACTCTTGAGGCCTGGAATGCTGCAGACAAAGTGAGAAGTCACATGAACAAGCCTAAAGTTGTCAAGTTCATCACTATGATGAAAGGACATGCACTTTTCTGTAGTACTATCATTAATGGATACAGGGATAGACATGGCGGTGCTTGGCCACCACTAATTTTGCCACCTCATGCTTCAGATAGAATTAAACAAGCACATAATAATTCTGAGGGTTTGATAGATGATTTGGTAATAAGGAATTGGCAATCCTTTTCAGGAATAAAATTCAAATGTTTTATGCCTTTGACCTTAGATGAGGATTTAACAATGTATATGAAAGACAAAGCACTGGCCGCACTTAAATCAGAATGGGACTCAGTTTATCCAAAAGAAGTCATGATATATAATCCACCGAAACAGACATCATCAAGAAGGCTTGTTGAAGTGTTTTTACAAGACAGAAATTTTGATCCATCTACATTAATTGATTATGTAATTTCAGGTAAATATTTAGAAGATAAGGAGTTCAATATATCTTACAGTTTAAAAGAAAAGGAAATCAAACAAGTTGGGAGGTTATTTGCAAAAATGACTTACAACATGAGAGCTTGCCAGGTTGTTGCAGAATCACTCATAGCAACAGGAATAGGGAAATATTTCAAAGAAAATGGAATGACAAAAAATGAACATGATTTGTTGAAAACTCTTCATAAGTTATCAGTTTCATCAGTCCCAAAAGACAACAAA---------------------------------------ATGTTCCATACAGCG---------------GATATATTCAAGAAAAATGATAATGTGACAACTTCAAAAATCACAAAGATAGACAATACA------------------------------------ATC---------------------------------------------------------------------------------------------------------------------------------------------------------------------------------------------------------------------------------------------------------CAA----------------------------------------------------------------------------------------------------------------------------TAT--------------------------------------------------------------------GAGACTGTCAGTACATTCCTAACAACTGATCTACAAAAGTTTTGTCTGAATTGGAGACAAGAAACAACCAATTTGTTTGCAGAGAGGCTTAATGAAATCTATGGACTTCCTGGTTTTTTCAACTGGCAACACAAGATTTTAGAGAAATCAGTACTTTATGTTGCTGATCCTCACTGCCCGCCAAAATATAA--AGAACATGTTGGTTTAAATGATGTATCAAATGATCATATTTACATAAAGTATCCAATGGGTGGCATTGAAGGTTATAGTCAAAAACTGTGGACTATTACTACAATTCCTTTTCTGTTCTTAAGTGCATATGAGATTGGTGCCAAAATTGCAGCAGTGGTTCAAGGAGACAATCAAGCAATTGCAATAACAATGAGAGTTCACCCAAATCTTCCATACAGGAAGAAAAAATTGATGTGTTCCAAATTAGCACAACAATTTTTCTATCAATTAAGATCTAATCTAGGTGATATAGGCCATAATCTGAAGGCTAACGAAACTATTGTCAGTAGTAATTTCTTTGTTTATTCTAAAAGGATATACTATGACGG-AGTTGTCCTATCACAGTCTTTAAAGCCACTATCCAGGGTTGTATTTTGGTCTGAGACAATAGTTGATGAAACTAGATCTGCATGCAGCAATATAAGTACAGCCATCTCTAAATCTATAGAACAAGGTTTTTCCCGCTGGATTGGATATGCTATCAATACACTCAAAATTATCCAACAATTGGTGATATCACTCAAATTTACAATCAATCCTTCGTTAACTAGTGATGTCACAAATCCAATTTATCAAAATATGTACTGGCTTATTTCTGCAGCATTGGTTCCCTCACAAATAGGAGGATTTAATTACATGAATTTAAGCAGGTTATACGTAAGAAATATAGGAGACCCTATTACAGCATCATTTGCAGATCTAAAGAGATTAATCAAGGCAGGATTATTAAACCAGTCTATTCTTCAGAAAATATTACATCAAAATCCAGGCCAAAGCACATACTTAGATTGGTCAAGTGACCCTTATTCTGTAAATATTCCTCATTCTCAAAGTGTAACAACAATTTTGAAAAATATAACAGCTAGGACTATTTTACAAGCTAGTGAAAATCCAATGTTAAGGGGACTGTTCCATTTTGATTTTGAAAAGGAAGACCACGATTTAGCACGGTTTTTGTTAGATCGACCCGTCATTATTCCTAGAGCTGCTCATGAGATCATGGATAAATCACTCACGGGTGCTAGACAGGAAATCGCTGGTATGCTAGATTCTACCAAAGGGCTTATAAGAAATAGCATCAGAGCAGGTGGTGTTAGCCCTGGAATGTTAACAAGAATATCACTTTATGATTATGAGCAGTTTAGAGTATTTAACGATTTGATGAAGACTAAAGAAGAGGACAGACTAATTACAGTAGAGGCATGTTCAGTAAGGTTAGCAATAACACTAAGAAAGCGAATGTGGCGAGATCTGGCACAAGGCAGACAAATTTATGGATTAGAAGTCCCTGATTCTTTAGAAGTGGTCAAAGGATATTTTTTAAGAGAATGTGAGGACTGTTATTATTGTACTGCTAATCAAGTACAA------TATGGTTGGTTCTTCTGCCCTAAAAATTGTGAATTAGATGCAGTCAATCATGAAACAAATGCAATAAGAGTCCCTTATTTTGGATCAACTACAGAAGAAAGAAGTGAGATAAAGTTAAGTAATGTCAAGAACTCATCCAGAGCACTGAAGTCAGCAATAAGGATAGCTACTGTGTATACTTGGGCATTCGGAGATTCAGATGAAAACTGGGAGGAAGCTTGGTATCTTGCAAGTTTTAGGGCAAACGTCACATTGGACGAACTCAAAGCAATAACACCTATCTCAACATCAAATAATATTGCACATAGGCTAAGAGACAAAAGTACACAGATGAAATATTCCAGTACAGCATTAAAT---CGTGTAGGGAGATATGTCACCATTAGCAATGACAACCTCAACTTCATCATTGATGGTAGGAAAGTAGATACCAATCTAGTTTACCAACAGATCATGTTAACAGGTTTAGCCATCCTAGAGGAATTGTTCAGATTCCAATCTACTACTGGAAGCAAGAACACTGTCCTTCATCTACATATTCAAAAAGAATGTTGTGTTCAAGAAATGTCTGATCATCCTTACATTGATTC-AAATTCCATACTGCCAACATTACAAAGAGTAGAGGGGAATAAACTGATATATGATGATGATCCAATAATAGAGAGAACCAAGAATATAATAACTCAACAA---GTTTACAAATCTGGGGTA------TTA------------------GACTTCCCTCGATGGTCAATACAAGAATTGAATTCGACGTTATCAAAAGCTCTAGCTGCTACAATAATCGAAATTATA-ACCAAGGAGAACCATGATCACTTAAGTGAATTCAAGACATTATCATCTGAGGATGACATAAACAGCCTGATAACAGAGTTTATGTTGGTTTCACCTGACGAATTTTCACTGGATTTGGGCCTTTATATGAGTATAAATTGGGCATATGAAATTTATTATCGGAGACCTCAAGGTAAATATCAAATGATTGAGTACCT-----ATCAACCATACTAAACCAAGCATCAAGATCACTCTTTGCTGTCATGTCTAATGCACTATCACATCCTAGGATATTTCAGAGATTTTGGGACTCAGGATTAGTCGAACCTATATATGGCCCTAATTTATCATCTCAGGATTTCATCAAAATAACTA--TTGATTTCATGATTAAATCATATCAACATTATTTGAATTATTGGTTAGGTGGTGATGAAACAGAA------TATATTCTATCTGAGAGTGACGAAGAAATAGTTGACCAACGATTTGAAAATATACAATCAAAACATCTATGCATGGTTAGCTCATTGTACTTAGAGAGGTCTGTTATGCCCAAAATATTAAATAT-GACATCCATTGAAAAATGTGCAATATTGACAGATGTTTTACAACGAGAACAATTTAAGAATGGTATTTATTCAGAC-------TGGAATATGGATCCTTTAGAAGTTATCAATTACCCTGCGTCGATCACTTACATGAGAAGGGGAACAATAAAACATATAAGATTACGGCAGGCTTTAACATCCGAGGTAATTGGAT-------TT------GATAGGTTGACTATTGAGAGACATCCTACGAAAGAATTTGTTCCACAAATAAAATTTGATGAATTTCATGATAATTATAGTCATTTCTTTCCAATAACT-----GCTATTTATACTTCAGAC----TATATTCAACTCCAATTCAACCCTTGGGCAAAGAAATCAAATAAT-------------------TAT------------------------TGGGAAAATCATATTAGTAGAAGAGTTGGCATCAATTCGACATCCTGTCATAAAGCATTGGAAATCTCACATTACATTTTAGATAAAATTGAA--AAGGAA-------GGACCTAGACTTTATCTCGGCGAAGGTTCAGGTGCTATGATGATCACTTATTATATAACATTAGGCAAAACACAGGTTTATTACAATACAGGAGTTTTTAATAGAGAAGTTATGGGTCAGAGAGTGTTGACAGTGCAGCCATCTGAGGCAATGATGGTAGAGAGACAAAATCCACTTGAATTG------GGATTCTCAAGAAATCTTAAAGTATTATTCAATGGAAAACCTGAATCCTCTTGGGTTGGATCAGATGAGAATTTTGCCTATATAATGTCACAAATTGAAACACATAGTCTCAG---TTTCATCCACAGCGATATGGAGTCTACTCCAGATAAGGATCAAATTTCAGTTATACAAGAGCAAACATATGCAATGGCTTTAGCTATTAATCTAGGAAATTCAAATAGCATATTTGTGACTAAAGTA---------GCGCCTCAAGAAAATAGTTAC--ACCACGCAATTCTTGAATGTTCTAATGATACATTATGAAGAAGTATTTGGTTTTATTCCTGCTAGCAGTAACCCTTACTCAACTGAGTTTTATATAATATGTTCCTATCCACGTGTCAAAACAATGGTGAATCCACATATTCTCATGTCTACCTATGCTTCTCCTCTATGTGCAATATTATTTGATGTTGAGATAGGTGTTATTGCTTTGAGTTCGTCC---------------------------------------------------------------------------------------------------------------------------------------------------------------------------------------------------------------------------------------------------------------------------------------------------------------------------------------------------------------------------------------------------------------------------------------------------------------------------------------------------------------------------------------------------------------------------------------------------------------------------------------------------------------------------------------------------------------------------------------------------------------------------------------------------------------------------------------------------------------------------------------------------------------------------------------------------------
>KC154056_Miniopterus_schriebersii_paramyxovirus_Bat_Ms-ParaV-2/Shaanxi2011
----------------------------------------------------------------------------------------------------------------------------------------------------------------------------------------------------------------------------------------------------------------------------------------------------------------------------------------------------------------------------------------------------------------------------------------------ATGGCAGGTACTCAGGATGTAACAGATGTTATCTACCCTGAATGCCATCTAGACAGTCCTATTGTATTTGGCAAACTTCTTGAACTAATTTTTTACACTGAATTACCTTTCACCCAAACTTTGCTAGATAATACTCTTCTTAGAAATCTTGAACATAATATTAAAAATGGTAGAAGA------TCATACACTTACAATGCACAATTACAGTTAGGAAACGCAGTAAGAGCATCATACCCAGATGATAGAAAAATCAATCAAATTGTTTACCCTAGTGGAAATTACAGATTATTTAGAATGAAAAGTTATCAATTAACTAAAAAGCTAGCAGCTATCATGAATTACAGTGGAATCTGCTACAAAAAAGTGAGCGAAAAATTGATTAGATTAAGAAAAGACATATCCTCTGGATTGGGTCTGA---CCACA------------------ACCGATTTTGAACAAGGCCAGAACAATGAGCATGAAATCAATTCTATAAAACACCTTAATGAACTCATGGCAGGAAGTGTATGGTATCAATCCTTTCTTTACTGGTTTACCCTCAAAACAGAGATGAGAGACTTAATTAAAAATGCACGGAAA------GATTACAGACAAAAT--AGAACTTCTGTCC--TCACGCATCATCTTGAAGACCATAGTGTTTTCTTAAATCGCAATTTGTTAATTATTATAGAATATGACACC------------CAA------------------TCAACTCATTACCTCACATTTGAAATGGTACTGTTAATGTGTGATGTCTTAGAGGGTAGGCTGATGATTGACTTAGGTATGACCGCAGACTACAGATTTGTCCAACTCAAACCCAAGGCACATAAACTGTGGGAATTTATCGACAGTCAATTTGAAGATCTTAAAAACAATACCTATGATCTTGTCTCTATGATTGAACCATTAGTATTAGGTTTCTTACAGCTTAGGGATCCCTCAGATTTGCTTCAAGGCGCATTCCTTGATTATTGTTTACATGATTTAATAGACATCTACATTAACAATGGATTTACAGATGAGAATATTCATAGCAAGATTTTAGACATAGTTTTTGATATTTTTGATATTGAAGACATCCATATGATCTCTGAGTTTTTCTCATTCTTTAGGACATTTGGACACCCAGGCTTAGAAGCTATCAATGCAGCAGAAAAAGTAAGATCCCATATGAACAAGCCAAAAGTAATTAAATTTATAACAATGATGAAAGGTCATGCACTTTTCTGTAGCACTATAATTAATGGATACAGAGACAGACATGGAGGTGCATGGCCTCCCCTTATACTCCCAAATCATGCATCAAATCGAATAAAACAAGCTCAAAATAATTCAGAAGGGTTAACCGATGATCTAGTAATAAGGAATTGGCAATCTTTCTCCGGAATTCAATTCAAATGCTTTATGGGATTAACTTTGGATGAAGACTTGACCATGTACATGAAGGACAAAGCATTGGCTGCTAAAAGAAGTGAATGGGACTCAGTTTATCCAAAAGAAACAATGGTTTATGACCCTCCCAGGCAAACAAGCACTAGGCGCTTAGTAGAACATTTTCTTCAAGACTCAGAATTCGATCCCTCAGTTCTAATTGACTATGTTATATCAGGCAAATATCTTCAAGATAAAGAGTTTAACATCTCATATAGTCTAAAAGAAAAGGAAATAAAACAGGTTGGTAGGCTGTTTGCTAAAATGACTTACAATATGAGAGCCTGTCAAGTTGTTGCTGAGGCCCTTATATCTACCGGGATTGGAAAATATTTCAAAGAAAATGGAATGGCCAAAAACGAACATGACCTACTTAAAACTCTACATAAACTATCAGTTTCCTCGGTACCAAAGGACAACAAA---------------------------------------AAGGGTAGAGAATCA---------------GATCTGAGAATTAAAGAACATACACCTTCCAAAAGCAGCAGAAGTAGATATCAAGACAAT------------------------------------ATA---------------------------------------------------------------------------------------------------------------------------------------------------------------------------------------------------------------------------------------------------------CAA----------------------------------------------------------------------------------------------------------------------------TAT--------------------------------------------------------------------GAGACCATCAGCACTTTTCTAACGACTGATCTTCAGAAATTTTGTTTAAATTGGAGACAGGAAACTACTAATTTATTCGCCGAGAGATTAAATGAGATTTATGGACTTCCCAATTTCTTTAATTGGCAACACAAAATCCTGGAGCAATCTGTGTTGTATGTGGCAGACCCTTATTGCCCTCCATTTTACAA--TGAACACATAGATTTAAATGATGTTGCTAATGAACAGATTTTCATCAAGTACCCCATGGGCGGAATTGAAGGGTACAGCCAAAAGCTCTGGACAATCATAACAATCCCTTTTCTATTCTTAAGTGCTTATGAGGTCGGTGCCAAAATTGCGGCAGTAGTCCAAGGAGATAATGAAGCTATAGCAATTACAATGAGAGTTCATCCTAATCTTCCGTATAGAAAGAAAAAGAACATGTGCTCAAGGCTTGCACAACAATACTTTTACAGACTGAGAGCAAACCTTGCTGATATTGGGCATAATCTAAAAGCCAATGAGACTATAATTAGCAGCAACTTTTTTGTTTACTCTAAGAGAATCTATTTTGATGG-AGTAGTCCTGTCTCAAGCCTTGAAACCACTATCAAGAGCAGTTTTTTGGTCCGAAACTATAGTGGATGAAACACGATCAGCATGCAGCAACATTGGAACTGCTATATCAAAGTCAATTGAACAAGGGTTTTCAAGGTGGATTGGCTATAGCATTAATTATCTCAAAACCATCCAACAATTGTTAATTTCTTTGAAATTTTCAATTAATCCATCTCTAACGGCAGATGTAGTAAATCCCATTTACCAAAATATCTCTTGGATAATTGCAGCTGGGCTTGTACCCTCACAAATTGGTGGCTTTAATTACATGAATCTTAGTAGACTGTTTGTTCGAAACATTGGAGACCCTGTCACAGCGTCCTGTGCTGATCTTAAAAGATTGATTAAGAACGGTCTTCTTAGCGAAACCCTTTTGCAAAAAATTCTCCATCAAAGACCTGGACAAAGTACCTATTTAGATTGGGCAAGCGATCCATATTCATTGAATATACCTAATTCTCAGGACTTAACCACAATGCTAAAAAACATCACATCAAGAACTATTCTCCAAAACAGTGACAATCCCATGCTAAAAGGCTTGTTCCATTTCGATTTTGAAAAAGAAGATCATGATTTAGCTCAATTTCTGCTTGATAGAACTATAATAATTCCAAGAGCAGCCCATGAAATAATGGACAAATCATTAACAGGAGCCAGACAAGAAATTTCGGGAATGCTTGACTCCACTAAGGGTTTAATCAGAAATAGCATAAGAATAGGAGGAATCAGCCCAGGTTTGCTCTCAAAAATCACCTCTTATGATTACGAACAATTCAGAGTGTTCAATGATCTAATGAGCATAAGAGAAGAAGATAACTTAATCACAGTTGAGGCATGCTCAGTCAAACTGGCAATCACTCTCAGGAAAAGGATGTGGAGAGAATTAGCACAAGGTAGAATGATTTATGGGTTGGAAGTACCTGATGCGTTGGAAGTAGTGGCTGGCTATTTTCTTCAAGAGTGCGAGGATTGCTATTATTGTACAGCTAATAGAGAGCAA------TATGGTTGGTTCTTCTGCCCAAAATTCTGTGAGTTAGATGGAGTTAATCATGAAACTAACGCTATCAGAGTACCTTATTTTGGTTCAACAACAGAAGAAAGAAGTGAAATCAAATTAAGCAATGTAAAAAATGCATCGAGAGCACTTAAGTCGGCCATTAGGATTACAACTGTTTACACCTGGGCTTTTGGTGATACAGATGAACAATGGCAAGAAGCATGGTACTTAGCTAGTTTCCGTGCTAATGTAACCTTAGATGAGCTCAAAGCAATTACACCTATCTCAACATCAAACAACATCGCCCATAGGTTAAGAGACAAAAGCACAACCATGAAATATTCCAGCACAGCACTGAAC---AGAGTTGGAAGATATGTCACCATTAGCAATGATAAACTAAACTTTGTGATAGATGGAAGAAAAGTGGACACTAATCTTGTTTATCAGCAAGTTATGCTCCTGGGGTTGTCAATATTGGAAGAAAAGTTCAGATTTGAAGAAAGTACTGGAGAGAAAAATACTGTGTTACATTTACATATCCAATCTTCCTGTTGTGTGCAAGAGATGTCTGATCATCCATATGTGGACAC-CAATAATATCCTTCCAGTATTGAGACATGTTAAGGGGAACAAATTAATCTATGACGAGAACCCAGTTATAGACAAAACAAAAGATTTAATTACACAGCAA---ATTTATAAATCAGGTGTA------CTC------------------GATTTTCCAAGATGGGACTTGCATGAACTTAACGAAGTTTTGTCCAAATCTCTGGCGGCCACATTGATTGAAATCATA-ACAAAAGAAACTAAAGATCATCTAAGTGACTTCAAAGCATTATCATCAGACGATGATATTAATAGCTTACTAACAGAATTTATGCTTGTTGATCCAGAATCTTTTTCTTTAGATCTAGGAATGTATGTGGCCGTTCATTGGGCATATGATATTTACTATAGAAGACCTGCAGGGAAATATCAGATGCTAGATTATCT-----TCAGACCATCTTAACTACAGCTTCAAAAGCCCTTTTCCAAGTTCTTGCTAATGCCTTTTCACACCCGAAGATTTTTCACAAATTTTGGGATCTTGGTCTAGTTGAACCCATATATGGTCCAAATATATCTTCTCAGGACTTTACAAAAATTGCAA--TTGATTTCATAATTAAATCTTATCAAAATTACCTTAATTATTGGCTGGATGATAACTCTAATCAG------TACATACTGACAGAGAGCGATGAAATTGTAGTTGAACAAAGATTTGACAACCTCCAAGCAAAACATCTTTGTATGATCTCATCATTATATTTAGAAAGGTCTAAAATGCCCAAAATTCTAAATAT-GACTTCTCTAGAAAAATGTGCTGTTCTGACTGAGAAACTACATGAAGAGCAATCTAATTTGGGATTTATGAGTAGC-------TGGCATCTTGATACATTAGATCAT-------------------------------------------------------------------------------------------------------------------------------------------------------------------------------------------------------------------------------------------------------------------------------------------------------------------------------------------------------------------------------------------------------------------------------------------------------------------------------------------------------------------------------------------------------------------------------------------------------------------------------------------------------------------------------------------------------------------------------------------------------------------------------------------------------------------------------------------------------------------------------------------------------------------------------------------------------------------------------------------------------------------------------------------------------------------------------------------------------------------------------------------------------------------------------------------------------------------------------------------------------------------------------------------------------------------------------------------------------------------------------------------------------------------------------------------------------------------------------------------------------------------------------------------------------------------------------------------------------------------------------------------------------------------------------------------------------------------------------------------------------------------------------------------------------------------------------------------------------------------------------------------------------------------------------------------------------------------------------------------------------------------------------------------------------------------------------------------------------------------
>MZ328289_Jingmen_Miniopterus_schreibersii_paramyxovirus_2
----------------------------------------------------------------------------------------------------------------------------------------------------------------------------------------------------------------------------------------------------------------------------------------------------------------------------------------------------------------------------------------------------------------------------------------------ATGGCTGGCACTCAAGACACCACAGATATTATCTATCCAGAGTGCCACCTAAACAGCCCGATTGTCACAGGAAAACTTGTAGAATTAGTGTTTTATACCCAACTCCCTTTAAATCAAAAGTTATTAGATCCTACATTGGTCAAAAATCTTAAATCAAATATAGATAATGGCAGGAGA------TCTTTCACATACACCAGTCAACTCCAACTTGGTAATTCTGTACGTTCTAGTTATCCTAATTTTAGCTCACTCAATCATATTCCTTATCCTTCTGGTAATTACAACCTATTCAGACGCCAAAGCAATCAATTAACAAGAAAATTCACTACCATTCTTAATTATGCAGGAGTATGCTATAGAAAACTGGCAGAAAGGTTAGTTCGCTTAAGAAAAGATGTCTCATCCAGTCTGGGCCTGA---GAGAA------------------GAGGACTATCAAGAAGGTCCAAACAATCAGCATGAGATCAAATCCATACTCCACATGAATGAACTCATGGCTGGAAGTCCCTGGTACCTTCCATTCTGTTATTGGTTTACTCTTAAAACGGAAATGAGAGATCTGATCAAAAATTCAAAGAAA------GACTTCAGGAATAAC--AGAGTGACTGTTT--TAGCACACCACGTAGAAGACCACAGTATTTTTCTGAATAGAAATTTGGTAGTGATGATTGATTACCAAAGT------------CTA------------------GAAACTCATTACCTGACATTCGAAATGGTCCTCTTAATGTGTGATGTTGTTGAAGGAAGACTGATGATAGATCTTGGAATGACCTCTGATTACCGATTTGCTCAATTAAAACCAAAAGGGAGAAAATTGTGGGAATTCATAGACTGCCAATTTGTGGATCTGGGGAATCACACATATGATCTGGTTGCCATGATAGAGCCATTAGTTCTAGGATTCCTACAATTAAAGGACCCTTCTACATTGCTTCAAGGAGCATTTCTAGAATACTGTCTTACAGACCTTTTAGAAATTTACAAAAGTAATGGCTTTACTGATCAAAAACTCCACGACCAAATTTTAGATATAATCTTTGATATATTCAACCTTGATGATGTTCACATGATATCAGAATTCTTTTCTTTCTTTCGCACTTTCGGTCACCCAACATTGGAAGCATTCAATGCAGCAGAAAAAGTAAGATCCCATATGAATAAACCAAAAGTTATCAAATTCATAACCCTAATGAAGGGCCATGCACTTTTCTGTAGTACGATCATTAACGGTTATAGAGACAGACATGGAGGTGCATGGCCTCCTCTGACTCTTCCAAATCATGCATCTATGAGGATTAGACAAGCCCAAAATAACTCAGAGGGTCTTACCGATGATCTCGTCATAAGAAATTGGCAATCCTTTAGCGGGATAAAATTCAAATGCTTTATGCCTTTAACATTAGATGAGGATTTGACCATGTACATGAAAGATAAGGCATTGGCCGCAATGAAATCAGAATGGGATTCAGTGTACCCCAAAGAGGTAATGGTTTATGACCCACCCAAACAAACCACATCAAGGCGACTAGTGGAAGTTTTCCTCCAAGACTCTGAGTTTGATCCCTCCAACTTAATCAACTACGTCATATCAGGAGAGTACCTACGAGACCCGGAATTTAATATATCATATAGTCTCAAAGAAAAAGAAATCAAGCAAGTAGGCAGATTATTTGCAAAGATGCCATACAAAATGAGAGCATGCCAAGTCGTTGCTGAATCACTAATCTCAACTGGCATAGGGAAATACTTCAAGGAAAATGGGATGGCAAAAGACGAACATGAATTACTAAAGACATTACACAAGCTGTCAGTTTCATCAGTACCAAAAGACAACAAA---------------------------------------AGTGGGAATATGGCGCAA------------AACTATCAAGGGAAGAAGTATCCTGACAGTCGAAATCCCCCACACATGTCTCAAGAC---------------------------------------GTC---------------------------------------------------------------------------------------------------------------------------------------------------------------------------------------------------------------------------------------------------------CAA----------------------------------------------------------------------------------------------------------------------------TAT--------------------------------------------------------------------GAAACCATAAGCACATTCCTCACAACAGATCTACAAAAATACTGTTTGAATTGGAGACAAGAAACTACCAATATCTTTGCTGAGAGATTAAATGAAATTTATGGACTACCAAATTTCTTCAATTGGCAGCATAAAATATTAGAAAAATCTGTTCTATATGTTGCTGATCCCTATTGTCCACCTTTTTATGA--TCACCATATTGATCTCAATGACTGTGTAAATGACCAAATTTTTATCAAATACCCTATGGGAGGAATTGAGGGATATAGTCAGAAGCTATGGACAATTTCTACCATTCCCTTTCTCTTTCTCAGCGCTTATGAGGTTGGAGCCAAAATCGCTGCAGTTGTCCAAGGTGACAATCAGGCCATCGCGATCACGATGAGAGTACATCCAAATCTACCTTACAAAAAGAAAAAGAACATGTGCTCTCGTCTAGCCCAGCAGTACTTTTATCGATTAAGAGAAAATTTAGCCGATATTGGACACAATTTAAAAGCAAATGAAACAATTGTCAGCAGCAATTTTTTTGTGTACTCTAAAAGGATCTACTGGGATGG-CCTGGTACTGTCACAGTCACTAAAGCCTCTTTCAAGAGTTGTCTTCTGGTCAGAAACAATAGTTGATGAGACCAGATCTGCCTGCAGCAACATTGGCACTGCCATCTCCAAATCAATAGAACAAGGATTTTCCAGATGGATAGGCTATTCAATAAACACTCTAAAAATCATTCAACAGCTTCTGATAGCACTTAAATTCGGGATTAACCCAGCTCTCACTTCAGACATAACCTCACCAATCTACAACAATATTTATTGGGTGATATCTGCTGCATTGGTTCCCTCTCAGATTGGTGGATTTAATTACATGAACTTGAGCCGATTGTATGTCCGGAACATTGGTGATCCCGTCACTGCATCCTTTGCGGACCTTAAGAGACTAATTAAGGCTGGTTTACTTAATGAATCAATTCTTCAGAAAATTCTTCACCAAAAAAGTGGACAAAGCACATATCTGGATTGGGCCAGCGACCCTTACTCTGTGAACATCCCCAATTCTCAAAATTTGACCACTATGCTAAAAAACATCACATCAAGGACTATCCTTCAAAACAGTGAAAACCCGATGTTAAAGGGACTTTTCCATTTCGATTTTGAAAAAGAGGATCATGATCTAGCACAGTTCTTATTAGACAGACCCATAATCATACCAAGAGCGGCACACGAAATCATGGACAAATCACTTACGGGTGCAAGACAGGAGATATCAGGCATGTTAGACTCTACAAAAGGTTTGATCAGAAACTCTATTAGGGCCGGAGGAGTTAGACCAGGACTTCTAACAAAAATTACCATGTATGATTATGAGCAGTACAGAGTCTTCAATGATCTTATGAGTGTCAAGGAACAGGATCCACTCATTACAGCAGAGGCATGTTCAGTCAAATTAGCTATAACTCTCAGAAAAAAGATGTGGAGAGACCTTGCACAGGGAAGACTCATTTACGGATTGGAAGTTCCTGATACGATTGAAGTAGTTTCAGGATATTTTCTCCAAGAATGTGAAGACTGTTACTATTGTTCTGCAAATAGAGATCAA------TATGGGTGGTTCTTTTGTCCTAAATTCTGCGAACTCGATATTGTAAACAAAGAAACTAATTCACTCAGAGTCCCTTACTTTGGTTCTACAACGGAAGAAAGAAGCGAGATCAAGCTTAGCAACATTAAGAATGCATCTAGGGCACTTAAGTCTGCTATAAGAATAGCCACAGTCTACACATGGGCTTTCGGAGATTCTGATGACAACTGGAATGAAGCTTGGTATTTAGCAAGTTTTAGAGCAAATGTCACTCTTGATGAATTAAGGGCAATTACTCCAATATCAACTTCTAACAACATTGCTCATAGGCTACGAGATAAGAGCACCCAAATGAAATATTCTAGCACTGCCCTCAAT---AGAGTTGGAAGATATGTTACCATCAGCAATGACAAACTAAATTTCATAATAGACGGAAGAAAAGTAGATACTAATGTGGTATATCAGCAGATCATGTTAATTGGATTGAGCATATTAGAAGAGAAATTCCGATTCCAGGAAGAGACAGGGGAGAAAAATACAGTGCTGCATCTCCACATACAATCAAACTGCTGTGTTCAAGAAATGTCTGATCATCCCTATGTGGAGTC-CTCTAACATACTGCCTGTCCTACAAAGGGTTGAGGGGAATAAGCTTATATATGATGATAATCCGATCATTGAATCGTCAAAAAATCTGATAAGTCAGCAA---ATCTTTAAATCAGGTGTA------CTA------------------GACTTTCCAAGATGGTCCATAAAAGATCTGCACGATACACTCTCAAAATCACTGGCTGCTACATTAGTAGAAATAATA-ACTAAAGAGAATAAGGATCACCTTAGTGAATTTAAAACTCTATCATCGGATGATGACATCAATAGCCTTATCACAGAATTCATGTTGGTTGATCCTGAACAATTTTGCCTAGACTTTGGAATGTATATTGCTGTTAATTGGGCTTATGATATTTATTACAGGAGACCCATTGGAAAATATCAGATGTTAGAGTACCT-----AAGTACAATACTGTCTACCGCTTCTAAGGGGCTATTCCAGGTTCTAGCAAATGCATTTTCACATCCTAAAATCTTTCATAAATTCTGGGACTCAGGATTAGTAGAGCCCATTTATGGACCCAACCTATCTTCTCAGGACTTTATCAAACTCTCAA--TAGACTTTATTCTCAAATCATATCAGAATTATTTGAATTTTTGGTTGGATGATGGTGAGAATCAA------TACATTCTTAATGAAGGTGACGAAATCATCGTTGAGCAGAGATTTGATAACCTTCAGGCTAAGCACCTCTGCATGTTGGCCTCTCTTTATTTGGAGAGAGAACGAATGCCCAAAATTATAAACAT-GACTTCACTGGAAAAGTGTGCAATTCTGAGTGAAAGGCTTCAAGAAGATCAAACTAAATTTGGAATATACTCGAAT-------TGGCATTTAGATGTTTTAGATATTATTAATTACCCGGCATCAACTACCTACTTAAGGAGAGGTTCTATTAAACATATCAGACTAAGGCAATCTCTGTCAGCAGAGGCAGTTGCTT-------AC------GACAAAATCCTCGCTAATAGGCAACCTGTTAGAGAATTTCACCAATCTCTTAAGCTACATGAATCAATTGATCAGTATAGCCATTATTTCCCTATAACT-----GCAATATACACATCTGAT----TATATCCAACTACAGGATAATCCTTGGCAGACTAACTCAAAAAAT-------------------TAC------------------------TGGGAAAACCATGTTACTAGAAGAGTAGGAATTAATTCATCCTCCTGTTATAAGGCTCTTGAATTGTCTCATTATCTCCAGGACAAAGTGCAG--AATGAT-------GGACCCCGGATGTTCTTAGGTGAAGGGTCAGGAGCTATGATGATGACATATTATCAATCTTTAGGCAAAGCAATTTGTTATTACAACACAGGGGTGTTTAATAGAGAGGTACTCGGTCAGAGAATTTTGACAGTGTCACCGTCAGAAGCTCTAATGGTAGAGAAACAGAATCCCTTAGACCTA------AAATTTAGTTCAAATCTTCGTACCTTATTCAATGGAAAACCGGAATCATCTTGGGTAGGATCAGACGAGAACTTTGCATATATAATGTCACAAATTGAAGCACATAGTCTATC---GTTTATCCATAGCGATATGGAGACCAGTTGTGAGAAAGATCAGGTTGCTGTGATCCAAGAACAGGTATATGCTCTATGTTTGGCTATTAACTTGGGAAATCCCCAAAGTGTGTTCGTGACAAAGCTG---------GCGCCAGAACAAGGCTCCTAC--ACAACACAGTTGTTAAACTTACTGATGATTCATTATGAGGAGGTATTTGGATTCATACCCTCTAGTAGCAATCCATATTCTAGTGAATTCTATATAGTATGCTCCTATCCAAAGATCAAGACTCTAGTAAATCCACAGATCTTGCTCAAGACTCTGGACTTCAACAAACCGGATGTACATATCCAGGTGGGGAACATTATAACAAACTTTAAACTGAAATCTTCCATTGATAAAAATGAA---------------------------AAGCTCCACAGATTAATGG--------AT------------------------------------------------------------------------TAT---------------AGCAAGTCAGATCTCAAGAGACTTACCAAAGATGAGAAAATTCTGCTTTCCTACGGTTTTCAAATGAATGGACCTAAATGCATACGAACTTTGACTGGATATGACATTGGATCAGGAGAGGAGACTCTTTTAGAGTCTATTAGGACTACAGTAAACAACCTCCTTATTATGACAGATAAAGAACGAGAGTCTACCCCTT----TCTTTGACCCATATCCATTAAAGGATGATTCCAAGATTAGGGAAGTTTTTACAACCTTATCAAGGAAA-TGCACAATGTACTACCTCATTACAAAGAACCTCACTTATATGTGCTCCAAGAGAA-----ATTCTCTTCAACTGTTGAGGAGAAAGCATTTAGTATTTGACAT-------GAACG-ATGAGTATACTCGATCTCTTTTAACAAAATCTCTAATC----AATCGGTACAATAAATC-GGGACTTAAAAGATTTTATATCTACCATCTAGATACAGCAGAGGTCAAACTCTGGTGGAAGGCCTTCGGATATGTTCTTCTCCTCGAAGAGGAGAATTGACCAATCTGAGATACTCTAGTAACTAGGTTCCCAATTCCTTAACCAGACAAATACTGATAAAAAAAGTATTAAGAAAAACTTAACTTGTTATAAGTTAAGATAGTTCTT------------------------------------------------------------------------------------------------TC
>NC_007454_J-virus
----------------------------------------------------------------------------------------------------------------------------------------------------------------------------------------------------------------------------------------------------------------------------------------------------------------------------------------------------------------------------------------------------------------------------------------------ATGGATAGTAATATATCTATCACTGATATCCTCTATCCTGAGTGCCATCTGGATAGTCCCATAGTCACAGGCAAGCTGTATTCACTTCTCTGCAGAGGTGGATTCCCCCATAGAGAACACTTGGACGATAAAACACTTGATATAAATTATCGTGTCAATCAATCATATATTAAGAGA------TTGCCTATAACAGTGGACCAACAAAAACTGAAGCAATGCTTGAATGAGAAGTACAAGAACATGGAGAAACTCAACCCCATTCCTTATCCATTTGCAAACAAATACTTGTTTAGAATAAATGACCTAGAATTCATTTCAGACATAGCTAGTACATTCTCTCTAGCCAATACATGCTATAAGAAAATTTCCAATAGACTTGTCAAACTTAAGTCACATACATTGGCAAAGTTAGGAATG---------------------------AAAACGACTGTGGATCAACAATCTGAAATTCATGAAGAAAAGAGTATTAAATCTCTGCCTACCATTATGGAGGGAACAATATGGTATCAACCTTTTCTATTTTGGTTTAAATGCAAATTCATCATGAGATCCTTGATCAAGAGGCACACAAGA------TTAAGACATAATGCT--TATCATACAGAAT--CAGTGTTTGACACCCAGAATCATTTTGTTGCGTGCAATAAGCATTTACTCTTGATTGTTCGCAAATCAGAT------------CTA------------------CAAATTTATTACTTCACTTTTGAAATGGTGCTAATGTTCTGTGATGTTGTGGAAGGGAGATTGATGATTGAAACAGGGATGAGGTCTGACTGGAGGTATAGTGAATTCTTGATCAGAGGTTCAAAATTGTGGGAATTAATGGATTGTATGTTTGAAGATCTAGGGAATGACACGTATAACATCGTAGCCATGATAGAACCCCTTGTTCTTGGTTATCTTCAATTGAAAGATGAGTCCAGTCTTCTAAAGGGTGCATTTTTGGACTTTTGCTTTAATGAGGTTATCAGTGAACTTGAAAGTCATGGCTACACAGACAAGAGAGACATCAAATTCGTTCTGGATTACATCAGTGATATTTTCCAGTGTGATGACATTCACATGATTTCAGAATTTTTCTCCTTTTTTAGAACATTTGGCCATCCCACCCTAGAAGCTGAAGAAGCAGCTAACAAAGTCCGGGCTCACATGAATAAACCGAAAGTTATTAGTTTCGAAATCATGATGAAGGGTCATGCATTGTTCTGCGGTATAATCATTAATGGTTTCAGAGATAGACATGGAGGAGCATGGCCACCTCACACTTTTCCTGACCATGTAGACAAGCCGGTTAGAGAGGCATCAATGAACTCAGAGGCTCTAACTCATGAATTGTGTATACAGAACTGGAAATCATTTGTTGGATTCAAATTTAAGTGTTTCATGCCTCTTACTCTAGATGAAGACCTCACCATGTATATGAAGGACAAAGCACTTGCTGCGATAAAGCCAGAGTGGGATTCTGTTTATCCTAGGGAAAATTTACCATATCCCCCACCAAAGCAGACTACTTCTAGAAGGTTGGTGGAAGTATTTCTCAAGGATACCTCATTCGACCCTGTCAACCTGATTAACTATGTCCTGAGTGGTGATTATCTTAAAGACAATGATTTCAACTTGTCTTATAGCTTGAAAGAGAAAGAGATCAAAAAAGTCGGTAGATTGTTTGCTAAAATGACATATAAAATGAGAGCATGTCAAGTGATTGGGGAATCATTGATTGCAACAGGTGTGGGTAAATACTTTAAAGAGAATGGAATGGTCAAGGACGAGCATGAACTTCTCAAGACCCTCCATAAATTATCAGTTTCATCTGTTTCCAAAAATAACAAA------GTTGGC---------------------TTGAAGACAGAGAGGTATGACAACAAGAGTGAGACAAGAAAAACAAGAGGAAAAAACAACTCTAGAAACATAATAAAGTGTAAATCCTGTAAATCCTCAGTCAATAAATCATAT------------------TCT----------------------------------------------------AGAAGAGAAACATGT--------------------------------------------------------------------------------------------------------------------------------------------------------------------------------------GAA-------------------------------------------------------------------------------------------------------------------AATAAAGACCTAAATGAT-----------------------------------------------------GTACAATATGAGACGATGAGCACGTTCTTAACAACTGATTTACAGAAATTTTGTCTGAATTGGAGACAAGAAACAACAAACATATTTGCTCAGAGACTAGATGAGATATATGGACTGCCTGGGTTCTTTTCATGGCTACATAAACGTCTGGAAATCTCAACACTGTATGTAGCCGATCCACACTGTCCTCCTTACAACTC--GTGTAAAATCAAACTAGATGACACAGAGAATAAACAAATCTTTATAAAGTATCCGATGGGTGGTATTGAAGGGTACTGTCAGAAGATGTGGACGATTATTACAATACCTTTGTTATTCCTCAGTGCCTATGAGTGTGGTGCCAAGATAGCTGCAGTGGTACAAGGGGACAATCAGGCCATTGCCATTACAAAAAGAGTGCACCCTAATCTACCATATAAACAGAAAAAGTATCTATGCTCCAAACTAGCTCAGGAGTATTTCAATCGTTTGAGAATCAACATGGGTGGAATAGGTCACAATCTTAAGGCAAATGAGACAATAGTCAGTTCACACTTTTTTATATACTCCAAGAGGATCTATTATGATGG-TCAAGTCTTGTCCCAAGCATTGAAACCTCTTTCAAGGTGTGTGTTTTGGTCAGAAACAATCGTGGATGAGACTCGATCTGCATGCAGCAACATTTGTACTGCTGTTGCTAAATCAATTGAACAAGGGTTCAGTAGATGGGTTGGATACTCAATTGCAGTTCTTAAGACTTTACAACAGCTAGTTATATCCTTGAAATTCACTATTAATGAATCAATGACAAGAGACATTGCTGAGCCGATTCTCAAGAATCCAAATTGGATGATAGCTGCAGCTCTAATTCCATCCCAGCTTGGAGGATTCAATTACATAAATATTAGCAGGCTTTATATTAGGAATATTGGAGACCCAGTGACTGCATCAATAGCAGATCTTAAGAGAATGATATCTGTAGGGTTAATGGATGAGAGAGTTTTACAGAAGGTCATGCATCAAGAACCTGGTGATTGTAATTTTCTCGATTGGGCTAGTGAACCTTACTCAATAAATATTCCATCATCTCAAAGTGTTACTATAATGCTTAAAAACATAACGGCTCGCATGATTTTAAAAGGGAGTGCAAACCCTATGTTGAAAGGTCTTTTCCATGATGATTTTGATCAAGAGGATAGGGATTTAGCAAAATTTCTGATGGATAGAGCCATAATTATACCTAGAGCTGCACATGAAATCATGGACAAGTCATTGACAGGTGCAAGACAAGAAATAGCCGGGATGTTGGATTCAACAAAGGGACTTATAAGGAATGGTCTTATAGCGGGAGGTTTAAGGCCAAGATTGGTAGAAAGGTTATCCCAGTATGACTATGAACAATTTAGGGTGTTTAATGCCCTAATGAGTATCAAAACCACCAGTTCGCTAATCAATTGGGACGCTTGCGCAGTTGAGCTGGCCAGGCGACTAAGAAATACGATGTGGGTGCATCTAACACATGGAAGGCCTATATATGGTTTGGAAGTACCTGACACTATTGAGGCGATGAATGGATTTCTGATTGAGTCATGCTCTGACTGTTACTACTGTCAAGCAAATAATACCGAG------TACTGCTGGTTCTTTGTCCCAATTAACTGCGAACTAGACCAGGTAGCCCATGAGTCCAACAATATCAGGGTGCCTTATTTTGGTTCCACCACTGAAGAAAGAAGTGAGATTAAGCTATCAAGTGTTCGATCTGCTTCAAGGGCTCTAAAAGCAGCAATAAGGATTGCAACAGTGTACACATGGGCTTACGGGGATTCTGATGAAAGATGGGAAGAGGCTTGGTATTTGGCTTCATTTCGAGCCAGATTAACAATAGATGAGCTTAAGGCTATTACACCTATATCAACATCCAATAATATTGCCCACAGATTAAGAGACAAAAGCACACAAATGAAATATTCTGGTAGCTCCTTAAAT---AGGGTGAGTAGATATACTATGATTAGCAATGATAATCTCAATTTTGTCAAGGAAGGGAATAAGATTGACACCAATCTGATATATCAGCAAGTAATGTTGCTGGGGCTTGCATCGCTGGAGGACCTTTTTAGATTTAGCCAAACAACAGGTTCTGAGAACACCGTGTACCATCTCCATGTAGAACAGAACTGTTGTGTGATTGAAATGGAAGACCATCCTTATGTTAGTTC-TGACGATGTGCTGCCGACTCTCAGAGGTGTGTATGACAATAGATTAATATATGATGAGACCCCTCTACTAGATAAGGAAGTTGAGACCATACACACTCAA---ATGTACCGATCAAATGTC------CTA------------------GATTTTCCTAGATACAGTATTAAAGAACTCAATACTTTGCTGTCTCAGTCTCTGGCATGCACGATAATTGATATTATA-ACAAAAGACACCAAGGATCACCTGACAGAATTTAAAGTTCTGGCAAATGATGATGATATCAACAGTCTGATAACAGAGTTTCTCTTAGTAGATCCATCAGAATTTTCTGTTCATCTCGGCATGGTTATAGCAATCAATTGGTCTTATGATGTATACTATAGAAGGCCCCATGGGAAATATCAGATGAGTGAGTATCT-----TTCAACATATCTGAGGGTAACATCAAGATCTTTTCTGAGTGTTCTGTCCAACGCTCTTTCCCACCCTAGAGTGTTCAGAAGGTTCTGGGATGTAGGGCTCGTAGAACCAATCTATGGCTCTAATATTAATACCCAGAATTACACAATGGTTGCAA--TAGATTTATTGACTAGGAGCTATGAAAATTATCTAGATCTCTGGTTGGATGGTGAGGAACTAGAA------TATATACTGCCTGAGAGCAATGAGGAGTATGTGGATCAGAGATACGAACTAGTACAATCCAAACATCTTTGCTGTCTTTGCTGCCTCTATCTTGATAGAGAGGAAATGCCGAGAATTCTAGGTAT-GACCTCTATTGAAAAGTGTTCAATTTTAACAGATTCACTCAACCGTTTCAAGTACACAAAGCCAGGGTTTTACACC-------TGGAATTTGTCACCATTAAGTGTCTGTGTCTATCCTGTTTCCTTGACATATATCCGAAGAGGTACAATTAAACACATCAGATTGAGATGTGCAATACAGTTTAGTGACCCCATCA-------CA------GAAAATGCAAAATTCGACCCTCTGAATCAGAAAAGTTTTGTCATAACTCGAAATATTGAGAATGGCCTATTAACATCATTCAAGGCATTTGATTGTGTC-----CTCCTCTTAAGTTCTGAC----TTTAGAAAATTCAATAATTTGGAACCCTCACTTCCTACTCACAAC-------------------AGA------------------------TGGGAGTCTCATGTTACTAGAAGAGTTGGACTAAATTCAACATCATGTTATAAAGCCGCAGAAGTCGGCCTGTACATCCTGAACAAAATCAGT--TTGAGT-------GGTGATAGGCTCTTTCTTGGTGAGGGATCTGGTGCCATGCTGACATTTTACTATATGCTCTTTGGAGCTGCTAAATGTTATTACAACACCGGTGTTCTCAATACAGGTTTAGTGGGGCAAAGAGTGTTCCAAGTCTTCCCATCTGAAGTCCTAATTGTGAGTCACAATAATCCGAATGATCTA------GATCTGGAGAAGAATATCAAAGTCTTGTTCAATGGAAAACCAGAATGCTCATGGATTGGGGATATGGAATGCTTTGCATATATAATGAACTCAATTCCATTGAATTCACTCTC---TCTTATCCACAACGATACGGAATCATCTCTGGAGAAAACACCTGAGGTTATACTGAATGAGCAGATCCACAGCTTATGCCTTGCTTTAAACCTAGGTGACAACAATAGTATTTATGTTGTTAAACTT---------GCTCCAAGGGATAATGATTAC--TCATCGACATTGATCAGCTTGTTCTATCAGTATTATTCTAATGTGATTTGTTTACTCCCTTCGTATAGTAACCCAGCTTCACCTGAGTGCTATATTATTTGCACTGAGAAGAAACACCACAGTCTTATATATCCAGCATTAGTGGTGAACTCCCTTAATATTATCTCTAACTCAACTAATACTACCATAAATCATAATATTATGGACATGAAATTTAACATGAGGAAAGAAATTGTGGCA---------------------------AACAGAAAATGGTACGGTG--------AT------------------------------------------------------------------------TAT---------------CTAGATTCCGACTTGACTACTTTAGATGAGGTGGAGAAGTTGATGTTATCCTATGGATTTCAGATTAATGGACCTAAACTCATCAAGCAAATAATTGGACATGATGTAGCTTCAGGGGAGATAAATTTTAAGTCTTACGTTAACTCAACATTAAATAACATTGTCAACCACTGTGATCCTGATAGGAGCACAAGTGCTT----TTCTTGAGCCCTATCCACTTCTTAAGGATTCCAAATTAAGAGAGCTTATGGATATGCTAGGTTTCAAA-TTGTGTGTGTATATACTTTTGTACATGAAAGTTCATAACCAATCTTACAGACGGA-----ATCTTATTAACGATATACGGAGAAAATACCTTAGAGTTGATCT-------CAAAA-GTGATGAGATCAAATGTGTTTTGCAGGAGTATCTGCTA----AGGAAGCTAAAAAAGTT-TGGGGTCAACATGAGGTGGCATTATAACCTTAGTACACCAGAGGTAAAGATATGGTGGAAGATTGTTGGTTATTCTGTGCTTTATTCTGAGGATTGATCAGTTGGTGACAACTCGGGACCAGCGCCAGACCCAGCAAGGTTCTATAAGGTATAGATAAGGGCATTAAGAAAAACTTATAAGTTAAGAATCTATACCTACTTTGTTAGG------------------------------------------------------------------------------------------------T-
>OK210083_Paramyxovirus_BC5
-------------------------------------------------------------------------------------------------------------------------------------------------------------------------------------------------------------------------------------------------------------------------------------------------------------------------------------------------------------------------------------------------------------------------------------------------------ATGAGTAATTTAAATGATGTTCTTTATCCTGAGTGTCACCTCGACAGCCCGATTGTTACAGGTAAGTTGATTGAAATTATTATGTACACTGATCTCCCACACAACCAGCCTCTAAAAGATAAGACACTAATAAGGAATATAGAGATTAACAAGAGTAAGAGAATTAAA------ACACCATTAACAATAGCCCAAAGTGAGATGAAAGAGTATCTATCATCAATAGACATTCCTATAAAAAAGATAAATCATATCCCTTACCCTAATGGAAATAAAGAGTTATTCAGATTGCAAAGTAATGAACTGACAAAAAAATTATCAAAGCTGTTTAAAATCTCACATTCATGCTACTCTAAAATAAGTAAAAGATTGCTTAAATTGAAGAAACACGTAGAAACTAGATTAGGAATAG---CCCAT------------------AAAAATCTAACTGATTTAAACTCTGAACAGTATAATGAAAGATCAATTGAAACCTTACACCTCAAGTTTGAAGGTTCAAAATGGTACAAACCATTTCTATTCTGGTTTTGTATAAAAACAGATCTAAGAGAAATAATAAAGAATTACAAAACA------AACATCAGAATAAGA--CAAACTCGAATAC--AGCACTACGATTTAGATCAGTACTTGATTGTTATAAATAGAAACCTTGTCATAATTTATGAAAAAAGAACT------------CAT------------------GATACTCACTACCTTACCAATGAAATGGTGCTGATGTTTAGTGATGTAATTGARGGTCGATTGATGATAGATGTTGCCATGTACAGTGATTTTAGATACAATGACTTCCAACATAGAGGTAGGGCTTTATGGGAATTTATAGATAATTTATTTACAGATATGGGCAATGAAACCTACAATATAGTTGCAATGATAGAACCAATAACTCTCGGTTATCTGCAATTGAATGACAAGTCCCCCATACTCAAAGGAGCATTTTTAAAATATGCATTAGATGAATTTGTTAGTGAGTTCCAATCAAATGGATTTAATAATCCTGAAGATATGGAAAATTTATTGGAAGTTTTAGACAGCATATTTAATTTGAATGACATACACATGACTGCTGAATTCTTCTCATTCTTTAGGACATTTGGACATCCTACACTTGAGGCCACTGAAGCAGCACATAAAGTAAGAGAACACATGAATAAGCCCAAGATAGTTGGATTCCAGACTATGATGAAAGGTCATGCACTGTTCTGTGGATTTATAATAAATGGTTTCAGAGAAAGGCATGGTGGATCCTGGCCTCCTCTTACACTACCAGAACATTGCAGCAAAAAAATTCTTAACATGAAATATAATAATGAAAGCTTAACAGATGAAACATGCATTAATGAGTGGAAATCTTTTGTCGGAATAAAATTTGATTGTTTTATGCCATTAACTTTAGATGAAGATTTAACCATGTTTATGAAAGATAAGGCTCTTGCTGCTATTAACTCTGAGTGGGATTCAGTCTATCCTAAGGAGGGGATGGTTTATAATCCGCCTCAACAATCTACCTCTAGAAGATTAGTCGAAGTGTTCCTTTCTGATTCAGAATTTGATCCATATAATTTAATTAATTATGTGATAAGTGGAGAATATCTTGAAGATGACGATTTCAATCTTTCATATAGTCTAAAAGAAAAAGAGATCAAGAAAGTAGGTCGATTATTCGCTAAAATGACTTATAAAATGAGAGCTTGTCAAGTAGTTGCAGAATCATTGATTGCTAATGGAATTGGAAAATATTTCAAAGAAAATGGAATGGCCAAGGATGAGCATGAACTCCTTAAAACCCTTCACCGGCTGTCAGTCTCATCAGTTCCAAGAGACAATAAA------GTTATG---------------------AATCAGTCACAAAGAGCAAAAAAAGGTAAATATGACTCATCAAAATTTGCTAAACGAGACACTGATAGAGGGGCAAAAGATGGCAAATTGAAATCTATAATTAGAGATAGTCACATT---------------AAA-------------------------------------------------ATAATGCATCATGAAGTC--------------------------------------------------------------------------------------------------------------------------------------------------------------------------------------GAG-------------------------------------------------------------------------------------------------------------------ACCGAAAAAATTAGTGAC-----------------------------------------------------ATACAGTATGAAACAATGAGTACATTTCTAACAACTGACCTACAGAAATTTTGCCTTAATTGGAGACAAGAGACTTCTAATATATTTGCTGAGAGGTTAAATGAGATATATGGGCTCCCTGGTTTTTTCAATTGGATGCATAAAAGACTAGAGAAATCTGTCCTATATGTGGCAGATCCCCACTGTCCTCCATATCCAAA--GGAGCATATTGATTTAAATGATGTCAATAATGATCAGATTTTTATCAAATACCCCATGGGGGGAATAGAAGGGTACTGTCAAAAATTGTGGACAATAATAACCATTCCTTTTCTTTTTCTCAGTGCATACGAAGTTGGTGCGAAAATCGCAGCTGTTGTCCAAGGAGATAACCAAGCAATTGCAATAACAAAGAGAGTGCATCCTAATCTTCCATACAGACTCAAAAAGATTCAGTCCACACAATTAGCACAGAGATACTTCAATCAGTTAAGACTTAACCTTGCAGCCATTGGACACAATTTAAAGGCAAATGAAACCATTGTTAGTAGTCACTTCTTTGTGTATTCAAAAAGAATCTATTACGATGG-GTTAGTGCTGTCTCAAGCCCTCAAACCTATGTCTAGAGTTGTATTCTGGTCTGAAACTATCGTGGACGAGACTAGATCGGCTTGTAGTAATATTAGTACGGCCATTGCAAAATCAATAGAGCAAGGATATTCTCGATGGGTTGGATACTCTATTAATATATTGAAGGTAATTCAGCAGTTAATTATATCATTAAAGTTCACAATTAATCCTAGTATGACAGATGATATAACAGAGCCAATTGTGAGAAATCAAATCTGGTTAACATGCGCGTCTTTAATTCCATCACAGATTGGAGGATTTAATTATATGAATATGTGCAGACTCTATGTAAGAAATATCGGAGATCCTGTCACAGCATCAATTGCCGACATCAAGAGAATGATTAAAGTTAATCTTCTAGATGAATCAATTCTGCAGAAAATAATGCACCAAAGTGAAGGTGGATCTGACTTTCTTGATTGGGCTAGTGATCCATATTCAATCAATATACCAAGTTCACAGAGTGTTACTGTAATTCTTAAAAATATCACATCAAGGACAGTGTTATCAAACAGTGATAATCCAATGTTAAAAGGGCTCTTTCATTTTGAATTTGATCAGGAAGACAGAGATTTGGCTCGTTTCTTATTAGACCGACCAGTAATACTACCTAGAGCAGCACATGAAATACTGGACAATTCTTTAACTGGAGCAAGACAGGAATTAGCAGGAATGTTGGACACTACCAAAGGGCTCATACGGAATAGTATAAGGTTAGGTGGATTGAGGCCTAAGATTATCGATAAATTGTCAATGTATGATTACAATCAATTTAGGGTCTTTAATAATATGATGAAAATTAATAAACATGATTCTCTAATTGATAGTAACGCATGCTCAGTGCATCTTGCTATATCATTAAGGAAAAGAATGTGGTTTAGTTTAACTGGTGGTAGACCTATATATGGGTTGGAGGTTCCAGACAGTATTGAAGTGGTCAAGGCTTACTTGATAAATGATTGTGAAGACTGTTTAATGTGTAGTTCTGGGAATAACACT------TATGGATGGTTTTTTGTTCCTTCAAATTGTGAATTAGATAATGTTAATCAAGAAAGTAACAAAATGAGAGTGCCTTATTTTGGGTCAACTACTGATGAGAGAAGCGAAATTAAGTTGAGCAATGTAAAATCTCCTTCAAGAGCTCTTAAGGCGGCAGTGAGAATAGCAATGGTCTACACTTGGGCATTTGGCGATTCAGATTCATGTTGGGAAGAAGCATGGTACTTAGCATCTTTCAGAGCCAATGTCACTATTGAAGAGCTCAAGGCAATAACACCTATCTCAACATCAAACAACATTGCTCATAGGTTAAGGGACAAAAGCACTCAAATGAAATATTCAGGTAATGCATTAAAT---AGAGTAGGAAGATACACAGTAATAAGTAATGATAATCTAAATTTCATCATTAATGGGAATAAAGTGGACACAAATCTAATATATCAACAGATAATGTTAATTGGACTTTCATCATTAGAAGACACTTTCCGTTATCTTACTAATACAACTGACAAAAATACACTGCTACACTTACACATAAACACCAATTGCTGCATTGTAGAGATGAATGACCACCCATACATTGAATC-AGAACAATTGTTGCCTCAGCTTCAATCCGTTGAGGGAAATCTATTAATTTATGATGACAATCCCATCATTGAATCTGAACAGCAACGAATACATACTCAA---CTGTATCACAAGAATGAT------CTA------------------GATTTTCCAAATTGGCTGCTTAGTGAGTTAAATCAAGGATTATCACAATCTTTGTCAATGACTTTAATTGAAATTATA-ACAAAAGAGAATAGGGACCATATGAATGAATTTAAAGTTCTAGCACTAGATGATGACATTAATAGTTTAGTGACAGAATTTCTGCTAATTAATCCTGAGGAATTTTCGTTATACCTTGGAATGTATATAGCAATTAATTGGGCTTTTGATATTTATTATAGAAGACCAGAGGGAAAATACCAGATGTCTGAATTCCT-----CGATACGATTATGACTACAGCGCCAAAGAATAATTTTAGAGTCTTGGCAAATGCCCTATCACATCCTGTTATATTTGATAGGTTTTGGACTCAAGGACTGATAGAACCTGTTTATGGCCCTAATCTAATGAATCAAGATTACAATAAGATTGCTA--TTGACCTAATGATTAAATCTTATTGCAACTATATCGATTATTGGCTAGATCATAATGATGTCGAG------TACATGATTACAGAAGTTGATGATGAGATTGTTGATCAAAGGTTTGAGATAACTCAAGCAAGACATTTATGTTTTTTATCATCTATTTACCTTGATAGATCAGATATGCCAGTAATAAGAGGAAT-GACATCAATAGAGAAATGTAACATCCTTTCAACAAAAATAAATGAACAGAAATACCTAACAGGTAGATACATAGAT-------TGGAACACAAATATTCTCCCTATTGTTGTTTATTCAGCATCATTGACATACATTCGACGTGGGACAGTTAAACATATTAAATTAAGGAATATATTGTCTTCAGAAAGTGTTGGGT-------AT------AACAGGATGATAGCACAAAATGCTCAACCCAAATTATTCAATTTACCAACAATAGATTTGTCCAAAATGACCTTCAAATCTGTCTATTTCCCATTGAAT-----TCATTATTAACAAGTGAT----TTTATGGAATTAGATTATGATGCTTACAGTGGGAGTTCTAAGAAC-------------------AAC------------------------TGGGAAAGCCACATAAGGAGAAGAGTGGGACTTAATTCTACATCATGCTATAAAGCTATGGAAATTACAAATTTTATAAAAGACAAAGTAAAT--CAGAAG-------GGAGACAGGTTATTCTTAGGAGAAGGATCAGGTGCAATGATGGCGACATATTATTTGACAATTGGTAAATGCAAAAACTACTTTAACACTGGCGTATCATCAGAAGATAGTATAGGGCAAAGAGTTTTAACATTGAACCCTTCTGAATACAATCTGGTTTGCAAAAATAATCCTGACGATCTT------TCTATGATTGAAGATCTAACTGTTCTTTTTAATGGTAAGCCAGAGTCAACATGGATCGGAAATATGGATGCTTTTAAATATATAATGAACTCAATCCGATATTTTTCTATTTC---TTTAATACATTGTGATATGGAATCATCATACGACAAAGATGTTGATACGATTCTGATTGAGCAAATACATGTGTTGTGTTTAGCAGTTAATCTGGGTACTCAAGATTCAATATTGGTTACAAAGATA---------GCTCCTAGAGCTAATGACAAG--ACAAACAAATTGATAGAAATAGCAAACAAGTTGTATTCGGATATAACCTGCTTTATACCTTCTTATAGCAACTTCAAATCAACAGAATTATACCTCATTATGGCTAACAAGAAGGTCAATACATTAGTTTATCCATCATTGTTCGATGATTCCATTAATTCTAAGTCACAATGGGATGATATTAAAATCAGTGAAATAGTTTTGAATATCAAATCTAAATCTTATTCGGAGTTGTCATCA---------------------------GAGCTAAAGTATTTCGGAG--------AT------------------------------------------------------------------------TAT---------------CTTAACTCAGATCTTTACAAATTGACAGATATTGAAAAGACTCTCATGTCTTTTGGTTTTAGACTAAATGGTCCAAAATGTATTAAACAGTTAAGTCACCATGATGTTTCTACAGGAAATGATCAATTAAAGAAGTCAATTAGTCTAACACTTAGTCACATACTGAATTTATTTGATGATAATAGGGAATCTATTCCAT----TT-------------------------------------------------------------------------------------------------------------------------------------------------------------------------------------------------------------------------------------------------------------------------------------------------------------------------------------------------------------------------------------------------------------------------------------------------------------------------------------------------------------------------------------------------------------------TT
>NC_025355_Tailam_virus
-------------------------------------------------------------------------------------------------------------------------------------------------------------------------------------------------------------------------------------------------------------------------------------------------------------------------------------------------------------------------------------------------------------------------------------------------ATGTCAAATACTGCAATCACGGACATCCTATACCCCGAGTGTCATCTTGATAGTCCTATTGTCACAGGGAAATTGTACTCACTACTGGAAAAGGGTGGATTTCCACATAGGGAGGAACTGAATGACAAGACATTAGACAGAAATCTGAAAGTTAACCACAACTATGTAAGGCAC------CTTCAAACCACCATAGATCAGATTGCATTGAGAAAAAAACTGTTAGAAAAGTACCCTAACCTTGCGAAGCTAAACCCTGTACCCTACCCATATGGAAACAAATATTTATTCCGTATTACTGATCAAGAGTTCGCACAAGATATATCTAATATCTTATCATTATCATCTACGTGCTATCGCAAAATATCTACAAGAATAGTTAAACTTAGAGACCTCACAACAGCTAAACTAGGGATG---------------------------AATAAGGATATCCTTCAAGGTCAAGTAGATCATGAAGGACAGATGATGACCAGGTTACCTTCCATAATGGAAGGTGGGCGATGGTATGAGCCATTCTTGTTCTGGTTTAAATGTAAATACATTATGAGAAAGCTCATTAAAAGGAACACTAAG------CTTAGATATAATTCT--TACCAAAATGAGT--TAGTATCAGATACCTCACTACATTATATACTAGTTAACAAACATATGTGTATTATTATAAACAAGCGTAAC------------TTG------------------AATGTATATTATTTTACATTAGAATTAGTTTTGATGTTTTGTGATGTCTTGGAGGGGAGAATGATGATAGATTTGGGCATGACATGTGACATGAGGTTCGAGGATTTTAGACATAGGGGTCATAACCTTTGGGAGCTGATAGATTCTCTTTTTGAGGATTTGGGGAATGACACTTATGACATGGTAGCTATGATTGAACCTCTTGTCCTAGGGTTTTTACAACTTAAAGATGATTCTATTCTGCTTAGAGGTGCTTTTCTACAGTTTTGCTTTTCTGAAATATACGAGTTATTCAGCAGCAGAGGATTTGACAGTCAACAAGACATAGCATCTGTTATTGAATCACTTACAAATATATTCCTGATGAAGGACATTCATATGACTGGAGAATTTTTCTCGTTTTTCCGAACATTCGGTCATCCCACTCTTGAAGCAGAAGAAGCAGCTGATAAAGTTAGACTGCATATGAATAAACCTAAGATTATTGATTTTGAGATAATGATGAAAGGGCATGCATTGTTCTGTGGCATCATAATAAACGGATTCAGAGAGAGACACGGAGGTGCATGGCCACCTCATGAGTTTCCCGATCATGTGAGCAATATTGTTAAGGCAGCTGCTGCTAATAACGAAGCCTTAACTCATGAAATCTGCATTCAGGAGTGGAAATCTTTTACTGGATTCAAATTTAAATGTTTTATGCCTTTGACACTAGATGAGGATCTAACTATGTACATGAAAGATAAAGCTTTGGCTGCAATTCGATCAGAGTGGGATTCTGTCTATTTAAGGGAAAACATGATGTATTCGCCACCCAAACAAACAACTTCAAGGAGACTGGTTGAAGTTTTCCTGAATGATACAGAGTTTGATCCAGTCAACCTCATTAATTATGTTCTAAGCGGAGAATATCTGGATGACAAAGAATTCAACCTCTCATATAGCCTTAAGGAGAAAGAAATTAAAAGAGTAGGGAGACTTTTTGCAAAAATGACGTACAAAATGCGTGCTTGCCAAGTTGTAGGAGAGTCCCTTATTGCAACAGGAGTCGGGCAATATTTTAAGGAAAATGGTATGGTTAAGAACGAACATGAGTTACTTAAGACACTCCATAAACTTTCTGTATCCTCTGTTGCTCGTGATAATAAA---------------------------------------GTTGGGAACAAAGCC---------------GAAATATTCAGAGCACAGAGAAGGAAAAGTCAGACATCTAGACCTGAGAATTCAGAAATTAGTGAT------------------------------GTG---------------------------------------------------------------------------------------------------------------------------------------------------------------------------------------------------------------------------------------------------------CAA----------------------------------------------------------------------------------------------------------------------------TAT--------------------------------------------------------------------GAGACTATGAGCACATTTCTAACAACTGACTTACAGAAGTTTTGTCTTAATTGGAGACAAGAAACAACCAATATTTTTGCTGAGCGACTTGACGAGATATATGGACTACCTGGCTTTTTTTCCTGGTTACACAAGAGGTTAGAAAAGTCAACATTGTATGTAGCAGATCCAAATTGTCCTCCATATAACAC--TGAAAGGATTAAGATAGATGACACCGAAAACAAGCAGATATTTATCAAGAATCCAATGGGTGGGATTGAGGGATACTGTCAGAAAATGTGGACCATCATTACAATTCCGTTACTATTTCTGAGTGCTTATGAATGTGGTGCCAAGATTGCTGCTGTAGTTCAGGGTGATAATCAAGCAATAGCAATAACCAAGAGGGTTCACCCTAACATACCTTATCGACAAAAGAAGTTCTTATGCTCTCAATTGGCTCAACAATACTTCAATAGATTAAGAATGAACATGGCAGGAATAGGACATAATTTGAAAGCAAATGAAACCATAGTGAGTTCACATTTCTTTATTTATTCAAAAAGAATCTACTATGACGG-ACAAGTGTTATCACAAGCATTAAAGCCTCTATCAAGATGTGTGTTCTGGTCGGAGACTGTGGTTGATGAGACAAGATCTGCTTGCAGCAATATATGCACCTCAGTGGCAAAGAGTATAGAGCAAGGTTATAGCAGATGGCTTGGTTACAGTATTTGTATACTCAAAACACTACAGCAATTGATCATATCTCTTAAATTCACAATTAATGACTCCATGACTAAGGACATCACTGAGCCTCTTCTTAAAAATCCAAATTGGATATTGGCCGCAACATTGCTTCCTTCACAACTTGGTGGGTTCAATTACATAAACATTAGCAGATTATATGTAAGGAATATAGGTGATCCAGTAACAGCCTCTCTAGCAGATCTTAAACGGATGATAAAAGTCGGGTTGCTTGATGAACGTGTTCTTCAAAAAGTTATGCATCAGAAACCAGGGGATTGCACTTATCTTGATTGGGCAAGTGATCCCTACTCAATCAATATACCTGCTTCACAAAGTGTGACAATTGTACTTAAGAACATTACAGCAAGAATGGTACTACAGAACAGTAAGAATCCCATGCTCAGTGGTCTGTTCCATGATGATTTTGATCAGGAGGATAAGGATCTAGCTAGGTTTCTCTTGGATCGAGCAATCATAATACCAAGGGCAGCTCATGAGATTATGGACAAATCGCTTACAGGAGCAAGGCAGGAAATAGCAGGAATGCTTGACTCCACTAAAGGTCTTATTAGGAATGGTCTAAGAGCTGGAGGTTTAAGGCCAAGGCTTGTAGAAAAGCTTTCCATGTATGATTATGAGCAGTTTAGAGTGTTTAACAGTTTGATGTCCGGTAGAGAGTTTAGTTATCTGATAACATCAGACGCGTGTGCTGTTGAACTGGCACGAAGGTTGAGGAATGTGATGTGGAACCATCTCACACATGGTAGACCCATCTATGGGTTAGAGGTTCCTGATTCTATCGAAGCGATGAATGGGTTTCTAATTGAGAGCTGCTCTGATTGCTATTATTGTCAAGCCAATAATCAAGAG------TATTGCTGGTTCTTTGTCCCTAATCATTGTGAGCTCGATCAAGTTAAGAAAGAGTCTAACAACATTCGTGTACCTTACTTTGGCTCAACAACCGAAGAAAGAAGTGAGATTAAACTATCAAGTGTTAGGTCCGCTTCTAGAGCTCTTAAGGCTGCAATTAGGATTGCAACCGTCTATACATGGGCTTATGGTGACACTGATGAATGCTGGGAAGAAGCTTGGTATCTTGCATCATTTAGAGCGAATTTGACACTTGCAGAATTAAAGGCTATTACACCTATATCTACATCTAACAATATAGCTCATAGATTAAGAGATAAAAGTACACAAATGAAATACTCTGGGAATTCACTGAGT---CGTGTGAGTAGATATACAATGATTAGTAATGACAACTTGAATTTCACCAAGGATGGCTCAAAGATTGACACAAACCTGATTTATCAACAGGTGATGTTACTTGGATTGGCATCACTCGAAGATCTATTCAGGTTTAACAGAACAACAGGTTCTGAGAACACAGTTTATCATTTACATGTGGAAGAAAACTGTTGTGTGATAGAAATGGAGGACCATCCGTATGTTATCAC-AGAGGAACCACCACCTATCTTAAGAGGTGTGTATAGCAATAGGCTCATCTATGATGATCACCCGCTTGAAGATAGAGAAGTGGAGAATATATACAAGCAA---ACATATGTTTCCGCAGTT------CTT------------------GACTTCCCAAGGTATAATATGAAAGAGCTTAATACGGTGCTTGCACAATCTCTTGCTATAACATTGATTGACATTATA-ACCAAAGAGAATAAGGATCATCTGACCGAGTTTAAAGTTCTAGCAAATGATGATGACATTAATAGTCTGATCACAGAATTTCTACTTGTTGACCCCTCCGAATTTGTACTTTATCTTGGGTTAGCTGTTTCAATAAATTGGGCATTTGATGTTTATTATAGAAGACCCCAAGGTAAATATCAAATGATAGAGTACTT-----GTCCTCTTACCTCAGAATATCTTCCAGATCCTTCATTAATGTTTTTGCTAATGCTTTGTCCCATCCTAAAGTTTTTAGAAGGTTCTGGGATGTAGGTTTAATAGAACCTATTTATGGGCCAAACCTTAACACACAGAACTTCACTCTTATAGCTG--TCGAGTTATTAATTAAGGGTTTTGAGGTATACTTAGACTACTGGCTTGATGACAACACTGCAGAA------TATATGCTGCCTGAAAGTGTGCAGGATATAGTGGACCAGAGGTATGAGAGCATACAGTCAAGACATCTATGTATATTATGCTGCCTATATTTAGATCGTGAGTATATGCCTAAGATTCTGGGTTT-AACATCAATTGAGAAATGTAGTATTCTAACGGATGTACTACAGAATCACAAGTACACAACACCCCAGTTCTTCACC-------TGGAATCTCGAACCTCTTCCTGTTACAGTTTATCCTGTCTCTCTTACATACATCCGGAGAGGCTCAGTTAAACATATTAGATTAAGGAGAATGATACAATTTAATGATCCTTTAG-------CT------GATAAAGTCACTGTTGATCCCCTGAACATGAAAAGCTTTATAGTAATGAGAAATAATATTGCTGGTATAACTACATCTTTTAGAGCATTTCAGGCTGTT-----CTCCTCATAAGTGATGAT----TTTAGGAAACTTCAGGGTTTGGATGAATATTTACCCACGAGAAAT-------------------AGA------------------------TGGGAAGCACATGTTCATAGGAGGGTGGGTTTAAATTCAACATCATGCTATAAAGCTTGTGAGATCGGTATATATATCATTAATAAAATTGAT--GTTAAT-------GGCCCTAGATTATTCTTAGGAGAGGGATCAGGATCTATGATGACTACATATTATATGATGTTGGGTCCTGCAAAATGTTACTATAACACAGGAGTTCTTAATGTCGGCCTTGTTGGACAGCGAGTTTTCCAGGTTTTCCCATCAGAGGTGATGTTGGTTTCTCATAACAATCCTCGTGATATA------GGACTAGAGCATGATATAAAGGTGTTATTCAATGGGAAACCTGAGTGCACGTGGGTTGGAGATATGGAGTGTTTCTCATACTTGATGAATTCCATTGAGACACATTCCATCTC---TCTAGTTCATAATGACATGGAGTCATCTCTTGAGAAATCACCTGAGACTATATTGCAAGAACAAGTGCATAGTCTATGTATTGCTGTGAATTTAACCAAAAGTGATGGAATATATATCACCAAAATA---------GCACCAAGAGCAGGTGATATG--AGTCATATATTGCTTAGCCTCTTATATCATTACTTTAGGGAAGTTACTTGTTTTATTCCTGCTTATAGTAATAGTTGCTCACCTGAATGTTATCTAATATGTAGTGGAAAGAAGTATCACAGCCTTATTTATCCTGAAATTATAATGCCAGGCATTAGTAAAAGTAATTACTCAAAAAATATAGTCATCAGTCAAAACATCCTTGATATGAAGTTCAATATAAGGAAAGGGATTATAAAT---------------------------GATCTGCATTTATACGGAG--------AT------------------------------------------------------------------------TAT---------------CTGGGTTCATCATTGAATACATTAGATGAGACAGAGAAACTGCTGATGTCTTATGGATTCCAGATTAATGGACCAAAGATAATTAGGCAATTAACAGGTCATGATGTTGGATCAGGGTCTAGTAATCTCAAAGCTTATATCAATTCCAGTTTTAACAATATTATAAATTATTGTGATTCAGAGCGCATTACGAGTCATT----TCTTGGAACCTTATCCACTAGCGAGAGATTCTAAACTGAGAGAACTGGTGGATGCACTGTGCAAGAAA-ATTTGCATATACACCTTGCTTTATATGAAAGATACAAATAGAGATTCAAGGAAGC-----AGCTGATTAACATGATACGGGGCAAGTATCTTAGGGTGACTAT-------AAACT-CCAACATGGTTAGGAGTATAGTACAAGACTACCTCATG----AAGAAAATGACCAAAAC-TAGTATTAATATGCATTGGCATTACCCCTTACAAACAGCAGAAGTGAAAGTGTGGTGGAAGATAGTGGGTTACTCAGTTTTACACAAGGAAGTGTGA---------------------------------------------------------------------------------------------------------------------------------------------------------------------------------------------------------------T-
>NC_007803_Beilong_virus
-------------------------------------------------------------------------------------------------------------------------------------------------------------------------------------------------------------------------------------------------------------------------------------------------------------------------------------------------------------------------------------------------------------------------------------------------ATGGCGCACCCGACTATATCAGATGTGCTCTATCCCGAATGCCATCTAGATAGTCCTATCGTGACTGGGAAACTCTATTCACTACTGGAAAAGGGAGGATTCCCTCATAGAGAAGAACTGAATGACAAGACCCTAGATAAGAATCTCAAACTTAATACACACTACATCAGACAC------CTTCAAACCACTATAGACCAGAATGCCTTAAAACGTAAGCTGCTAGAGAAGTACCCAAACTTAAATAAGCTAACTCCTATACCATATCCTTATGGGAATAAATACTTATTCAGGATCACAGATGTGGAATATACTCAGGATATAAGCTCTGTACTGTCGCTGGCTTCAACATGCTACCGCAAGATATCTACTCGCATAGTCAAGCTCAGAGACCTCACTGCCTCAAAGCTGGGAATA---------------------------AACAAGGCAATACCTACAGATAGGGTTGATCACGAGGCTTCGATGATCACCAAACTTCCTTCAGTTATGGAGGGTGGGAGATGGTATGAGCCTTTTTTGTTCTGGTTTAAATGTAAATACACTATGAGAAAGCTCATTAAGAGGAACACTAAA------CTCAGGTATAACTCA--TATCAGAATGAAA--TCATATCCGATACTTCAGTGCACTTTATAGCTATTAATAAACACATGTGTTTAATAGTTAATAAGAGGAAT------------TTA------------------CACATATATTATTTTACACTTGAAATGGTCTTAATGTTCTGTGATGTTTTAGAAGGCAGGGTTATGATAGATCTCGGTATGACTTGTGATTTGAGGTTTGAGGATTTCAAACATAGAGGGCATAATCTTTGGGAACTAATGGACTCATTATTTGAGGATTTAGGTAATGACACTTATGATATGGTGGCTATGATTGAACCTCTTGTTTTAGGGTTTCTACAGTTAAAGGATGATTCACTCCTTCTCCGCGGGGCTTTCCTACAATTTTGCTTTAATGAGATACAGGAAATGTTGATATCAAAAGGATTTGATAACCCTCAAGACATTGCTTCAGTGATAGAATCACTTACCGCTATTTTCTTGACTAAAGACATCCATATGACAGGAGAATTCTTCTCATTCTTCAGAACATTCGGTCACCCCACTCTTGAGGCAGAAGAGGCTGCAGACAAGGTTAGAGCACATATGAACAAGCCTAAACTTGTCGACTTTGAAATAATGATGAAAGGGCATGCTCTCTTTTGTGGAATAATAGTGAACGGGTTCAGAGAGAGGCACGGAGGGGCTTGGCCTCCTCATCATTTTCCAGAACACGTGAGCTCCATCATTAAGTCAGCCGCCGCTAACAATGAGGCTCTTACTCATGAGGTATGTATACAAGAATGGAAATCTTTTGTGGGATTCCAATTCAAGTGTTTTATGCCACTGACTCTTGATGAGGATCTGACCATGTATATGAAAGACAAAGCTTTAGCAGCTGTGAAAGCTGAATGGGACTCGGTGTATTTAAGAGAGAATATGGCTTATCCCCCTCCGAAACAGACTACTTCTCGGCGACTCGTGGAGGTCTTCCTCAATGATCATAATTTTGATCCAGTGAACTTGATCAACTATGTACTGAGTGGGGATTATTTGGAAGATAAAGAGTTCAATTTATCTTACAGCCTTAAGGAGAAGGAGATTAAGAGGGTAGGTAGACTCTTTGCTAAGATGACTTACAAGATGAGGGCATGTCAGGTGGTAGGAGAATCATTGATTGCGACAGGTGTGGGACAATATTTCAAAGAGAACGGAATGGTCAAGAATGAACATGAGTTGCTTAAAACTTTGCACAAGCTGTCGGTATCCTCTGTTGCACGTGATAACAAG---------------------------------------ACTGGGAACAAGTCA---------------GAGGTCAAGCCGAGAAGAACCAGTAAGGGGAAGATACTATATAGTGAAAATGTTGATATTAAAGAT------------------------------ATC---------------------------------------------------------------------------------------------------------------------------------------------------------------------------------------------------------------------------------------------------------CAG----------------------------------------------------------------------------------------------------------------------------TAT--------------------------------------------------------------------GAGACTATGAGCACATTCTTGACAACTGACTTACAGAAGTTCTGCTTAAATTGGAGACAAGAAACCACAAACATATTTGCACAAAGGCTTGATGAAATTTATGGGTTACCCGGCTTCTTTTCATGGCTCCATAAACGGTTGGAGAAGTCGACTCTTTATGTATCTGATCCAAATTGTCCTCCTTACAATGA--TATGAGGCTTGGGATTGACGACGTTGAAAATCGACAGATTTTCATCAAAAATCCTATGGGTGGTATTGAGGGCTATTGCCAAAAGATGTGGACTATCATAACTATACCCTTACTATTTCTGAGTGCATATGAATGTGGGGCAAAGATAGCAGCAGTAGTTCAGGGTGATAACCAAGCCATAGCTATAACCAAGAGGGTTCATCCTAATATACCTTATCGCCAAAAGAAGTTCCTGTGTTCTCAGCTAGCTCAACAGTACTTCAATAGATTGAGGCAAAACATGGCAGGTATAGGGCACAATCTGAAAGCGAATGAAACCATTGTGAGTTCGCACTTTTTCATTTATTCAAAGAGGATATATTACGATGG-ACAAGTGTTGTCACAAGCTCTAAAACCATTGTCTAGATGTGTATTTTGGTCAGAGACTGTTGTGGATGAAACTCGATCCGCTTGCAGCAATATATGCACTGCTGTTGCAAAGAGCATCGAACAAGGTTATAGTAGATGGATTGGTTACAGTATTTGCATTTTCAAAACACTTCAGCAAATTGTGATATCATTGAGGTATACTATTAATGACTCCATGACTAAAGATATTACAGATCCCCTGATTAAAAACCCAAACTGGATACTCGCTGCTACACTACTACCTTCACAATTGGGGGGATTCAACTATATCAACATTGGTCGGTTATATATTAGGAATATAGGAGACCCAGTCACAGCCTCATTAGCTGATCTAAAACGAATGATTAAAGTCGGGCTTCTTGATGAGCGGATTCTGCAGAAAGTTATGCATCAGAAACCTGGAGACTGCACATATCTGGACTGGGCCAGCGACCCTTATTCTATAAACATTCCATCGTCTCAAAGTGTTACCATCGTATTAAAGAATATAACTGCCAGAATGATACTTCAAAATAGCAGAAACCCTATGCTAAGTGGACTATTTCATGATGATTTTGACCAGGAGGATCGAGATCTGGCCAGATTCCTTCTAGACAGGGCAATTATTATTCCTAGAGCAGCTCATGAGATTATGGCCAAGTCATTAACTGGTGCACGCCAAGAGATTGCTGGTATGTTGGATTCTACCAAAGGATTAATCCGGAATGGCCTCCGGGCCGGTGGACTAAGGCCCCGACTAGTTGAGAAATTATCACTTTATGATTATGAACAATTCCGGGTGTTTAACAACCTGATGTCAGTAAAGGAGAACAGCATCTTAATTACTGCTGATGCCTGTGCAGTTGAATTGGCTAGGCGCATTAGAAACGTGATGTGGAACCATCTAACTCATGGAAGGCCGATTTATGGGCTTGAGGTGCCTGATACCATTGAGGCAATGAATGGGTTTCTTATTGAAAGCTGTTCCGATTGCTACTATTGCCAGGCCAATAACCAGGAG------TTTTGTTGGTTCTTTGTACCTAACCACTGTGAGCTAGACCAAGTCAAGAAGGAGTCCAACAGTATCAGGGTCCCTTACTTTGGATCAACAACTGAGGAAAGGAGTGAGATTAAATTATCAAGTGTTAGATCAGCATCACGTGCCCTCAAAGCTGCCATTAGGATTGCTACCGTTTATACCTGGGCATATGGTGATACTGATGAGTGTTGGGATGAAGCTTGGTATTTAGCTTCCTTTAGAGCAAATTTAACACTCGCTGAGTTAAAAGCAATTACACCCATATCGACATCTAACAATATTGCCCATAGATTGAGGGATAAGAGCACCCAGATGAAATATTCCGGTAATTCTCTTAGC---CGCGTGAGTCGTTATACCATGATCAGCAATGATAATCTGAACTTTACCAGAGACGGTAATAAGATTGATACTAATTTAGTGTATCAGCAAGTGATGTTGTTGGGCCTCGCATCTCTAGAGGATCTTTTCAGGTTTAACAAAACCACAGGTATGGAGAACACGGTATACCACCTACATGTAGAAGAGAACTGCTGCGTGATAGAAATGGAAGACCACCCTTATGTTGTAAC-AGAGGAGCCTCCACCTGTCTTGAGAGGTGTGTACAACAACAAGTTAATTTATGATGATCACCCCTTAGAGGATAAGGAGGTGGAGAACATTTATAAGCAG---ACCTATACATCAGCCATA------CTT------------------GATTTCCCAAGGTATAATATTCAGGAGTTGAACACAGTGCTGGCTCAGTCTCTATCAATTACTATTATTGACATTATC-ACCCGTGAGAACAAGGACCATCTAACCGAGTTTAAAGTTCTTGCAAACGACGATGATGTTAACAGTCTTATAACTGAGTTTCTATTAGTGGACCCTTCAGAATTTGTCCTATACCTCGGCTTAGCAGTGGCTATTAACTGGTCCTTTGATATTTATTATAGAAGGCCACAAGGGAAATACCAGATGGTGGAATACTT-----GTCATCATATCTGAGGATAACGTCAAGGTCTTTTATAAATGTATTTGCTAATGCCCTGTCACACCCTAGAGTTTTCCGAAGGTTTTGGGACGTGGGATTGATCGAGCCAGTCTACGGGCCTAACCTCAACACCCAGAATTTCAACCTTATTGCTA--TTGAACTGCTAATCAGAGGTTTTGAGGTTTATCTAGACTACTGGTTAGATGGGGAGACTGCAGAA------TATATGCTGCCTGAGAGTGTACAAGATATTGTTGATCAAAGATACGAGAGTATTCAGTCACGTCATCTATGTATAATTTGCTGTTTATACCTTGAACGAGAATATATGCCAAAGATTCTTGGTCT-GACATCAATTGAAAAGTGTAGCCTTCTGACTGACATTCTCCAAAAACATAAATACACTACTCCTCAGTTCTTTACC-------TGGAATCTTGAGCCGCTGCCTGTGGTAGTCTACCCTGTCTCTCTTACCTACATACGCCGAGGCTCTGTTAAACATCTGAGGTTAAGAAGGATGATTCAGTTTAACGATCCCGTCG-------CT------GATAAATCAAGGATTGATCCACTTAACATGAAAAGTTTTGTTGTTCAACGGAACAACGTTGCAGGGATAACTACATCCTTCAAAGCATTTCAGGCAGTG-----CTCCTTATCAGTGATGAC----TTCAGAAAACTGCAGGGGCTGGAAGAATATTTACCGACAAAGAAT-------------------CGA------------------------TGGGAAGCACATGTCCATAGACGAGTCGGTGTAAATTCCACATCCTGCTACAAAGCCTGTGAAATAGGAATATACATCATAAATAAGATGGAT--ACCAAA-------GGGCCTAGACTATTCCTCGGTGAGGGATCAGGATCCATGCTTACAACCTATTACATGCTTCTGGGTCCTTCTAAGACTTATTATAACACTGAGGTCTTGAACGTAGGCTTAGTTGGACAGAGAGTTTTCCAGGTCTTCCCTTCTGAAGTAATGTTGGTGTCACATAATAACCCAAGAGATATG------GGACTCGAACATGATATCAAGGTCTTGTTCAATGGCAAGCCGGAGTGCACTTGGGTTGGTGATATGGAATGTTTTTCATATCTCATGAATTCGGTTGAAGCACACACCCTCGC---ACTAGTGCATAATGATATGGAATCATCCCTTGAGAAATCACCGGAGACCATCTTACTAGAGCAAGTTCATAGCTTGTGTATAGCTGTTAACCTTACAAAAGATGATGGGCTTTATATCACAAAGGTT---------GCCCCTAGATCTGGAGATATG--AGCCATATACTATTAAGCTTATTGTACCATTACTTTAGTGAAGTTACATGTTTTATACCAGCCTACAGCAACAGTTGTTCCCCTGAATGTTATCTGGTATGTAGTGGAAAGAAGTATCATAGCTTAATCTACCCTGAAATTATAATGCCTGGGATAAGCAAAAGTAACTTTGCAAAAAACATTATTATCAGCCAGAACATATTGGACATGAAATTTAATATGCGGAAGAGTCTTGTTAAT---------------------------GAACTAAAGCTATATGGTG--------AC------------------------------------------------------------------------TAC---------------CTACAGTCCACTCTTCAGAGCCTAGATGAAACGGAGAAGCTTCTTATGTCCTATGGGTTTCAGATTAATGGTCCTAAGCTCATTAAGCAGGTTACTGGACATGACGTGGGTTCAGGTTCTCATAACCTCAAGGCTTATATCAATTCAAGTGTCAATAACATCATCAATTACTGTGACACGGAGAGGACAACTAGTCACT----TTCTTGAACCTTACCCACTAGCACGCGATTCAAAACTTAGGGAGCTGATGGACTCATTATGTAAAAAG-ATCTGTGTTTACATTTTATTATACATGAAAGAGACAAATAAGGAGTCTCGTCGCA-----GCCTGATTAATATGATTAGAGGGAAAGTACTCAGGGTATCACT-------TAGCT-CTAACATTACAAGAAGTATAATACAGGACTATCTGCTT----AAGAAACTGTCGAAAAC-CAGTGTGAACTTACAATGGGCTTATCCATTGCCTACAGCAGAAGTTAAGATATGGTGGAAGATAGTGGGCTACTCTGTCCTACACAAAGAATCTTAAGGATTTTGAGTTAACGGGCATCCAACACCATTACCTTATGACAGCAGGTCTGTCACTATACCCATATCAAAATATTAAGAAAAACTTAGAATTTATATATCCTTTGTCTGG------------------------------------------------------------------------------------------------T-
>OK210082_Paramyxovirus_BA5
----------------------------------------------------------------------------------------------------------------------------------------------------------------------------------------------------------------------------------------------------------------------------------------------------------------------------------------------------------------------------------------------------------------------------------------ATGATGATGGATAATACAAGTGATCTGAATGATATAATTTACCCTGAGTGCCACTTAGACAGCCCTATTGTAACAGGTAAACTAATTGAACTAATATTGTATGCAGGACTAAATTGTAATCAAAAATTAGAAGATGACACCTTAATCAGAAATATAAATTACAACAAAGCAAGAGATTTGAAA------ACCCCTATCATCTTGTCTCAAAGAGAATTTAAGGATCAATTAATAAAGAATGGAGTTAAAATAGATAAGTTAAATCATATTCCTTACCCATATGCCAATAGAGAGTTGTTTCTTCTCAGTGATCAAGATCTCTCAAAAAAATTATACAACTTGATTAAAATTTCACACTCTGGTTATTCTAAAATCAGTCATAGATTGATTACACTCAAAAGATATGTTGAGGACCAGCTGTCTATCT---CAAAA---------CCA---------GGAGAGTCTAGGCCTCAAGAAGAGTCCTTCAATGAGCAATCAATCATCAATCTTCATCTCAAATTTGAGGGATCGAAATGGTTTAAACCCTTTCTGTTCTGGTTTACTCTTAAGACAGACTTTAGAGATCTATTGAGAAAGAAAACTCGA------AATCAGAGAAGGGGT--GAAACTGGAGTGA--TCTTTTATGAATTGAGAAATCACTATATTCAAATGAATAGAAATCTAATTGCGATTGTTGAAAAGCGAAAT------------TAT------------------AATGTCCACTATTTAACTAATGAGATGTTGTTGATGTTTTGTGATGTAGTTGAAGGTAGACTGATGGTTGATGTTGCAATGAACAGCGACATTAGATTCAAGGATCTTGCACCAAGAGGGACAGCATTGTGGGAACTGATCGATGGTTTATTCCAGGATTTAGGGAATCAGACATACAATATTGTAGCAATGATAGAACCTATGACTTTAGGCTTTTTACAATTACACGACAAATCTCCATTATTAAAAGGAGCTTTTCTCAAATATGCTGTTGATGAATTAAGACAGGAATTCCGAGATAATGGTTATACAGATGATCAAGAAATTAACCTTTTTGAAGATATACTTTATAAGATCTTTGATTTGCCTGATCTTCACCTAATTGCTGAATACTACTCTTTCTTCAGGACATTTGGTCATCCTACTTTAGAAGCATCTGAGGCCGCCAAGAAAGTTAGAGAACATATGAATAAACCAAAGATTATAAATTTCAAAATTATGATGAAAGGTCATGCATTGTTTTGTGGAATTATAATTAATGGCTTTAGAGAAAGACATGGTGGATCATGGCCACCTTTAGAATTGCCCTATCATGCTAGTAAAAGTATCAAAAATGCAATGCATAATAATGAAAGCTTAACTGATGACTTATGTATTAGGGAATGGAAATCTTTTGTAGGACTTAAATTCAAATGTTTTATGCCTTTGACTCTGGATGATGATTTAACTATGTTCATGAAAGATAAGGCTCTTGCAGCAATCAAATCTGAGTGGGACTCAGTCTACCCCAAAGAAGGTATGGTGTATGTTGCCCCTACTCAATCAACTTCGAGACGACTAGTTGAGACTTTCCTTGCTGATTCAAATTTTGACCCTGCAAACTTAATCAATTATGTGATTACTGGAGAATATCTGAGAGATCCTGAATTTAATTTATCTTATAGTTTAAAGGAGAAAGAAATTAAAAGAGTTGGAAGATTATTTGCTAAAATGACTTATAAAATGAGAGCTTGTCAAGTTGTTGCAGAATCTCTAATTGCAAATGGTGTTGGGAAATATTTTAAAGAAAATGGAATGGCAAAGGATGAACATGAATTGTTGAAGACCCTACACAGATTATCTTCATCAGCTGTCCCAAAAGATAATAAGATATATGAGAAA---------CCTGAAATG------GTTAATACCCATAATCACAAAGGAACTATCATAAGTGCAACAGGGACTAAAAATAGAGATTCATTAAAGAAGAAACCTAATTACAGTAATACATACACTAACATTAAAAGA------------------ACT------------------------TGTAAC-AATAGAGATGAGTACGACCATCAAAAATCAAAAACA--------------------------------------------------------------------------------------------------------------------------------------------------------------------------------------AAA-------------------------------------------------------------------------------------------------------------------GATCACGTTACTGAT--------------------------------------------------------GTGCAATATGAAACAATGAGCACATTTTTAACAACGGACTTACAAAAATTTTGCCTCAATTGGAGACAGGAGACAACTAACGTCTTTGCTGAGAGATTGAATGAGATTTATGGGCTTCCTAAATTCTTTAATTGGATGCATAAGAGATTGGAAAAGTCTGTGCTTTATGTTGCTGATCCTCATTGTCCGCCTTACAATAA--TGAACATGAATTATTAGATGACTTAGAGAATCATCAAATTTTCATTAAGTATCCTATGGGAGGAATAGAAGGATATTGCCAAAAATTATGGACTATTATTACAATTCCTTTCTTGTTCTTAAGTGCATATGAAGTAGGCACTAAAATTGCTGCTGTAGTTCAAGGTGACAATCAAGCTATAGCGATAACCAGAAGAGTTCACCCAAATTTAAGTTACAAGCAAAAGAAGATCCTTAGTACGGAATTAGCTCAAAAATACTTTAATAGGCTTCGAATCAACATGGGAGCAATTGGTCATAATCTAAAAGCCAACGAGACTATTGTCTCAAGTCATTTCTTTGTTTACTCTAAACGGATTTACTACGATGG-ACTAGTACTATCTCAAGCTTTAAAGCCAATATCTCGTGTTGTCTTCTGGTCTGAAACAATTGTAGATGAAACCAGATCAGCATGCAGTAATATAAGTACAGCAATTTCTAAATCAATAGAACAGGGTTATTCTCGATGGGTAGGGTATGCAATCAATATCTTAAAAGTCATCCAGCAGTTGATTATTTCACTGAAATTTACAATTAACCCAAGCATGACAGATGACATAACAAAACCCTTATTAAGAAATCAGAGTTGGCTTATAAGTGCTGCTATTATACCTGCACAATTAGGAGGCTTTAATTATCTAAATATGTGTAGATTGTATGTAAGGAATATTGGAGATCCAGTGACAGCTTCAATTGCTGATATTAAGAGAATGATTAAAGTCAAACTATTAAATGAAGATATAATTCAGAAAATAATGCATCAAAAAACTGGCACATGTGATTACCTCGATTGGGCAAGTGATCCCTACTCTCTCAATATACCAAGTTCTCAAAGTGTCACTGTAATGCTTAAAAATATAACTGCAAGAACCATACTATCTAGTAGCGATAATCCTATGTTAAAAGGTCTTTTCCATTTTGATTTTGATCAAGAAGATCGAGATTTGGCACGATTTTTATTAGATAGACCAATAATATTACCGAGAGCTGCTCATGAGATAATGGACAATTCTTTGACTGGTGCAAGACAAGAAATTGCTGGAATGCTTGACACAACAAAAGGATTAATCAGGAATAGCATTAGGATGGGAGGTATAAGACCTCGGCTAGTAGATAAACTCTCTCTTTATGATTACAATCAGTTTAGAGCATTTAATGATCTGATGAAAGTTACGGAGTCTGATCCTTTAATAATGCATAATGCATGTTCTGTTCATCTAGCAATTAATCTAAGAAGAAGAATGTGGTTTACATTAGCACATGGGAGACAAATATACGGTTTAGAAGTACCAGATACCATTGAAGTTTTAAGAGGGTTTACATTGGAGAATTGTGAAGATTGCAATTATTGTACCCAAGGTAGTAAAGAG------TATGGATGGTTCTTTGTTCCGAAATTATGTGATCTGGATTCGGTCAATCAAGAAAGCAATAAGATGAGAGTCCCTTACTTCGGATCAACCACTGATGAAAGAAGTGAGATTAAATTGAGTCACATCAAAACACCTTCAAGGGCACTAAGATCAGCTATAAGAATCGCAATGGTATATACATGGGCATTCGGAGACACAGAAGAATCCTGGAATGAGGCATGGTATCTAGCATCCTTCCGAGCAAATGTCACTATTGACGAGCTTAAAGCTGTTACACCAATATCTACCTCAAATAACATTGCACATAGACTCAGGGATAAGAGTACTCAAATGAAATACTCAGGAAGCACTCTAAAC---CGAGTTGGTAGATACACAGTAATTTCTAACGATAATCTTAATTTCAAAAAGGATGGGAATAAAATTGACACAAATCTTGTTTTCCAACAGATTATGTTAATGGGAGTAGCCATACTAGAAGATAAATTTAGATATCTTAGAACAACCGGAGTTCAAAATACACTTCTTCATCTGCATATAAATACAAGCTGTTGTATAATTGAGATGAATGATCACCCCTTTATTGAGTC-ATCCAATCTATTACCTCATCTTAGACTGGTTGACAGTAATAAGTTGATTTATGATGATAATCCTTTAGTTGATGAGGAAGTTGAGAGGATTCATAGTCAA---CTTTTCCAATCAAACACA------TTG------------------GATTTTCCAAATTGGACCTATGATTTGCTTCAGTTGACCCTAGCTCAATCAGTCGCCTTAACTATCGTTGAAATAATA-ACCAGAGAAAATAGGGATCATCTCAATGAATTTAAAGTACTAGCATTAGATGATGATGTCAACAGCCTCATCACAGAATTTCTTTTAGTTGAACCAAATCAATTCTCCTTATATTTAGGTATGTATGTATCTATTAATTGGAGTTTTGACATTTATTACAGAAGACCTGAAGGGAAATATCAAATGCTAGAGTTCCT-----TAACACAATAATGTTGACTACCCCACGAAGTAATTTTAATGTTTTATCGAATGCACTGTCACATCCTGCTGTATTCGAGAAATTCTGGAATGTAGGACTCATAGAACCTGTTTATGGACCAAATGTAATGAGTCAGGACTACAATAAGATTGCAA--TTGATTTAATCATTAAATCATATATGATTTACATTGATTTCTGGCTTGATGAAGGTGAGATAGAC------TACATGATAACGGAGACTAGTGATGATGTTGTTAACCAAAGATTTGAGATTACACAAGCAAGACATTTGGCATTTTTAAGTTCCCTCTACCTCACAAGATCGGAGATGCCTTTAATAAGAGGAAT-GACATCAATTGAAAAATGTAATGTATTATCCGAAAAGCTTCATGAACAAAGAGCTGTACATGGAAGATATGTTGAC-------TGGAATCTTGATATACTGACGGTAACTATATATCCTGCTTCATTAACATACATAAGAAGGGGGACTATCAAGCATTTAAAATTAAGACAATGCATGTCTGCTGAAGTTTTTGGAT-------AT------GAGAAATTGCTAGCCATCAATTCACAACCTAAATTCTTTTGGTTTAGACAACTCATACAATTTAGGTTGTGAATT----------------------------------------------------------------------------------------------------------------------------------------------------------------------------------------------------------------------------------------------------------------------------------------------------------------------------------------------------------------------------------------------------------------------------------------------------------------------------------------------------------------------------------------------------------------------------------------------------------------------------------------------------------------------------------------------------------------------------------------------------------------------------------------------------------------------------------------------------------------------------------------------------------------------------------------------------------------------------------------------------------------------------------------------------------------------------------------------------------------------------------------------------------------------------------------------------------------------------------------------------------------------------------------------------------------------------------------------------------------------------------------------------------------------------------------------------------------------------------------------------------------------------------------------------------------------------------------------------------------------------------------------------------------------------------------------------------------------------------------------------------------------------------------------------------------------------------------------------------------------------------------------------------------------------G-
>MG516455_Pohorje_myodes_paramyxovirus_1
----------------------------------------------------------------------------------------------------------------------------------------------------------------------------------------------------------------------------------------------------------------------------------------------------------------------------------------------------------------------------------------------------------------------------------------------------ATGAGTGCACAAATCAGTGACATCCTGTATCCTGAATGTCATCTTGATAGCCCTATAGTAACAGGCAAACTGATATCTCTACTTATCAAAGGGAATTTTCCCCATAGGGAGGATTTAAAAGACCCAACATTGCTGAGAAATCTTGACGCTAACATCGGCGATATCCACAGA------TTGCAGATAACCATTGACCAACAAAAACTAAGAGATGCATTGATCACAAAGTACCATGATCTTTCATCCCTATCACCAGTGCCCTATCCGTATGGTAATAATTATTTATTTAAGATTCGGGATAATGAGTATACAAAGGATATCTCCACAATCTTAACATATGCAAATACATGTTATAAGAAAATATCAGGAAAGATTATTAGGCTTGAAGATTTAGTCCAATCCAAACTAGGTTCT------------------TAC---------AACCAAAATTCAAATTATACCACTAATGATGAACGTGCCAAAATTAGAAGGCTGCCTAACATTATGGAAGGGAGTAAATGGTATAATCCATTCCTCTTTTGGTTCAAATGCAAATACATGATGAGGAAAATGATCAAAAGAGGAGTCAAG------CTTAAATATAATAAT--TATAACACAGAAC--AAGTTTTTGATCTTTATGACCACTTCATTGCTATAAATAAACACCTCACTATAATAGTGGATAAAAATACC------------AAC------------------AACATTTATTACCTAACGTTTGAAATGGTTTTGATGTTTAGTGATGTATTAGAGGGTCGCTTGATGATTGACACAGGAATGGAAGCAGATGATAGGTTTCAACTTTTCAAGGAGAAGGGCCATGCATTGTGGAATTTTATGGATTCACTTTTCCCAAATCTAGGCAACGAAACATACAATATCGTTGCTATGATTGAACCACTTGTTTTGGGATTCTTACAGCTCAGAGATGAATCCAATTTGCTTAGAGGTGCCTTTTTACAATTTGCATTGGGTGAGATAGAGAATGAATTCAAGAGCCATGGTTTCACAAGTCGTGCCGATTTGGATCTAGTGCTTGACACTATAACAAACATATTCACAATTGATGATATCCACATGATATCTGAGTTCTTCTCTTTTTTCAGAACCTTCGGTCATCCCACGCTTGAAGCCAAGGAAGCGGCCTCAAAGGTGAGGGAACATATGAATAAGCCCAAAATAGTTAGTTTTGAAATAATGATGAAAGGACATGCCTTGTTTTGTGGTATAATAATTAACGGTTTCAGAGATAGGCACGGGGGTGCTTGGCCACCTCACGAATTCCCAGAACATGTATCCCAATTGATTAAAAATGCTCAAACAAATAGTGAAGCACTTACACATGAATTGTGTATTCAAGAATGGAAATCCTTTGTAGGGTTCAAGTTCAAGTGCTTTATGTCACTTACGCTAGATGAGGACCTCACTATGTATATGAAGGATAAGGCATTGGCCTCAATAAAGAAAGAATGGGACTCAGTTTACCCAAGAGAATTCATGACTTACACACCTCCTAAACAAACAACATCTAGAAGATTAGTTGAAGTATTCCTTAACGATACAGAGTTTGACCCGATCAATCTGATAAACTATGTGATCAGTGGAGAGTATCTGGTAGATGAAGACTTCAATCTTTCCTACAGCCTTAAAGAGAAGGAAATAAAGAAGGTTGGTAGGTTATTTGCAAAAATGACATATAAAATGAGAGCATGTCAAGTTGTCGGTGAATCTCTAATAGCAACAGGTGTTGGCCAGTTTTTCAAAGAGAATGGAATGGTCAAGAATGAGCATGAGCTACTTAAGACCTTACACAAACTGTCAGTCTCATCAGTATCTAGAGATAACAAA------GCT------------------------------GGCAGCAAGGCAGAGTTGAGAGTTCCGGGCAGCTCCGGCCAGTCTAGTAAAGTGAAAGGTAAACTGATAAGACAACAGTACGGTGATCAGGGCTCTGCCAGAAGCAAC------------------CTG---------------------------------------------------------------------------------------------------------------------------------------------------------------------------------------------------------------------------------------------------------CCA----------------------------------------------------------------------------------------------------------------------AGAATTAACGAT--------------------------------------------------------GTCCAATACGAGACAATGAGTACATTCCTGACCACAGACCTGCAGAAATTCTGTCTTAATTGGAGACAAGAGACCACCAACATCTTTGCAGAAAGATTAGACGAGATATATGGGTTACCAGGGTTCTTCTCTTGGTTGCACAAAAGACTAGAAAAATCAACCCTATATGTCGCAGACCCTCACTGTCCTCCTTATAATAA--GAAGCATATTTCTCTTGACGACACAAAGAACAAGCAAATATTTATCAAATACCCTATGGGGGGTATTGAAGGCTATTGCCAAAAAATGTGGACAATAATAACTATCCCGATTTTGTTCCTTAGTGCCTATGAATGTGGAGCCAAGATAGCTGCTGTTGTACAAGGTGACAACCAAGCAATTGCAATAACTAAGAGAGTTCATCCAAATATACCATACAAGCAGAAGAAGTACCTGTGCTCACAATTAGCTCAACAATACTTTGACAGACTCAGGATGAACATGGCTGGAATAGGGCATAACCTCAAAGCTAATGAGACGATTGTTAGTTCCCATTTCTTTATCTACTCCAAAAGGATTTATTATGATGG-CCAAGTTTTATCACAGGCTTTGAAGCCCCTCTCAAGATGTGTGTTTTGGTCTGAGACAGTTGTTGATGAGACAAGATCTGCGTGTAGCAACATATGCACATCAATATCAAAGAGTATAGAGCAAGGCTATAGTCGTTGGATAGGGTATAGCATAGCAATGCTAAAAACCATTCAGCAAATAACTATAGCTTTGCAGTATACATTGAATGAATCTATGACCAGAGACATTGTGGACCCATTGATTCAGAACCCAAATTGGATTATAGCTGCTGCCCTCATCCCATCTCAATTGGGAGGCTTCAATTATATAAATATGTCGCGCCTCTATGTCAGAAATATTGGTGACCCAGTAACAGCATCACTGGCTGATGTTAAAAGAATGATAAAGGTTGGAATGCTGGATGAGAGAATTCTACAACGTATCATGCACCAGGACAAAGGAACCTGTACATACTTGGACTGGGCTAGCGACCCATACTCGATCAATATACCTTCATCTCAAAGTGTGACGATAATGCTGAAAAACATTACTGCTAGGACTGTTCTTCAACATAGTCAAAATCCAATGCTTCATGGTTTGTTTCATGAAGACTTTGATCAAGAGGATCAAGATCTCGCTAAATACTTGTTAGACAGACCTATAATTATACCGAGAGCAGCACATGAAATAATGGACAAATCCTTAACTGGGGCAAGACAAGAGATTGCAGGGATGCTGGATTCAACCAAAGGTTTGATAAGAAATGGGTTGCGAGCAGGTGGGTTAAGACCTAGACTTATCGAGAGGCTTTCATTTTATGATTATGAGCAATTCAGAGTCTTTAACTGTCTAATGGGTGTGAAAGAAACAAGTCCCCTAATCAGCTCAGATGCATGTTCGGTAGAGCTTGCTAGAAGGTTGAGGAATGTGATGTGGAACCACCTATCAGCAGGTCGTCCAATATATGGATTGGAAGTACCTGACACAATAGAAGCAATGAATGGTTTTCTCATTGATAACTGTTCGGATTGCTATTACTGTCAGGCTAACAACAATGAG------TTCTGCTGGTTTTTTGTTCCAAATGGATGTGAGCTGGATCAGGTCCGCCAAGAGTCTAACAATATAAGGGTTCCATATTTTGGATCAACCACTGAGGAGAGAAGTGAAATCAAATTATCATCAGTCAGATCGTCATCCAGAGCATTGAAGGCAGCTATCAGAATAGCTACAGTTTACACATGGGCTTACGGAGACACAGACGAATGTTGGGAGCAGGCTTGGTATTTGGCATCATTCCGTGCTAACATCACATTAGCGGAGCTGAAGGCTATAACACCTATATCCACCTCTAACAACATTGCTCACAGGTTAAGAGATAAGAGTACACAAATGAAGTACTCAGGGAGTTCCTTAAAT---AGAGTCAGTCGTTATACCATGATTAGCAATGATAATCTTAACTTTATCAAGGATGGCAACAAGATAGACACAAACTTAATATATCAACAGGTTATGCTCCTTGGCCTCGCATCACTAGAGGACTTATTTAGATTCCAACTCTCGACTGGAACAACAAATACTGTTTACCACTTGCATGTAGAGCAGAATTGTTGTGTCATAGAAATGGAGGATCATCCATATGTAGATGT-TACGGAGCCACCCCCAGTTCTTCAAGGTGTTTATACCAACCGATTGATCTATGATGATAATCCCCTGATTGAGAAAGATGTGGAGCGAATCTACACACAA---ACTTATAGATCTGTAACC------ATA------------------GACTTCCCAAGATATAGTATGAATGAGTTGAACACAGTCCTAGCACAGTCTCTTGCATTGACTATTGTTGATATAATA-ACAAAAGAGACAAAAGATCATTTGACAGAGTTTAAAGTATTAGCTAATGATGATGACATCAATAGTCTTATAACGGAATTCATGCTGGTTGATCCTTCAGAATTTGCTCTTTATTTAGGGTTGGGTGTTGCTGTTAATTGGTCATTTGACATCTATTACAGAAGACCTCAAGGGAAGTATCAGATGGTTGAGTACCT-----GGCATCCAATATGAGAATAATGTCAAGATCCATCCTATCAGTTCTGGCTAATGCTTTGTCACACCCAAAGGTGTTTCGAAGATTCTGGGATGTAGGATTAGTTGAGCCTATTTATGGCCCTAATGTGAACACTCAAAATTATTCACAGATAGCAA--TTGATCTGATAACTAAAAGTTATGAAATTTATATTGACTATTGGCTTAATGGGAAGGCATTAGAA------TATATTATAACGGAAACAAATCAGGATATAGTCGATCAACGCTATGAAGGTATCCAATCAAGACATTTATGTTTTGTTTCTTGCTTGTATGTTGAGAGGAAATATATGCCTCCCATATTGGGCTT-AACATCATTGGAGAAATGTTCTGTGCTACAGGATGCTTTGGATACTATGATTAAAGTACAACCTAACTCCAAATCC-------TGGAATACTAAATTGCTGAAAGTAGAAATATACCCTGTCTCGTCCACATATCTGAGAAGAGGATCAATTAAACACATTCGTTTAAGGAAATTCTTAGTGTTTGAGGACCCTTTAT-------CA------GATAAACCTAAATTAGACCCTCTCGACCCCAAATCGTTCATCATAATGAAAAATACCACTAAGGGGATAAACACTACTTTTAAGGCTTTCCAAGCATCT-----ATACTACTGAGTGATGAC----TTCAGAAAGCTTAATCAATTAGAAGCCTGCATACCCACTAAAAAC-------------------AGA------------------------TGGGAATCACACACATTAAGAAGAGTAGGGATTAATTCTACATCGTGTTATAAAGCCATGGAAATCGGCATGTATATAGTGAACAAAGTTGAC--CTAGGA-------GGAGACAGGTTGTTCCTAGGTGAGGGATCTGGCGCAATGTTATCAACATACTATATGCTCCTGGGACCTGCCCTATGCTACTATAATACAGGGGTTCTTAATACTAACCTTATAGGTCAGAGGGTGTTTTCAATTTACCCATCCGAAGTTATGTTAGTAGCACATAATAACACCACTGATCTG------GATATTGAGAGCAACATCAAAGTACTATTCAACGGAAAACCCGAATGTTCTTGGGTTGGGGATATGGAATGCTTTTCATATATTATGAATAATTGTAAATGTGATACATTTGC---TCTTGTGCACAATGACATGGAATCATCTCTAGAAAAGAACCCTGAAATTATTCTAACTGAACAAGTCCATAGTTTGTGTATAGCCCTGAACATGTTGAAAAAGGATGGGATCTATATATGCAAGGTT---------GCACCGAGAGATGATGATTAT--TCTCAAACATTAATCACATTACTATACAGCTATTTCAGTGAGGTGACATGCTTCATCCCGTCCTACAGCAATCCCATGTCTCCAGAATGTTACTTGATCTGCACACAAAAGAAATTTTACAGTTTACTTTACCCTAACATCATACTTGACAATATTAAGGAAGGATTTAGAACAAGGAATATAATCATAAGTAGGAATATCTTAGACATGAAGTTTAGTATTAGGAAAGAGATGTGCAAA---------------------------GTTAGAGGATTGTTTGGAG--------AT------------------------------------------------------------------------TAT---------------CTTGCATCTGACCTAACAACCTTGGACGAGACTGAAAAGGCCCTGATGACATATGGCTTTCAAATAAATGGCCCAAAGTTAATCAAGCAAATAACAGGTCATGACATTGGATCAGGTGCCCCTAATCTAAGAGGTTATATTAACTCAAGTGTTAATAATTTGATTAACTATTGTGACCCAGATAGACAGAATAGCAATT----TTCTTGATGCCTATCCCTTAAACAGAGATTCCAAACTCCGGGAATACATAGACTTGTTAGGAAAGAAA-TTAGCAGTGTATATTCTTTTGTATATGAAGGACAGTGATCAGGATTTGCGGAGAT-----CTCTGATAAATAATCTCAGGAGAAAATATATATATTTAGATAT-------TTGTA-ACTACTCATTTAGAGGACTTATACAACCTTATTTAATG----AAGAAATTGATTAAACT-GGATCTAAATACAAATTGGATGTATCAGTTGGATACTCCAGAAGTTAAAATTTGGTGGAAAATTGTCGGTTATTCTGTGTTACATCAAGAGGATGACTAG--------------------------------------------------------------------------------------------------------------------------------------------------------------------------------------------------------------
>MG573140_Mount_Mabu_Lophuromys_virus_1
-------------------------------------------------------------------------------------------------------------------------------------------------------------------------------------------------------------------------------------------------------------------------------------------------------------------------------------------------------------------------------------------------------------------------------------------------ATGGCAGGTACCTCTCTCTCAGATATATTGTACCCTGAATGTCATCTAAATAGTCCTATTGTGACTGGGAAGCTGGTGGAATTAATTCTTGTGACAGGATTACCTAATAATCAACATTTGGATGATCAGACTATTATAACAAACATTCGGAAGAATTTATCACTAGGTTATCAC------AATTCCCTTATATTACAACAGAGACAATTTAACCATATACTAACTAAAAAATATCCTAATTTGAGAGTATTAAGGCACATACCTTATCCTAATGGAAATTATTTTTTATTTAACATTACTAATAATACTATCATATCTGAGCTCAAATCTCTTCTTTCCTATGCTCACAGTTGTTATAGGAAGATTAGTGATAGACTTGTGCATCTTGTAAATCATGTAGAATCAACTTTAGGAGAA------------------AAT---------CACACACGTGACAAGGATGTGGATGATGACCGGAAACTTCAAATAGTAAATCTTCCTAACATTTTAGAATCATCAAAGTGGTATAAACCTTTCCTTTTTTGGTTCTCTATTAAGAAAGAAATGAGGGAATGCATCAAAATATCAACTTCA------AATATTAATCGTGGT--GTATATCCAAACA--AGGTTTTTGATGTAGATAATCTATATATACAGTTAAATAGGAATATTCTCATTATAGTTAACAAATTAACT------------AAT------------------GAAGTTCATTATTTGACATTCGAGATGGTTCTTATGTTCTCTGATGTATTGGAGGGTAGACTTATGATAGACTTTGCTATGCGTTCTGATCTTAGATATAGACAATTCAAAAATAGAGGTTATTTACTTTGGGAATTTATTGACAGTTTATTCTGCGATCTAGGAAATGAGACATATAACATTGTTGCTTTAATTGAACCATTAGTACTTGGATTCCTTCAATTGCATGATGAGTCATATCTATTACAAGGAGCTTTCTTACAATTTTGTCTTAATGAAATAATGAACGAATTTTCTAACTTGGGTTTTGATCACAAAGATGATCATCATGAAATTCTAGCAACAATCTATAAAATATTTGATATAGAAGATCTTCATATGATTGCAGAGTTTTTCTCTTTTTTCCGCACTTTCGGGCATCCTACTCTTGAAGCAGAAGAGGCAGCAGCAAAAGTTAGAGCCCACATGAATAAACCAAAAGTGATCAAGTTTCAAACAATGATGAAAGGGCATGCTTTGTTCTGTGGTACTATTATTAATGGATTCAGAGATAGACATGGAGGTGCTTGGCCTCCAGTGGTGTTTCCTAACCATGTTTCTAAAAGGTTGAAGCAACTTCATCTTAATTCAGAGAGCCTTACAGATGAAATTTGTATACAGGAATGGAAGTCTTTTGTTGGATTTAAGTTCAAATGTTTTATGCCATTAACTCTAGATGAAGACCTAACTATGTATATGAAAGACAAGGCATTGGCTGCAATTAGTTCAGAGTGGGATTCCGTTTATCCTAGAGAGACTATGGCATACACACCTCCTAAACAAACAACATCAAGGAGATTAGTCGAAGTGTTTCTTAATGATGAAAATTTTGACCCTGTTAATCTTATAAACTATGTCCTATCTGGGGATTATCTTAAAGATGATACATTCAATCTATCATACAGCCTAAAAGAAAAGGAGATCAAAAAGGTTGGCAGACTTTTCGCAAAAATGACATATCAGATGAGAGCATGCCAAGTTGTGGCAGAATCACTCATAGCAACAGGCGTAGGTAAGTACTTCAAGGAAAACGGGATGGTTAAAGATGAACATGAACTTCTTAAAACATTGCACAAGTTATCAGTTTCATCTGTCCCTAAAGATAACAAG---------------------------------------CTAGGTAATAAAGCAGAA------------AATTTATTCAGTAATGACAATCTCAGTGAAGTCAACAAGAAATTCGGGCAAGGAGGAAACATTAAAGATGCT------------------------CAA---------------------------------------------------------------------------------------------------------------------------------------------------------------------------------------------------------------------------------------------------------TTT----------------------------------------------------------------------------------------------------------------------------GAA-----------------------------------------------------------------------ACAATCAGTACTTTCTTAACAACTGATTTGCAGAAATTTTGTTTAAATTGGAGACAAGAAACTACTAATATTTTTGCTCAGAGGTTGAATGAAATTTATGGTCTCCCTGGGTTCTTTAATTGGCTCCATAAGAGATTAGAGAAGTCCGTACTTTATGTTGCTGATCCTCATTGTCCCCCCAATCTTAG--TAAACATGAACATTTAGATAATGTTCCTAATAATCAAATTTTCATTAAATATCCTATGGGAGGGATAGAAGGCTATTGTCAGAAGCTATGGACTATTATAACTATTCCTTTTTTATTCCTGAGTGCTTATGAAGTTGGTGCTAGAGTTGCTGCTGTTGTCCAAGGTGATAATCAGGCAATTGCTATAACTAAAAGGGTTCACCCTAATCTTCCCTTCCAAGTTAAAAAGATTATATCATCTCAACTGGCTCAGAAGTATTTCGATAGGCTTAGATCGAACCTTTTTGATATAGGACACAATCTAAAGGCCAATGAAACTATTGTAAGCAGTCACTTTTTCGTTTACTCTAAAAGAATCTATTATGATGG-GTTAGTACTGTCTCAAGCATTGAAACCTATGTCAAGAGTGGTATTTTGGTCTGAAACAATAGTTGATGAGACAAGATCAGCTTGTAGTAATATTAGTACTGCAGTTTCCAAATCAATAGAACAAGGTTATTCTAGGTGGATAGGGTATAATATTAATATACTCAAAACTATTGAACAATTAGTAATATCTCTGTCTTTTACTATAAACCCTTCTATGACTAAAGATATTTCCCAACCTATACTGCAAAGCCCGTATTGGTTGATCAGTGCTGCGATAATACCGTCCCAACTTGGAGGCTTTAATTATATGAATATGTGCAGACTTTATGTGAGGAATATAGGAGATCCAATAACTGCTTCCATTGCCGATGTCAAGAGAATGATCAAAGTCAAGTTATTAACCCCTAGTATTTTACAGAAAATAATGCATCAAACGCCTGGAGACAATACGTATCTTGATTGGGCAAGCGACCCTTATTCAGTTAATATTCCCCATTCTCAAAGCATTTCCATGATGCTCAAAAATGTCACTTCTCGTATGATATTGCAACATAGTGATAACCCGATGCTCAAAGGACTCTTCCACTTTGATTTTGAACAAGAAGATCGTGATCTTGCTTCTTTTCTTCTTGATCGCCCGATAATTATTCCTAGAGCTGCCCATGAGATTATGGATAAATCTCTTACAGGTGCTAGACAAGAAATAGCAGGGATGTTGGACTCTACCAAGGGATTGATCAGGAATAGTCTAAAAACAGGAGGCCTTAGACCTCGACTTACAGAGAAACTCTCTATGTATGATTATGAGCAATTCCGGACTTTTAATAATCTTATGAATAATAAAAAATCTGATGAGTTGATTACCATTGATGCATGCTCTGTTGAACTGGCCATCTTATTGAGGAAGAGAATGTGGCATAGACTTGCTAGAGGGAGACCTATATATGGATTAGAGGTACCTGATGTAATTGAGGCTGTAAATGGTTACACTCTTAAAGATTGTGAGGATTGCTTCTATTGCCAGGCACAGAATAAGGAG------TATGGATGGTTCTTTGTTCCCAAACGATGTCAACTTGATGCTGTTCATGAGGAATCTAATCAAATGAGGGTTCCATATTTTGGATCAACGACTGAAGAGAGAAGTGAAATTAAGTTGAGCTCTCTTCGTTCTGCATCAAGAGCACTAAAAGCTGCCGTTAGAATTGCCACAGTGTATACATGGGCCTTTGGAGATGACGATGATTCTTGGAGTGAGGCATGGTATCTGGCATCATTTAGAGCGAATCTGACAATTGATGAACTTAAAGCCATTACCCCTATATCTACATCTAATAATATTGCACACAGACTAAAAGATAAAAGTACACAAATGAAGTACTCAGGGAATACCTTAAAC---CGTGTGAGTAGATACACTATCATTAGTAATGATAATCTTAATTTTATTATAAATGGGAGAAAAGTTGATACTAATCTTGTTTATCAACAAATTATGCTATTAGGACTTTCTATACTAGAAGGAAAATTTAGATTTAAATCTGATACGGGCGATTCCAATACTGTACTGCACCTTCACATTGTTAAGAATTGTTGTGTTATAGAAATGGAGGATCATCCATATACCAATTC-GCTTTTACCTGTCCCAAATTTAGTTAAAGTAGAATGTAATAGACTTATATATGATGATGACCCTATTCTTGAAAGGGACACTGAACAAATCCATAGACAA---CTATATAATCTGCCTTCA------TTA------------------GATTTCCCTAGATGGACAATAACAGAGCTGAATGAAGGCTTAGCTCAATCTCTTGCTATGACAATCGTAGACATTATC-ACGAAAGAGAACAAAGATCATTTAACTGAATTTAAAGTGTTTGCAAATGATGATGATACAAATAGTCTAATCACTGAATTTATGCTTGTTGACCCCTCTCAGCTTACTATTCACATAGGGTTATCAATAGCTATTAATTGGGCTTACAATATTTACTATAGACGACCTGAAGGCAAGTACCAAATGGTAGAGTATCT-----ATATACCATTATGATTCAGTCACCTCGAGGATATTTTTCTGTTCTTGCTAATGCACTATCACACCCTCAAATTTTTAATAAATTCTGGGATGCAGGTTATGTAGAACCAATCTACGGTCCTAATATATCCAGTCAAGATTTTATTAGAATAGCTA--TTGATTACATGATATTGTGCTATAGCACTTACCTGAATTATTGGACTAATGATAACTCGATACAA------TATTTACTTACTGAATATAGTGATGATATAATAGAGCAAAGATTTGAAATAGTTCAATCAAAACACCTATGTATGTTAAACAATCTTTACAATCAGAGAAGTGATATGCCTATTATTAGAGGGTT-AACTTCAATTGAGAAATGTACGATTTTGACAGATGCATTACGGAATGCTCAATTTGGAAACCCAGGTTCTGTGTCA-------TGGAATCTTGACCCTCTTGAAGTGGTTGCTTATCCAGCATCATTAACTTATCTTAGGAGAGGAACAATAAAACATATCCGTCTTAGAAATGTTCTATCTAAAAGTATACTTTACA-------TC------AACGAAGTTAAATTTGAGGTGCCAAATATAACTCAGGATAAATTGTTTGAAGAACAACTGCTTGGTTACAATAAAGGTGCCTATTATTTTCCTATAACG-----TATTTATTTACTGATGAT----TTTAGACAGACACTAGGAAATCATAAAATCGCTCCTGTGAAAAAT-------------------AAA------------------------TGGGAATGTCATGTACTTAGAAGATTAGGTCTTAATTCCACATCTTGTTATAAAGCAGTCGAAATCGGTCTATATCTAAAAGACAAAATAGAT--CTCAAA-------GGGGATAGGCTATTCTTGGGAGAAGGGTCTGGTGCCATGATGACAACTTATTACGCAATATTGGGGCAAGCTACTAATTATTATAATACAGGCGTTTTTGCTAGTGAGGTAGTTGGGCAAAGGGTCCTAACCCTATCACCTGCTGAAGCGTATCTTGTAGCTAAAAACAATCCTAATGAGATG------AACTTAAGGAAAAATATTATACCACTATTCAATGGCAAGCCTGAATCAACTTGGATAGGAAATCCTTCTGCTTTTGTTTATATTAATAATTCTATTAAATCTCATTCTCTTGC---CCTTATTCATAATGACATGGAATCATCATTTGAGAAAGACACCTATACTATAGCATGCGAACAGTGCCATTCATTAGCTCTAGCATTAAATCTTGGAAGGTCTGATAGTATTTATGTTACCAAGCTT---------GCTCCTAGACCTAACGATTAC--AGCTTTGCCATATTCGACATCCTTCAAATTTACTATGAAGAAGTGTTCTGTTTTATACCTATGTATAGTAATCCCTATTCTAGTGAAGTTTATATAATTAGTAGTGTTCCACGTAATACTTCACTGGTTTACCCAGATCTTTTAATGAAATATCTAGACAAGGTTGGACCTTCAGATATCTTTGAGCTTCAAAATACAATTATTAATTTTAAACTGGGAAAATATTTGGAGAAGAGAGCA---------------------------ACTGAAAAACTTTATGGGA--------AT------------------------------------------------------------------------TAT---------------TCTAAGTCTAGATTATCTAACTTGAGCAATATTGATAAAATCCTAATTAGAATAGGATTCAGCTTAAATGGGCCAAAATTAATTAAACAATTAACTGGCCATGATGTTGGGACTGGGAGTCATTCTCTAGTATCTAGTATCCAGTTGCTTGCAAATAGCCTAGTTACTTATCTTGACCCAGAAAGGGATAAGAGTTACT----TTTTTGATCCGTATCCACTTAAGATGGATTCAAAAGTTAAAGAAATGATTGAATCTATTTCTATTAAA-ATAATCATTTACTATATTGTGTATGCTCAACCTAAATCAAATCAGCAGAGATCGA-----GATACATTAATTGTCTGAGAAAGCAATACCTATATCATGATTT-------AACAG-ACGAGCAATGTAATACTGTGGTTCCTAGTTACCTGATT----AGAAAACTTAAGAAAAC-AGGGTATCAATTGGACTGGAAAGAAGATTTGGACGCAGGATCAATAAAAGCCTGGTGGAAAATAGTTGGCTATTCTATGTTGATTGATGAACAATAA-----------------------------------------------------------------------------------------------------------------------------------------------------------------------------------------------------------------
>MG573141_Mount_Mabu_Lophuromys_virus_2
-------------------------------------------------------------------------------------------------------------------------------------------------------------------------------------------------------------------------------------------------------------------------------------------------------------------------------------------------------------------------------------------------------------------------------------------------ATGGATTCTTCTAATATCAGTGATGTCCTTTACCCCGAATGTCACCTGAATAGTCCTATTGTTTCAGGCAAATTAATCTCACTTCTGATTAAAGGTGAGTTCCCTCATAGGGAACTACTTGATGATAGAACTTTGATAGTTAATCTACATTCTAACCTATCTAAGTATAAGAGG------ACAGTGACTTGTCGTGATCAATTACAGCTAAAGGCCAAGTTAATCAGCTATTATCCTGATTTGAGGAAGCTAAACCCAATACCATATCCTTATGCAAATAAAATCCTATTTCGGATTACAGATCAACATCTGCAGAAAGCACTACAGAATGTCATGGAATATGCTAATCGGTGTTACAAGAAAATAAGCCCTAGGATAGTTAAACTCAGGGATCATGTACATGCGAAGTTAGGTGTT------------------TTA---------TCTCAAATGGATAGAATTGAATCAAATAAGGATGCTAGGGTTATTCTGGATTTAACTCAGACACATGAAGGGTCACCGTGGTATAATCCGTTTTTGTTTTGGTTTACTGTGAAGTATCAGATGAGAAGGTTAATTAAAAGATCAATTAAG------CTTAGGGATAGAAAT--TACAATACTATTT--TTGAACACAATTCTCAAAATAATCTGATTTTAATTAACAAGAATCTTTGTATTATAGTTACCAAAAAAACT------------GAT------------------CAAATATATTACTTGACATTTGAAATGGTGCTAATGATGTGTGATGTTCTAGAAGGAAGACTTATGATTGATACATCTATGAAATGTGATCAAAGGTTTTCTGAGTTTTTACCAAGGGGATCCAACTTGTGGGAACTAATAGATTCCCTTTTTGAAGATCTCGGTAATGATACTTATAACATAGTCGCAATGATAGAACCTTTAGTATTGGGTTATCTTCAATTGAGGGATGAATCTGATCTCCTTAGAGGGGCATTTCTTGATTTTTGCTTGAAGGAAATCTGTTCTGAGCTGGAAACACATGGGTATACCGACCCAAAGGATGTTGACCTGGTAATGAATTCACTTTGTGACATATTTAGTATAGATGATATCCATATGACTGCTGAATTTTTTTCATTTTTTAGAACTTTTGGTCATCCTACATTGGAAGCTGCGGAAGCGGCCAATAAAGTAAGGGCTCATATGAATAACCCCAAAGTCATTGATTTCCAGGTTATGATGAAAGGTCATGCTATTTTCTGTGGTATTATTATAAATGGATTTAGAGAAAGACATGGTGGAGCATGGCCACCCCACAAATTTTCAGATCATGTTTCAAAGAGAATTAGAAACCTTGCTGCTAATTCAGAGGCTCTCACACATGAAGATTGTATACAAAACTGGAAATCATTTGTTGGGTTTAGTTTTGGTTGCTTCCTCCCCCTATCACTAGATGAGGATCTAACAATGTACATGAAGGATAAAGCTCTTGCTGCGATAAGATCAGAGTGGGATTCAGTATATCCATCGGAAAACTTGAGCTATAAACCTCCCAATCAAACTACTTCTAGACGACTTGTTGAAGTTTTCCTTACTGATAATGAATTCGATCCTTATAACTTGATTAATTACGTTCTGTCCGGTGATTACTTAAATGATGACGAGTTTAACTTATCATATAGTCTTAAGGAGAAAGAAATTAAAAAAGTTGGGAGGTTATTTGCCAAAATGACGTATAAAATGAGGGCATGTCAAGTGGTTGGTGAATCTCTTATCGCGACAGGTGTCGGTAAATATTTCAAGGAAAATGGAATGGTAAAAGATGAACATGAGCTACTCAAAACTCTACACAAACTATCTGTATCATCTGTGGCCAAAGACAATAAA---------------------------------------CTATACAAAGCATCTGAAATTCATCAATTACAATCCAATGGGAATCATCATTACCACTTAACTCATGAGAAAAATGGTTGTGAGCCCAATTTAGATAGGTCATCATCA------------------AGT---------------------------------------------------------------------------------------------------------------------------------------------------------------------------------------------------------------------------------------------------------AAA-------------------------------------------------------------------------------------------------------------------GTACTCGCAGGAGAT--------------------------------------------------------GTCCAGTATGAGACAATGAGTACATTTCTCACGACAGATCTACAGAAATTCTGTCTGAATTGGAGACAGGAAACAACTAATCTGTTTGCTGAAAGACTCAATGAGATATACGGACTTCCTGGATTTTTTGGTTGGCTGCATAAGAGATTAGAGAAATCAGTACTGTATGTTGCAGACCCTTATTGCCCTCCCAATCAAAA--AAATCATGTTGACCTGGATGATGTGGACAATGATCAAATATTTATCAAATATCCGATGGGAGGTATAGAAGGATATTGTCAAAAGCTGTGGACTATAATAACAATACCTTTCCTTTTCTTAAGTGCCTATGAAAGTGGCTCCAGAATAGCTGCTGTTGTGCAAGGAGATAATCAAGCAATTGCAATAACCAAGAGAGTTCATCCTAACCTCCCTTATAAGCAAAAGAAATTATTATGTTCACAATTGGCACAGCAATATTTCAATCGATTAAGAATGAACATGGCAGGTATAGGCCATAACCTTAAGGCTAATGAGACTATAGTTAGTAGCCATTTTTTTGTTTATTCTAAAAGAATTTACTATGACGG-ACAGGTACTATCACAATCACTTAAGCCTATCTCTAGAGCAGTATTTTGGTCAGAAACTATTGTGGATGAAACTAGATCAGCATGTAGTAATATCTGCACTGCTATTTCAAAATCTATAGAGCAGGGTTACAATAGGTGGGTTGGATATAGTTTGTCAATTCTTAAAACTCTTCAACAGTTGTGCATTTCATTACAGTTTACTATCAACGATTCCATGACTAGAGATATTACTACACCACTGATACAAAATCCAAATTGGCTTATAGCATGTTCTATAATTCCGTCTCAGCTTGGTGGTTTCAATTACATGAATATTTCACGCCTTTATGTTAGGAATATAGGAGATCCTGTAACAGCATCACTTGCTGACATTAAGAGGATGATTCATGTTGGATTACTTCATTCAAATGTGTTACAGAAAATAATTCACCAGACGCCTGGAGAATCAACTTATCTTGATTGGGCAAGTGATCCTTATTCTGTAAATATTCCATCTTCTCAAAGTGTAACAATTATGTTGAAAAACATAACGGCTAGATTAATTCTTCAAGAAAGTGGCAACCCAATGTTATCAGGATTGTTTCATAGTGATTTTGAGCAAGAAGATAGAGATCTAGCAAGGTTCTTAATGGATAGGCCAGTGATAATTCCAAGAGCAGCACATGAAATAATGGATAAATCTCTAACCGGTGCTCGACAAGAAATTGCAGGTATGTTAGATTCCACTAAAGGTCTTATCAGAAATGGGTTGGTAGCAGGGGGATTGAGACCCAAGTTGATTGACAAATTATCAATGTATGATTATGAACAGTTTAGATTATTTAACAATCTTATGATGATCAACCAGACAGATGACTTGATTACTTCGGAAAATTGTTCTGTAGAGCTTGCACGTCTTATGAGGAATAGAATGTGGCATCACCTTACACTAGGCAGACCTATTTATGGTTTAGAGGTTCCTGATATCATTGAAGCTGTTAATGGATTTCTCATAGAAAATTGTTCTGACTGTTATTTTTGTGAGGCACAGAACAAAGAA------TATTGTTGGTTCTTTGTTCCTAACTATTGTGAATTAGATCAAGTTTATAAAGAAACAAATGCTATCAGGGTCCCATACTTTGGTTCTACTACAGAGGAGAGGAGTGAAATTAAATTATCATCAGTTAGATCGTCATCAAGAGCCTTGAAAGCAGCTATTAGGATTGCAACAGTTTATACTTGGGCATTTGGTGATGATGATCAATCTTGGGAAGAGGCTTGGTATCTATCATCATTTCGAGCAAATCTGACAATTGATGAATTGAAAGCAATAACACCGATATCGACTTCAAACAACATAGCACACAGGTTAAGGGATAAAAGCACTCAAATGAAATATTCTGGTAGTTCACTTAAT---CGTGTTAGTAGATATACAATGATAAGCAATGACAACCTTAATTTTGTTATTGATGGGAAGAAGGTGGATACAAATTTGATTTATCAACAAGTGATGTTACTTGGACTATCTACTTTAGAAGATAAATTTCGTTATCTAAGGAATACTGGAGAATTTAACACAGTGTACCATCTACATGTAGAGCAAAATTGTTGTGTTGTAGAAATGGAAGACCACCCTTACCTTAATAC-AGAATACCCGATACCTGTATTACATGGAGTAACTAATAATAGGCTTATTTATGATGATAATCCTCTGACTGAAGATGATGTTAATAAGATCCATACCCAA---ATGTTTTTGTCTAATAAT------CTT------------------GACTTTCCAAGATGGAGCATAAAAGAGCTTAATACCGTCCTTGCACAGTCATTGGCCAATACTATTGTTGAAATTATA-ACTAGAGACAACAAAGACCATTTAACTGAGTTTAAGGTTCTAGCTAATGATGATGATATTAATAGCCTTATAACAGAGTTTCTACTTGTTGATCCTGTAGAGTTCAGTCTGAACCTAGGACTATCAGTAGCTATTAGTTGGTCATACGACATTTACTATCGGAGACCGAATGGCAAATATCACATGTCAGAAATTCT-----ATCAACTAATATGAGGATCACTTCAAAAAGTTATTTCAATGTGTTAGCAAATGCTTTGTCCCACCCAAAGGTATTTAAGCGGTTCTGGGATGTGGGATTGGTGGAACCTATTTATGGTCCCAACGTTAATACCCAAGATTACACAAGAATAGCAA--TAGATCTTATAGTCACTAGTTATGAAACTTATCTGGATTATTGGTTAGAAGGGAATACCTTAGAG------TTCATAATGCCTGAGTCACGGGATGAAATTGTAAATGATAGGTACGACCTAATACAGTCTAGACACCTATGTATGCTGTGCTGTTTATATCTAGACAGGAAAGACATGCCAAAAATCTTGGGTAT-GACATCTATAGAAAAATGTAGTATACTAACTGAACATCTTGCTAATGGTAGGTACACGTATCACAATTATTATACT-------TGGAACCTAGACAAATTAAATATTGCAGTTTACCCTGTTTCATTAACTTATCTTAGAAGGGGTTCAATTAAACATATCAGAGTAAGGAAGATGATTGCCTACCAGGATCCAATCC-------AT------GAGGACCCTAAAATAGACCCACTAAATCAGAAATCATTCATAATTCAGAAATCTATTAACAATGGCATTGATACTAATTTTAAGGCTTTTCAAGCAATT-----CTTCTTTATTCCGATGAT----TTTAGACAGCTAAATGGAATTGAAGAAAGGGTTCCAACCAAGAAT-------------------AGA------------------------TGGGAATCTCACTGTAGGCGTAGAGTCGGGATTAACTCGACATCATGCTATAAAGCAGCTGAAATCTCTCTCTATATCTTGGATAAGATCAAT--TTAAAA-------GGAGATAGACTTTTCTTGGGTGAGGGATCTGGAGCTATGCTTACTACTTACTTTATGATGTTAGGTCCTGCAAAATGCTATTACAACACAGGTGTTGTCAATACCAATCTCATTGGTCAAAGAGTTTTCCAAATCTATCCTTCAGAAGCTCTTCTTGTTGATCATAATAATCCTAGCGATATT------AATATAGAAAGACACATCACAGTTCTCTTTAATGGGAAACCCGAGAGTACTTGGATAGGTGATATGCAAACATTTTCTTATATAATGAATTCTATTGAGATTGAATCATTGTC---CCTCGTCCATAATGATATGGAATCATCTCTTGAAAAATCCCCTGATGTCATTTACCAGGAGCAAATCCATAGTATGTGTTTAGGTTATAATTTATTAGATAATCATGGTATTTATATTATAAAGATG---------GCACCCCGAGAAGATGATTTT--ACACATCAGATTATAAATCATCTATATGATCATTTTAATGAAGTGACTTGTTTTTTACCTGGATATAGTAACCCTTCTTCTCCAGAGTGTTATATGGTGTGCAGCGAGAAGAAATCTAAGGGAATTATTTATCCTTCTATGTTCCCGTCTAATCCTACCAATCATTCATTATTGAAATCCAGACAAATTTCAAATAATATCTTAGATATGAAGTTTAATATGGCTAAATATATCAAGGAA---------------------------GATCGTAAACTTTATGGGG--------AC------------------------------------------------------------------------TAC---------------CTAGAGTCATCTTTATTACATCTAGATGAGATTGAGAAATCTCTATTGAGTTATGGTTTTCAAATAAATGGTCCCAAGTTAATAAGACAAGTGTGTGGACATGATGTTTCAACTGGAGAGGGACATCTTAAAGGGTATATTAATTCGGCTGCTAATGAAATTGTCAATTATTGTGACCCTAAACGTGATACTAGTTCTT----TCTTGGAAGCATACCCATTACTTAGAGATTCCAAGCTAAGAGAGTTAGTTAACAACTTATGTTTTAAA-TTAACAATTTATATCCTGTTATACATGAAAGAAAGAGGTGTAATTGTGAGGAAAA-----CATTAATTGCAGGACTTAGAAAGAAATACTTAAGCCTTGACAT-------TTACA-ATGATTGTGCAAATAGTATAATCCAGAAATACCTCATC----AAGAAGTTAGCAAAGAG-CAATATAAATAGAAATTGGCATTATCCTTTGTCTACAGCCGAAATTAAAGTTTGGTGGAAAATTGTCGGCTATTCAATGATTCATACATCTTACTAG-----------------------------------------------------------------------------------------------------------------------------------------------------------------------------------------------------------------
>KF006252_Paramyxovirus_C40
-----------------------------------------------------------------------------------------------------------------------------------------------------------------------------------------------------------------------------------------------------------------------------------------------------------------------------------------------------------------------------------------------------------------------------------------------------------------------------------------------------------------------------------------------------------------------------------------------------------------------------------------------------------------------------------------------------------------------------------------------------------------------------------------------------------------------------------------------------------------------------------------------------------------------------------------------------------------------------------------------------------------------------------------------------------------------------------------------------------------------------------------------------------------------------------------------------------------------------------------------------------------------------------------------------------------------------------------------------------------------------------------------------------------------------------------------------------------------------------------------------------------------------------------------------------------------------------------------------------------------------------------------------------ACCTTGGAAGCCACTGAAGCAGCAAACAAGGTCAGGGAACATATGAATAAACCTAAAATAATTAAATTTGAAACAATGATGAAAGGCCATGCAATTTTTTGTGGGATTATTATAAATGGATACAGGGATAGACATGGAGGAGCTTGGCCTCCTGTTTATTTCCCGGATCATGTAGATAAAACAATTAAGAATATACATAGCAATGGAGAAGCCCTTAGCTACGAAGTTTGCATTCAAAATTGGAAATCATTTGTTGGGTTTAAATTTGGGTGTTTTATGTCACTTACTTTAGATGATGATCTAACAATGTACATGAAAGATAAGGCTTTGTCAGCAATCAGAAAAGAATGGGATTCAGTTTACCCTTCAGAAAATATGATTTATAGACCTCCTGCACAAACTTCTTCTCGCCGGCTTGTGGAAGTGTTCTTGGAAGATGATCAGTTTGATCCTGTGAACTTAATCAATTATGTAATAAATGGTGATTATCTTTTAGATCCCGACTTTAACTTATCATACAGTCTGAAAGAGAAAGAGATCAAAAGGGTAGGGCGTTTATTTGCTAAAATGACGTATAAAATGAGAGCATGTCAAGTGGTTGGTGAATCTATAATTGCAACAGGTGTAGGGCAATATTTCAAAGAGAATGGGATGGTGAAAGATGAGCATGAACTCCTAAAAACTCTACATAAACTTTCAGTATCATCTGTGGCTAGGGATAATAAACTG---TACCAC---------------------ATGACAGAAGAATATGCTAGACTAGATAAGATAAGGAGGAAAGATCAAAGAAATCTGATGTATACTAAAGGGCAGCTAGGATCCTTACAAGAACTTAGAGATGACATAAATGGA------------------ATT----------------------------------------------------CAGAAGCAGGCTGAG--------------------------------------------------------------------------------------------------------------------------------------------------------------------------------------AAG-------------------------------------------------------------------------------------------------------------------CTATATGGAACAGAT--------------------------------------------------------ATTCAGTATGAGACAATCAGTACCTTCCTCACTACTGATTTACAAAAATTTTGCTTGAATTGGAGACAAGAGACAACTAACTTATTTGCAAGAAGGTTGGATGAAATCTATGGTCTTCCTAATTTCTTTGGCTGGTTACATAGAAGGTTAGAGAGATCTGTCCTTTATGTAGCTGATCCTTACTGTCCTCCTTATAATGA--CAAACATTGTGATCTGGAAGATGTGGAAAACACCCAGATATTTATCAAGTATCCTATGGGGGGAATAGAAGGGTATTGTCAAAAAATGTGGACTATTATCACGATTCCTTTTCTTTTTCTCAGTGCTTATGAGTGTGGAGCAAAGATTGCAGCTGTAGTACAAGGAGACAACCAGGCTATTGCCATTACAAAAAGGGTACACCCGAATATGCCTTACAGAACGAAGAAGCTGTTGTGCTCCCAACTTGCCCAGAAATACTTTGAGAGGCTTAGAATTAATATGAATGATATTGGACACAATCTAAAAGCTAATGAGACTATAGTAAGTAGCCATTTTTTTGTTTATTCTAAAAGGATATATTATGATGG-GTTAGTCCTTTCCCAAGCACTAAAACCATTATCTCGGGTGGTTTTTTGGTCAGAGACTATTGTAGATGAGACAAGATCAGCCTGTTCTAACATATGCACTGCAGTAGCAAAGGCTATTGAACAAGGGTATAACAGATGGGTTGGGTATTGTATAGCTCTTCTTAAAACCATTCAGCAGATTGTGATCTCACTCAAAATGACAATCAATGATGCTATGACAAAAGATATAGTAGATCCAATGATTAATAATGTCAATTGGCTTATCACTGCTACCATACTCCCTTCTCAGTTAGGAGGATTCAATTACATGAATATGGCAAGATTATATGTA----------------------------------------------------------------------------------------------------------------------------------------------------------------------------------------------------------------------------------------------------------------------------------------------------------------------------------------------------------------------------------------------------------------------------------------------------------------------------------------------------------------------------------------------------------------------------------------------------------------------------------------------------------------------------------------------------------------------------------------------------------------------------------------------------------------------------------------------------------------------------------------------------------------------------------------------------------------------------------------------------------------------------------------------------------------------------------------------------------------------------------------------------------------------------------------------------------------------------------------------------------------------------------------------------------------------------------------------------------------------------------------------------------------------------------------------------------------------------------------------------------------------------------------------------------------------------------------------------------------------------------------------------------------------------------------------------------------------------------------------------------------------------------------------------------------------------------------------------------------------------------------------------------------------------------------------------------------------------------------------------------------------------------------------------------------------------------------------------------------------------------------------------------------------------------------------------------------------------------------------------------------------------------------------------------------------------------------------------------------------------------------------------------------------------------------------------------------------------------------------------------------------------------------------------------------------------------------------------------------------------------------------------------------------------------------------------------------------------------------------------------------------------------------------------------------------------------------------------------------------------------------------------------------------------------------------------------------------------------------------------------------------------------------------------------------------------------------------------------------------------------------------------------------------------------------------------------------------------------------------------------------------------------------------------------------------------------------------------------------------------------------------------------------------------------------------------------------------------------------------------------------------------------------------------------------------------------------------------------------------------------------------------------------------------------------------------------------------------------------------------------------------------------------------------------------------------------------------------------------------------------------------------------------------------------------------------------------------------------------------------------------------------------------------------------------------------------------------------------------------------------------------------------------------------------------------------------------------------------------------------------------------------------------------------------------------------------------------------------------------------------------------------A-
>KJ641660_Bat_paramyxovirus_BtRh-ParaV/Tibet2013
----------------------------------------------------------------------------------------------------------------------------------------------------------------------------------------------------------------------------------------------------------------------------------------------------------------------------------------------------------------------------------------------------------------------------------------------------------------------------------------------------------------------------------------------------------------------------------------------------------------GATAAAGCAAGAAATCTTTCAACTCCCCTGATCAAGTCACAACAAAGATTTTATCAAACACTACAAAACTCGGGCTTTAACATTAAATCAATTAATCATATACCTTACCCAAATGGAAATAAGGAGCTTTTTGATTTAACTGAATCTGAGATAACACGTAATCTTGGATCTATCTTCAAATTAGCGAACTCATGCTATTCTAAGATTAGTCATCGGCTGGTTGATCTAAAAAATTTAGTTGAATCCAAGTTAGGAGTAT---CATCA---------TCA---------GGTATTATTGATGTGGAAGAAAAAAATTATACCATGCACTCTATTGTTAATCTACAACATCGATTCGAAGGGTCACGTTGGTTTAAGGGATTTTTATTTTGGTTTTGTCTCAAAACAGACATGAGAGAGTTAATTAAAACAGACTCTAAA------TTCAACAGAAACAAT--CAATCAGGTGTTA--TAATTCATGATCTAAGGAGGTTAACAATTGTTATGAATAGAAATTTACTTATGATACATAACAAATCAACT------------AAC------------------TATACTCATTATTTAACTTTTGAAATGGTGCTGATGTTTTGTGATGTATTGGAAGGGAGAATGATGATTGACATTGCGATGGCTTCAGATCTCAGATTTGCAAATTTCAGAGCTCATGGGCATGCTTTATGGGACTTCATTGATTCATTGTTCGCGGAGTTGGGAAATCAGACATACAATATTGTTGCAATGATTGAACCCTTAACTTTAGGTTATTTGCAATTAAATGATCACAGTCCACTCTTAAGAGGTGCCTTCTTGAAATATGCTTTAGAAGAGCTTATTAATGAGTTTAAAGATGCAGGATTTAATTCTAATGATGATCACGCAACATTAATATCAACAGTCAATCGAATTTTCTCCATAGATGATATCCATATGACTGCTGAGTTTTTCTCATTCTTTAGAACTTTCGGCCACCCGACGTTGGAAGCTCAGGAAGCTGCAAAGAAGGTCAGAGAACATATGAACAAATCTAAAGTAATTGGATTTCAAACTATGATGAAGGGTCATGCATTATTCTGTGGTACCATAATAAACGGATACAGGGATCAGCATGGTGGATCATGGCCGCCACTCACACTTCCCGACCATGCCACTAGGGAAATCAAGAACTGTCAAAACAACAATGAAAGTTTAACTGATGAGACTTGTATCATAAATTGGAAATCGTTTGTTGGTATTAGATTTAAATGTTTTCTACCTCTTCGGCTTGATGATGATCTAACTATGTTTATGAAAGATAAAGCTCTTGCTGCAATAAAATCTGAGTGGGATTCTGTATATCCTAAAGAAGGTATGATTTATAATCCACCAGCACAAAGTACATCAAGGAGACTGGTGGAAACATTTTTGAGTGATTCAGAATTCGATCCTGCTAATCTAATAAATTATGTTATAAGTGGTGATTATTTAAATGATCCAGATTTTAATATTTCTTATAGTTTGAAGGAGAAGGAAATTAAAAGAGTTGGAAGATTATTTGCTAAAATGACTTACAAAATGAGAGCATGTCAAGTGGTTGCAGAATCACTGATAGCAAATGGCGTTGGGAAGTACTTCAAAGAAAATGGAATGTCAAAGGATGAACATGAACTACTTAAAACCCTCCATAAACTGTCTCTTTCTTCTGTGCCACGTGATAATAAA------ATC------------------------------CAAACTAGAAGTGAAATCAATCTTGGTCCAAATAACGGTACACTAACCTCAAACAAAGGTCCATCTCAGATTAAACGAAACCATCACAAAAAAGGGAATCAAATTAGT------------------CAA----------------------------------------------------TCAAAGGCATAT-----------------------------------------------------------------------------------------------------------------------------------------------------------------------------------------ACA----------------------------------------------------------------------------------------------------------------------GTCGCAGGCAAT--------------------------------------------------------ATTCAGTATGAAACAATGAGCACATTTTTAACAACAGATTTGCAAAAATTTTGTCTCAATTGGAGGCAGGAAACAACAAACATCTTTGCAGAACGGTTAAACGAGATCTATGGCCTTCCAGGGTTTTTCAACTGGATGCACAAAATTCTTGAGAAATCTATCTTATATGTTGCAGATCCCTATTGCCCACCTTACCTACA--ACATCATTCAGATCTAGATTTAGTTGAGAATAATCAAATCTTTATCAAGTATCCGATGGGTGGAATTGAAGGTTACTGCCAAAAATTATGGACAATTATTACAATTCCATTCCTCTTCCTAAGTGCTTATGAGGTAGGTACAAAGATTGCTGCAGTAGTACAAGGCGACAATCAAGCAATTGCAATAACAAAGAGAGTGCATCCAAATTTGCCATATAAAATTAAAAAATTAAGATGTACTGAATTAGCTCAAAAATATTTCAACAGACTTAGGCATAATTTGTCTTTGATAGGCCACAATCTTAAAGCTAATGAGACAATTGTTAGCAGCAACTTCTTTGTGTATTCAAAAAGAATTTACTATGATGG-TCTTGTACTATCACAATCTTTGAAACCAATCTCTCGTGTGGTCTTTTGGTCTGAAACAATTGTAGATGAGACTAGGTCAGCATGTAGTAACATCAGCACTGCAATCTCTAAGTCTATAGAGCAAGGGTTTTCAAGATGGATTGGTTATGCTATTAATATAATGAAGGTCTTTCAACAGCTAATAATTTCTCTTAAATATTCCATTAATCCAAGTATGACTTCAGATATTGTAGAACCTCTTTTTAGAAATCAATCGTGGTTGATATGTGCAGCTCTTATACCTTCTCAATTGGGCGGATTCAATTATATGAACATTTGTAGACTCTATGTAAGAAATATTGGTGATCCTGTGACTGCTTCAATTGCTGATGTCAAGCGCATGATACAGGTCAAACTTCTACCACCTACAATAATGCAAAAAATTCTTAATCAAGATAAAGGTGATTCAACTTTCCTAGATTGGGCAAGTGATCCTTACTCAATTAACATACCTAACTCCCAGAGTGTGACTGTGATGCTTAAAAATATAACAGCACGAACTATATTATCCCATAGTGACAACCCGATGCTTCAGGGACTCTTTCATTTTGATTTTGAGCAAGAAGATAGAGATCTAGCCCAATTTCTACTAGACAGACCAATTATACTACCAAGAGCAGCTCATGAAATAATGGACAATACTTTGACAGGTGCTAGACAAGAAATAGCAGGTATGTTGGATACAACAAAGGGATTGATTCGGAATAGTATCCGGATGGGAGGTGTTCGTCCAAATCTTGTTGATAAATTGTCTTTATATGATTATGAACAATTCAGAGTATTCAACAATTTGATGAAAGTGACTAAATCAGACATATTATTAGATGCATCTGCTTGTTCTGTTCAGCTTGCAATCTACCTAAGAAAGAGGATGTGGAGTCATCTTACAGCTGGCAGACCTATATACGGTCTAGAGGTTCCCGATAACATAGAAGTTGTAAATGGTTGTTACGTTGATGACTGTGAAGACTGCCTATTTTGTTCTGGAGGAAGCACTGAA------TATGGTTGGTTTTTTGTACCTCAAGATTGTGAATTGGATTCAGTTTCACAAGAGAGTAATAGAATGCGTGTCCCTTATTTTGGCTCCACAACAGATGAGAGAAGTGATATAAAACTGAGCCATATTAGATCCCCGTCCCGAGCATTAAGGGCAGCTGTGAGGATTGCAATGGTTTATACTTGGGCTTTTGGAGATAGTGACAATGCCTGGGCAGAAGCCTGGTATTTGGCATCATTTAGAGCTAATATAACCATGAATGAATTGAAAGCCATAACACCAATCTCAACGTCTAATAATATTGCTCACCGATTAAGGGATAGAAGCACTCAAATGAAGTACTCTGGGAGTGCTCTCAAC---AGAGTAAGTAGGTACACAGTAATTAGCAACGATAATCTCAATTTTATCGTTGACGGCAAGAAAATTGACACAAATCTAGTTTACCAACAGATCATGCTTTTAGGATTGGCTATTTTAGAAGATCAATTTAGATTTCTATCAAATACTGGATCAACTAATACTCTTTTCCATTTACATATCAATAGCAATTGCTGTATTACTGAGATGAATGATCATCCTTACATTGATTC-CGAGTTTGTATTACCTCAATTACAATTAGTTGAAGGTAAT---------------------------------------------------------------------------------------------------------------------------------------------------------------------------------------------------------------------------------------------------------------------------------------------------------------------------------------------------------------------------------------------------------------------------------------------------------------------------------------------------------------------------------------------------------------------------------------------------------------------------------------------------------------------------------------------------------------------------------------------------------------------------------------------------------------------------------------------------------------------------------------------------------------------------------------------------------------------------------------------------------------------------------------------------------------------------------------------------------------------------------------------------------------------------------------------------------------------------------------------------------------------------------------------------------------------------------------------------------------------------------------------------------------------------------------------------------------------------------------------------------------------------------------------------------------------------------------------------------------------------------------------------------------------------------------------------------------------------------------------------------------------------------------------------------------------------------------------------------------------------------------------------------------------------------------------------------------------------------------------------------------------------------------------------------------------------------------------------------------------------------------------------------------------------------------------------------------------------------------------------------------------------------------------------------------------------------------------------------------------------------------------------------------------------------------------------------------------------------------------------------------------------------------------------------------------------------------------------------------------------------------------------------------------------------------------------------------------------------------------------------------------------------------------------------------------------------------------------------------------------------------------------------------------------------------------------------------------------------------------------A-
>KJ641655_Bat_paramyxovirus_BtHp-ParaV/GD2012
-----------------------------------------------------------------------------------------------------------------------------------------------------------------------------------------------------------------------------------------------------------------------------------------------------------------------------------------------------------------------------------------------------------------------------------------------------------------------------------------------------------------------------------------------------------------------------------------------------------------------------------------------------------------------------------------------------------------------------------------------------------------------------------------------------------------------------------------------------------------------------------------------------------------------------------------------------------------------------------------------------------------------------------------------------------------------------------------------------------------------------------------------------------------------------------------------------------------------------------------------------------------------------------------------------------------------------------------------------------------------------------------------------------------------------------------------------------------------------GGAGCATTCCTCAGCTATGCCTTGGAAGAATTAGATGCTGAATTATTATCTAATGGTATTTATCATGAAGAAGATCGTGATATTATTCAAAATTCTATAAATAAAATATTCAATACACAGGATATACATATGACAGCTGAATTTTTCTCTTTCTTTAGGACATTCGGTCACCCAACATTAGAAGCAGAAGAAGCAGCAAATAAAGTAAGAGAGCATATGAATAAAACCAAATTAATAAAATTCAAAACATTGATGAAAGGGCATGCTTTATTCTGTGGGATAATAATTAATGGTTATCGCGACAGGCATGGAGGATCTTGGCCACCCGTGACACTTCCAAATCATGCTAGCAGATCAATTAAAAATGCTCAATTAAATAATGAAAGTCTTATAGATAGCCTGTGTATCAATGAGTGGAAATCGTTTGTAGGGATAAAATTTAAGTGTTTTATGCCACTTTCTTTAGATGACGATTTAACAATGTTTATGAAAGATAAAGCATTAGCAGCTATAAAATCAGAATGGGACTCAGTATATCCAAGAGAAACCATGATTTATAATCCTCCACCACAAACAACATCCAGAAGATTAGTGGAGACTTTCCTAGCAGATACAGACTTTGATCCTGCTGTGTTAATAAATTATGTTTTATCAGGTGAATATTTAAATGATCCTGAGTTTAATTTATCATATAGCCTGAAAGAAAAAGAAATCAAACGAGTGGGGAGACTATTTGCTAAAATGACATATAAAATGAGAGCTTGCCAAGTAGTAGCTGAATCACTTATAGCAAATGGTGTAGGGAAATACTTCAAAGAAAATGGAATGGCTAAGGATGAACACGAATTGTTAAAGACTCTACACAGGCTGTCCGTATCAGCTGTACCTAAAGATAATAAA------ATG------------------------------ACTAATAAGAGTGAGGATCATAAAAAAGAGACTACAAGGGATAATAGACCAATAAATAAACAGATTTTTAATCCTATCAAACATAAAAATAAATCAAGTAAAGTTATA------------------AAA----------------------------------------------------AGGTTAAGC--------------------------------------------------------------------------------------------------------------------------------------------------------------------------------------------AAA----------------------------------------------------------------------------------------------------------------------TTTGATAACGAAGAG-----------------------------------------------------ATTCAGTACGAGACAATAAGTACATTTCTCACTACAGATTTACAAAAATTTTGTCTAAACTGGAGACAAGAGACATCAAATATATTTGCCCAAAGATTAAATGAAATTTATGGATTACCTCATTTTTTCGATTGGCTCCATAAACGATTGGAGAAATCAGTTTTATATGTTGCTGATCCTCATTGTCCTCCTGAATTTAA--AAGACACATTGATTTAGATGATGTGAGTAATGATCATATATTTATAAAGTACCCTATGGGGGGTATTGAAGGTTACTGTCAAAAATTATGGACAATTATTACTATCCCATTTCTCTTTCTAAGTGCTTATGAAGTCGGAGCAAAAATTGCAGCTGTAGTTCAGGGGGATAATCAAGCAATAGCTATCACTAGAAGAGTTCATCCTAACTTGTCTTACCTTACAAAAAAGATTAAAAGTACTCAATTAGCACAGGAATATTTTGATCAATTGAGAAAAAACATGGGAGATATTGGGCATAATTTAAAAGCAAATGAGACTATAGTAAGTTCTCATTTTTTTGTGTACTCAAAAAGAATATATTATGACGG-AATTATTTTGTCTCAATCATTGAAACCTATATCGAGAGTTGTTTTCTGGTCCGAGACACTTGTAGATGAAACAAAATCAGCATGTAGCAACATTAGTACTGCTATTTCCAAATCAATTGAACAAGGCCTAAGTCGATGGCTAGGGTATGCTCTCAATGTATTAAAAGTGTTACAACAAATTGTGATTTCTCTAAAATATTCTATAAACCCAAGCATGACAGATGATATAGTTAACCCTTTATACAGAAATCAAAATTGGTTGATCTGTTCTGCTTTGATACCTTCTCAATTAGGTGGTTTCAATTATATGAATATGAGTAGACTTTATGTTAGGAACATAGGAGATCCTGTAACTGCATCATTAGCGGATATAAAACGCATGATTCATGTTAAGTTAATTGATGAATCAATTCTACAGAAAATTATGAACCAAGAACCAGGAAATAGTGATTATCTCGATTGGGCAAGTGATCCTTATTCAGTCAATTTACCTCACTCTCAAAGTGTAACAGTGATATTGAAGAATGTGACTGCTAGGACAATATTAAGTAATAGTGATAATCCAATGTTAAGAGGATTGTTCCATTTTGATTTTGATGAAGAAGACAGAGATCTAGCAAGATTCCTTATGGATAGACCTCTAATCCTTCCGAGAGCAGCTCATGAGATCATGGATAATTCATTAACAGGAGCAAGACAAGAAATTGCAGGTATGTTGGACACAACTAAAGGTCTAATCAGAAATAGTATAAGATTAGGAGGTATAAGGCCTAGACTGGTTGATAAATTGTCAATGTATGATTATGAACAAATTAGAACTTTTAACAACATGATGAAAAACAATAAGGTTGATCCTCTTCTTGACTCAGATGCATGTTCAGTTACTTTAGCAGTAAATCTACGAAAGAGAATGTGGTTCAATTTGACACTAGGTAGGCCAATATATGGATTAGAAGTTCCTGACACAATAGAAGTTGTTAAAGGTTATTTCATAAATAACTGTGAAGATTGTGATATTTGTGTCACTGGGAATTTAGAA------TATGGTTGGTTCTTTGTCCCCAGCAGTTGTGAACTTGACGGGATTAACAAAGAAAGTAATAAAATGAGAGTACCTTACTTCGGGTCAACTACAGATGAAAGAAGTGAAATCAAACTTAGTCATGTAAGATCACCTTCTAGAGCATTAAGAGCAGCAGTTAGAATAGCAATGGTTTACACATGGGCATTCGGAGATTCTGAAGAAAGTTGGAACGAAGCTTGGTACTTAGCATCATTTAGAGCAAATGTTACATTACCGGAATTACAAGCAATAACTCCAATATCAACCTCAAACAATATTGCTCATAGATTGAAAGATAAGAGCACCACAATGAAATACTCTGGGAACGCTTTAAAT---AGAGTTGGAAGATACATTGTTATAAGCAATGACCATTTGAATTTCATTATTGATGGTGTAAAAGTAGACACAAATCTAGTATACCAACAAATAATGTTGATAGGTATATCAACAATTGAGGACAAGTTTAGATTCCAGACGAGTACAGGTGATGAAAACACTCTCCTTCATCTCCATGTAAATAAGAGTTGTTGTATATTAGAGATGAATGAGCATCCTTATGTTTACTC-AGAGCAACCATTACCAAATCTACAACAAGTTGATTGCAACAAATTAATATATGATGACAATCCTATCTTGGATTCAGACAAAACGAGGCTTCATACTCAA---TTGTTTAGATCATCAGAT------TTA------------------GATTTCCCTAATTGGGATATTCAACAACTTAATCAAGGTCTAGCACAATCATTGGCTATGACAATTGTTGAGATTATA-ACAAAGGAGACACATGATCATATGTCTGAGTTTAAAGTATTGGCACATGATGACGATGTTAATAGTTTGATTACAGAATTTTTATTAGTAAACCCAAGTGAATTTATGTTATATTTAGGTATGTATGTTGCAGTTAATTGGAGTTATGATATATACTACAGAAGACCAGAAGGGAAATATCAAATGTTAGAGTTTCT-----AACATCAATTATGAATATAGCACCAAAAAGTAATTTTACAGTTTTAAGCAATGCAATGTCCCACCCAATAGTTTTCCGAAGATTCTGGGACACAGGCGTTATTGAACCAATTTATGGACCAAATTTAGCAAATCAAGATTTCACTAGAATATCTA--TAGAGATGATAATAACAGCTTACTCAATATACATGGATTACTGGTTAAATGGGAATCAATTAGAA------TATATGCTAACTGAATCTGATGAAAATGTTATTGATCAAAGATTCGAGATTACACAAGCAAGGCATTTATGTTTCTTATCTTGTTTGTATCTACCTAGATCAGAGATGCCAATTATTAGAGGGTT-AACATCCATTGAAAAATGTAACAAGCTTTCTGAAATGTTAGATGAAGGTAGAACAAATGCTGGCATTTATCAAGAT-------TGGAACTTAGAGATTCTACCTGTGATTATACATCCTGCCTCATTAACTTATGTTAGGAGAGGAACAATTAAACATATAAAATTGCGTAATTATCTAGCAGCAGAATCATTTGGAT-------AT------GATAAAGTAATGGAAATAGGAAGAGAAATAAGATCATTTGATTTACCTAAAATAAACTTTAAGTTAGATCATGATATCTTGACATATTTCCCTGCAATA-----ATGTTGTTTAGTGGACAG----TATGATGAATTCAATTACAGATTAAAAGAAAATGATGACATAAAT-------------------AGA------------------------TGGGAAAATCATGTTAAAAGGAGAGTGGGCATGAATTCTACATCTTGCTATAAAGCATTAGAAATTAGTGCTTACCTT--------------------------------------------------------------------------------------------------------------------------------------------------------------------------------------------------------------------------------------------------------------------------------------------------------------------------------------------------------------------------------------------------------------------------------------------------------------------------------------------------------------------------------------------------------------------------------------------------------------------------------------------------------------------------------------------------------------------------------------------------------------------------------------------------------------------------------------------------------------------------------------------------------------------------------------------------------------------------------------------------------------------------------------------------------------------------------------------------------------------------------------------------------------------------------------------------------------------------------------------------------------------------------------------------------------------------------------------------------------------------------------------------------------------------------------------------------------------------------------------------------------------------------------------------------------------------------------------------------------------------------------------------------------------------------------------------
>MG230624_Bat_paramyxovirus_Bat-ParaV/B16-40
-------------------------------------------------------------------------------------------------------------------------------------------------------------------------------------------------------------------------------------------------------------------------------------------------------------------------------------------------------------------------------------------------------------------------------------------------------ATGGAAAATTTAACAGACATAATATATCCTGAAAGTCATTTAGATAGCCCCTTAGTTGCTGGGAAATTGGTAGAATTATTGATGTATTCTGGACTACCCCATAATCAACCTCTAAAAGATGACGTATTAATAAATAACATCAAATCAAATATTAGTAAGAATAAAAAA------TCCCCCTTAGTTAATACTCAGCTTGAGTTCAGAAAGCACCTTCTTGAAAATTTTATTCCTATAGATAAATTAAATCACATTCCCTATCCTGAGGGCAATAAGTTTCTATTTGAATTGACTGATTCCAATATAACCAAAAAGATCCAATTATTGATGAAATTAGCAAATTCAGGCTACTCTAAGATCAGTCAAAGATTAGTCTTGTTGAAGAATCATGTAGAATCAGGACTAGGGTTGA---GGAAA---------AAA---------TATCATAAAAGGAAACATGATGAGATCTACACAGAGAATGCAATGAGGAGTCTACATCACAAGATGGAAGGATCCAAATGGTACCAGCCCTTTCTATTTTGGTTTTCCATCAAAACAGATATGAGGCAAGTGATCAAGCAGCATGTAAAC------AGTAGAAGGAAAGAC--CAAATTAATATAA--TAGATTATGATTTACCTCGATTATACATTCAAATGAATAGAAACCTTGTTATGATCATTGATAAGAAGACT------------ATG------------------AGAACCCATTACTTAACAAATGAAATGGTTCTCATGTTTTGTGATGTCACAGAAGGAAGACTAATGATTGATTTAGCTATGTCATCAGATTATAGATTTAAATCTTTTAGATCTCATGGGATTTCATTGTGGCAAATCATTGATGAGCTCTTCGAGGATTTAGGTAATAATACCTATAATATAGTTGCACTAATTGAACCTCTGACCTTAGGATATCTTCAACTGAATGACAAATCGCCAGATCTCAAAGGTGCTTTTCTAAAATATGCTCTTGATGAATTGGTCAACGAACTTGAATCAAATGGAATAACTAATCCTGATGATATAGAAATAATGCTCGATGCTGTTGAGAAAATATTCAATATTGATGACATACATATGGTAGCAGAATTTTTCTCTTTTTTTAGAACTTTTGGACACCCTATCCTTGAAGCCTCCGAGGCTGCTACAAAAGTCAGAGAACACATGAACAAACCCAAGATAATTGATTTCCAGATAATGATGAAAGGTCATGCCTTATTCTGTGGTTTCATCATAAATGGATTTAGAGAAAGGCATGGAGGATCATGGCCCCCACTCAAATTACCTGATCACAGTTCTAAAAAGATCAAGAATGCACAGTTAAATAATGAAAGTCTAACAGATGATGTATGCATTGAAGAATGGAAATCTTTTGTCGGATTAAGATTTGGTTGTTTCATGTCCCTGACTCTGGATGATGATCTCACAATGTTTATGAAAGACAAAGCTCTGGCTGCTTTAAAATCTGAATGGGACTCGGTTTATCCTCGTGAAACTATGGTGTACAACCCACCAGCTCAAACTTCATCTAGAAGGTTGGTTGAAACATTCCTAAGTGATTCCGAGTTTGATCCAGTTAACTTAATGAATTATGTGATAAATGGTTCCTACTTAGATGATCCTGAATTCAACATATCATACAGTCTAAAAGAAAAAGAAATTAAAAAAGTAGGAAGACTGTTTGCCAAAATGACTTACAAAATGAGAGCATGTCAAGTAGTTGCGGAATCCTTAATTGCAAATGGCGTTGGGAAATTCTTTAAAGAAAATGGTATGGCAAAAGATGAACATGAGTTAATGAAAACACTACATAGATTATCTGTCTCTTCTGTTCCAAAAGACAACAAG------ATC------------------------------AGTGATAGAAGCAATTTAGCTTATTCAAAAAACTCCACCTACACCAATCTTAACACCGCTACAGACAAACCACCGAAGAACATTCATAAAACTTTTAGAGCAATGAGC------------------AAA----------------------------------------------CCAATCCACCAAAAAAAGAAC--------------------------------------------------------------------------------------------------------------------------------------------------------------------------------------CAG-------------------------------------------------------------------------------------------------------------------CACGCAAATAGCGAA--------------------------------------------------------ATTCAATATGAAACAATGAGTACATTCTTAACCACAGATCTACAGAAATTCTGCCTGAATTGGAGACAAGAAACTTCTAATCTATTCGCTGAGAGATTGAATGAGATTTATGGATTACCTGGTTTCTTTAATTGGATGCATAAAAGATTAGAAAAATCAGTATTATATGTTGCTGACCCCCACTGCCCACCGTACAACAA--AGAGCACATTGAATTGGATAGTGTAAAAAATGAACAAATTTTTATCAAATATCCAATGGGGGGAATTGAAGGCTACTGTCAAAAATTATGGACAATTACAACTATCCCTTTTCTATTCTTAAGTGCATATGAGGTCGGGACAAAAATTGCTGCAGTTGTACAGGGTGACAACCAAGCAATCGCCATTACACGTCGCGTTCATCCAAATCTTTCCTATCGGGCAAAAAAGATCAAAAGTACAGAAATGGCTCAACAATATTTCAATCAATTGAGATTAAATCTTGCCGGAATAGGCCATAATCTAAAAGCAAACGAAACAATCATAAGCTCACATTTCTTTGTTTACTCCAAAAGGATATATTATGATGG-CTTGGTCCTATCACAGGCTTTGAAACCTTTATCGAGAGTTGTCTTCTGGTCTGAAACAATTGTGGATGAAACCAGATCTGCTTGCAGCAATATAAGCACAGCCATTGCTAAAAGTATAGAACAGGGATTCAACAGGTGGATAGGATACTGTCTTAATATCCTAAAGGTATTACAACAGTTAGTGATATCACTCAAATTCACAATAAACCCTAATATGACAGATGATATTACTGAACCATTAATTAGAAACCAAAATTGGTTGATAAGCGCTGCTATAATTCCATCTCAACTGGGAGGATTCAATTATATGAATATGTGCCGATTATATGTTAGGAATATTGGTGATCCCGTTACAGCATCTATTGCAGATGTAAAACGAATGATTAAAGTAAATCTTCTAGATGAAAGGATTATCCAAAAGATTATGCATCAAGATACAGGAAACAGTGATTACCTTGATTGGGCTAGTGATCCTTATTCAATCAATACTCCCAGTTCTCAGAGTGTGACAGTTATCTTAAAGAATATAACTGCAAGGACTATACTATCAAACAGTGACAATCCCATGCTGCAAGGTCTATTCCATTTTGACTTTGATGAAGAGGATAGAGACCTAGCAAGGTTTCTTCTAGACAGACCGGTGATATTGCCAAGAGCAGCACATGAAATTATGGACAATTCATTAACAGGAGCTAGACAAGAAATAGCAGGTATGCTGGATACAACAAAAGGGCTAATTAGAAATAGTATCAGATTGGGAGCCATAAGACCTAAACTTGCTGACAAACTATCACTGTATGATTATGAGCAATTTAGGATATTTACAAATTTAATGAAAGTTAAGAGAGAAAATGACCTAATAAAATCCGATGCGTGTTCTGTCCAATTAGCGATCAACCTGAGGAAAAGGATGTGGTTTCATTTAACCCAAGGAAGGCCAATTTACGGTTTAGAAGTGCCAGATACAATTGAAGTTGTTTCAGGACTCTTTCTGGATGATTGTGAAGATTGTGATTATTGTGTAGCTAATAGACTAGAA------TATGGTTGGTTCTTTGTTCCGCAGGATTGTGAATTAGACACAGTGACGAAAGAAAGTAATCAAATGAGAATTCCATATTTTGGATCGACAACTGACGAGAGAAGTGAAATTAAATTGAGTCATGTTAGAAGTCCCTCCAGAGCACTTAGGGCTGCAATTCGGATTGCAATGGTTTACACCTGGGCCTTTGGGGATAATGAAGAATCATGGGAAGAAGCATGGTATCTGTCTTCTTTCCGAGCAAATGTGACAATTGATGAATTGAAAGCAATAACCCCTATCTCAACCTCAAATAACATTGCCCACAGATTGAGAGACAAGAGCACGCAAATGAAATACTCTAGCAGTACTCTTAGT---AGAGTTGGAAGGTATACAGTCATTAGCAATGACAATCTCAACTTTGTAATAGATGGCAATAGAGTTGATACAAATCTTATATATCAGCAAATAATGTTGATGGGATTATCAATTCTGGAAGATCACTTTAGATTTTTGAAAGAAACAGGACCGAAAAATACTCTCCTGCATTTACACATCAATACCCCTTGTTGTATTGTACAGATGACTGAACACCCCTACATATCATC-GGATGTAATATTACCAGAACTTCAACACGTTCAGGCTAATAAGCTTATTTATGACGATAATCCAATAATAGATAAGGATCAACTCAAAATTCATAATCAA---CTTTTCAGATCATCAGAT------CTA------------------GATTTCCCAAATTGGACACTATCAGAATTGAATATCAGCCTATCACAATCATTAGCTATGACAATCATAGAAATTATA-ACAAAAGAAAATAAAGATCACTTGAGTGAATTTAAAGTACTCGTTTTGGATGATGACTTTAACAGTTTAATAACTGAATTCCTCCTTGTAAATCCCACAGAATTTTCTTTATTTTTAGGAATGTATATGGCAATTAACTGGAGTTTTGATATATACTACAGACGACCTGAAGGGAAATATCAAATGGTAGAATTTCT-----ACAGACAATCATGACAACAGCACCTAAGTCAAGTTTCAGAGCTCTAAGCAATGCATTATCACACCCTACAATATTACAAAGATTCTGGGACTCAGGCTTAATTGAACCTTCATATGGTCCCAATCTTCTTCATCAAGATTTTGTAAGAATTTCAA--TAGATCTCATGATAACATCATATGTAACCTATATAGATTACTGGCTTGAAGACAATGTTTTGGAA------TACATGCTAACCGAGTCCGATGAGAACGTAATAGATCAAAGGTATGAAATTACACAGGCAAGACATCTATGTTTCCTATCATGCTTGTACTTACAAAGGAATGACATGGTTATGATTAGAGGGAT-GACATCAATTGAGAAGTGTGCAAAGCTGACTGATAATTTAAAAGAAAAGAAGGTCACATCCGGATTTTTACAGGAT-------TGGAACCTTGAAGTGCTGCCAATAACTGTACATGCGGCATCATTAACATATATCAGAAGAGGAACAGTAAAGCATATAAAATTAAGGAATTACTTGTCCGCAGAAGCTTTCGGTT-------AT------GATAAGGCAATATCTCAGTCCCAAGATAAGAAAATCTTTGACATGCCTTTGAATAACAGAAAATTCAATGATACTTTGTCTTATTATTTTCCAGCAAGC-----AGTTTGTCCACGGATCAA----TTCCAAGAATTCAACTTCAGAATTGATACATCTAATGACAAAAAT-------------------AGA------------------------TGGGAGTCCCATGTGTTCAGGAGAATTGGTGCAAACTCTACATCATGTTATAAAGCACTTGAATTAAGTACATATTTGAGACCCTACATTGTG--GATGGT-------CTTCCCCGATTATTTTTAGGTGAAGGATCGGGTTCAATGATGGCCACCTACTATATGGTGTTTGGTAGATCTAAAAATTACTACAATTCAGGAGTATCGAGTAATGATGCAATGGGTCAAAGAGCACTATCTATTGTACCATCAGAGTATGCATTAGTGGCTAAGAATAACCCAAACGATCTC------CAAATGATGTATGATTTGCAAGTTTTATTTAATGGAAAGCCAGAGTCAACATGGGTTGGAAGTATGGACTCCTTTAAATACATAATGAATACAGTTGGTTTAGGCTCATGCAC---TCTAGTGCATAGTGATATGGAATCATCATCAGAAAAGGATGATTTCACCATTTTTGAAGAGCAATTACATGTTATTAGCTTAGCATGCAATTTGACAACCGAGGCTGGTGTATTGGTAACTAAAATA---------GCTCCAAGGTTTGATGACAAC--ACAAGTAATCTTATTCAAATTTGCTACCAATGTTTTTCAGATGTTACCATATTCATTCCTGCCAGTAGCAATCCTCATTCAACTGAGGTTTACCTAATATGCAGGAACAAAAAAATCAAAACCTTAATATACCCTGAAATTCTTAAAGAAATGACTCCAAAGAGCAAAATATGGGAAGGAATTCACATTTCGGAAATTATATTAAATCTTAAATTAAAGAATGACTTGTCTATGAGAGAT---------------------------AAGTTAAATTACAAAAATG--------AT------------------------------------------------------------------------TAT---------------TTAGAATCAAATTTAGGATCGTTAACTGAGAAAGAGAAACTCTTAATTTCGTTTGGATTTAGAACAAATGGTCCAAAGAATGTTAAGGCTGTGTGTGGTCATGATGTAGCCTCGGGAAGTGACAACCTGGTGTCATCAATCAACTTAACATTGAATCATATATTAAATTCATATGATATTAAAAGGGATCAGGTTCCAT----TTTTTGATCCGTATCCTATACTTGATTCTTCTAAATTAAGAGAACAAGTTGAACTATTAACTAAAAAG-ATATCAGTTTACTATATTCTATATAGTGAGGGAAATAATCTACAGGAACGATGTA-----AAATCATTAGACAACTGAGAAGAAAGTCTCTTATGATGGACTT-------CAATA-ATCCATTTGTTGAGAATCTGGTATCCTCAAGATTAATA----AAGAGGTTTAAAGAATT-TGGATTAAAAAGACACTGGGTATTTCAAATTCCAACTGTAGAGATAAAAATGTGGTGGAAAGTTATCGGGTATTCATTGTTAGTTCTGCCTTAA--------------------------------------------------------------------------------------------------------------------------------------------------------------------------------------------------------------------
>KC154054_Miniopterus_schriebersii_paramyxovirus_Bat_Ms-ParaV/Anhui2011
-------------------------------------------------------------------------------------------------------------------------------------------------------------------------------------------------------------------------------------------------------------------------------------------------------------------------------------------------------------------------------------------------------------------------------------------------------ATGCAGAATTTGAACGATATAATTTACCCAGAGAGCCATCTCGACAGTCCACTAGTAGCTGGAAAATTAATTGAGTTATTGGAGTATGCTGGTCTTCCTCATAATCAACCCCTAAATGATCAGACATTATTACAGAACATAGCTATTAATAAGAATAAGAACAAAAGA------ACCCCACTCATCAATACTCAACTAGAGTTTAGACAACATCTTTTGGCCAATGGAATACCAATTAGTAGGTTAAATCATGTACCCTATCCTTCAGGAAATAAAGAATTATTTCGATTAAGTGATTCACAATTAACAAGGAAGCTACAAGTATTGCTTAAATTATCAAATTCATGTTACTCCAAAATTTCTCCTCGTCTAGTTGCACTCAAAAATTATGTAGAAACTGGATTAGGACTTA---AGAAT---------CGA---------TATCATAAGAAGGACGATCATGATATTCACACTGAATCCTCAATGATTAATTTACATAGAAAGATGGAGGGATCCCGATGGTACCACCCTTTTTTATTCTGGTTTACTCTTAAGACGGATATGAGACAAGTTATAAAACAAAATGCTCAT------CACCGAAGACGTGAC--ATTCAAAATGTGA--TTGATTATGATTTACCAAGATATTACATCCAGCTGAACAGAAATTTAGTTATGATCTTGAATAAATCTGAC------------ATG------------------ACAACCCATTATTTAACAAATGAAATGGTGTTAATGTTTTGTGATGTAGCAGAAGGAAGGCTGATGATTGATCTTGCAATGAGTTCTGACATCAGATACAAAGATTTTTTACCAAGAGGTCAGGCATTATGGGAAATCATTGATTCTCTTTTCATTGACTTAGGTAATAACACATACAACATTGTAGCCATGATAGAGCCTCTTACATTAGGTTATTTGCAACTCAATGACAAGTCACCAATTCTAAAAGGAGCATTTCTAAAGTATGCACTGGACGAGCTAATTTCAGAATTAAGAGACAACGGAATTAATGATGATGATGAAATTAATACTATTCTGGAAGCATTCAATCGAATCTTTGAATTACATGATATACACATGGTAGCTGAATATTTCTCCTTTTTTAGGACTTTCGGCCATCCTATCTTAGAAGCATCAGATGCTGCAACAAAAGTTAGAGAACACATGAATAAACCCAAAATAATTGATTTCAAAGTAATGATGAAGGGACATGCACTGTTCTGCGGGTTCATCATTAATGGATTTCGAGATAGACATGGCGGCTCATGGCCTCCACTCAAATTACCAGATCATGCCACTAAAAGAATTAAAAATGCACAAGTAAACAATGAAGGATTGACCGATGAAATGTGTATTGAAAATTGGAAATCATTTGTTGGTCTTAAGTTTGAATGCTTCATGGGGCTGTCATTAGATGATGATCTAACTATGTATATGAAAGACAAGGCTTTGGCAGCATTGAAGTCAGAGTGGGACTCTGTATACCCAAAAGAGACAATGATTTACAATCCACCTGCACAAACAAGTTCAAGAAGACTTGTTGAAACCTTTCTGTCTGATTCAGAATTTGATCCAGTTAATCTAATTAATTACGTGATAACAGGAGAGTACTTAACTGATCCTGAATTTAATATTTCATATAGCCTTAAAGAAAAAGAAATCAAAAAAGTTGGTCGATTATTTGCTAAAATGACTTATAAGATGAGAGCATGCCAGGTTGTGGCAGAATCATTAATTGCCAATGGTGTAGGGAAATTCTTTAAAGAAAATGGCATGGCTAAAGATGAACACGAATTACTCAAAACCTTGCATAGACTATCAGTTTCTTCTGTTCCTAGAGATAATAAA------ATC------------------------------ATTGAGAGATCCCATATAAATTCGAATCTAAAATTGCAATCACAACCGAAAACAACACCCGTTACTGAGTCATCATATACTAAGACTATTAACAACCTAGCCAATAAA------------------AAG----------------------------------------------------AAAAGATTT--------------------------------------------------------------------------------------------------------------------------------------------------------------------------------------------TAT-------------------------------------------------------------------------------------------------------------------GATGCTAATGATGAC--------------------------------------------------------ATACAGTATGAGACTATGAGTACTTTTTTAACAACTGATTTACAGAAGTTCTGTCTGAACTGGAGACAAGAAACATCCAATATTTTTGCTGAAAGATTAAATGAGATTTATGGTTTACCAAGATTCTTTAATTGGATGCATAAAAGACTAGAACTATCAGTTCTCTATGTGTCTGACCCTCATTGTCCTCCAAATTTAAA--AGAACATACTGATTTAGACAATGTTCCTAATGATCAATTATTCATCAAATACCCCATGGGGGGAATTGAAGGTTATTGTCAAAAGTTATGGACCATCTCTACTATACCCTTTCTATTCCTTAGTGCTTACGAAGTTGGAACCAAAATTGCGGCTGTAGTACAAGGAGATAATCAGGCCATTGCTATTACTCGGAGAGTACATCCAAATTTATCTTATCGGACCAAGAAGATTAAAAGTACCGAGATGGCTCAAAAATATTTTAACCAATTAAGACTGAATATGGCCGCTATTGGACACAACCTCAAAGCAAATGAAACAATAGTTAGTTCCCATTTCTTTGTTTATTCAAAAAGAATATACTATGACGG-TTTAGTCCTTTCTCAAGCTCTGAAGCCTCTGTCAAGAGTGGTTTTCTGGTCAGAAACACTAGTTGATGAAACCAGATCAGCATGTAGCAATATCAGTACCGCAATATCCAAAAGCATAGAACAAGGGTTTAATAGATGGATTGGATACTCATTGAATATATTAAAAGTCCTTCAACAATTAGTTATATCTCTCAAGTTTACTATAAATCCAAGTATGACAGATGACATAGTTGAACCACTTATTCGAAATCAAAATTGGCTAATATCTGCCGCAATTGTCCCCTCACAATTAGGAGGTTTTAATTATATGAACATGTGTAGACTATATTTGAGAAATATAGGTGACCCTGTGACTGCATCAATTGCGGATATCAAACGAATGATCAAAGTCAAGTTACTAGATGAGAGTATCATTCAGAAAATTATGCACCAGGAAACAGGAAACAGTGATTATCTAGATTGGGCTAGTGATCCTTACTCAATTAACATACCTAGTTCTCAAAGTGTGACAGTGATGCTTAAAAATATAACTGCTAGAACAATATTATCCAACAGTGATAATCCCATGCTGCAAGGATTATTCCATTTTGATTTTGATGAGGAAGATCGCGATCTAGCAAGGTTCCTTCTTGATAGACCAGTAGTTTTACCTAGAGCCGCACATGAAATAATGGACAATTCATTAACCGGAGCTAGACAAGAAATAGCAGGAATGCTTGATACCACCAAAGGTCTCATTAGAAACAGTATAAGATTAGGAGGGATAAGACCAAAGTTAGTTGATAAATTATCTTTGTATGATTATGAGCAATTCCGAGTTTTCACAAACTTGATGAGGAATAAAAAAGAAAATCAGTTGATAAAAGCAGATGCTTGTTCTGTTCAGCTAGCTATAACTCTTAGGAAAAAAATGTGGTTCCATTTAACTCAAGGCAGACCAATTTATGGGTTGGAAGTACCAGACACTATCGAAGTTGTAACTGGCATCTTCTTGGATGACTATGAAGATTGTGAATTATGTGTATCAAATCGCCTGGAG------TATGGATGGTTCTTTGTTCCTAAAGATTGTGAACTTGATACCGTTTCCAAAGAAAGCAATCAGATGAGAGTACCATATTTTGGGTCAACTACTGACGAAAGGAGCGAGATTAAACTTAGCCATGTAAGATCACCCTCTAGAGCATTACGAGCTGCAATTAGAATTGCAATGGTTTATACATGGGCATTTGGAGACACAGATACTTGTTGGGAGGAAGCATGGTACTTAGCATCTTTCAGAGCTAATGTTGATCTTGATGAGTTAAAAGCTATTACTCCTATTTCTACCTCAAATAATATTGCTCACAGACTGAGAGATAAAAGCACTCAAATGAAATATTCAAGTAGCACTTTAAGC---AGAGTTGGGAGATACACTGTCATAAGTAATGATAATTTAAATTTCACATCAGAAGGGAATAAAATAGATACCAATCTCATATACCAGCAAATCATGTTGATGGGATTGTCAATATTAGAAGATAAATTTCGATTTTTACTGGAGACAGGTTCCAGAAATACTCTCCTTCATCTACATATTAACACATCGTGTTGTATAGTAGAAATGAATGAACATCCTTACATTCCTAC-TGAAGTGATTCTACCAGAAATGCAACATGTTAATAGCAATAAGTTGATCTATGATGATTCCCCTATAATTGACAAAGATCAAGTCAAAATACATAATCAA---TTATATAGATCAAATGAT------CTA------------------GATTTTCCTAACTGGACTTTAGCAGATCTGAACAAAGGTCTATCACAAGCTCTAAGTATGACGATCATAGAAATTATC-ACCAAAGAGAATAGAGATCATCTAAATGAATTTAAAGTCTTGGCTCTAGATGATGATGTTAATAGTTTGATAACCGAGTTTCTACTTGTGAACCCTAGTGAATTTACTTTGTATTTAGGATTATACATCGCAATTCATTGGAGCTTTGACATTTATTATAGGAGACCAGAAGGAAAGTATCAAATGCAAGAATTCTT-----AAGCTCAATAATGACTATTTCTCCTAAATCCAATTTTAGAGTGCTTGCTAATGCATTATCCCATCCTAGTGTCCTACGAAGGTTTTGGGATAGTGGATTAATAGAACCATCTTATGGCCCAAATTTGTTACATCAGGATTTTATCAAGATGAGTA--TCGATTTATTAATCGGAAGTTACACAACGTACATGGATTACTGGCTTGATGGTGAAGATCTGGAA------TATATGATAACAGAATCAGATGACGTAATTGTCGATCAGAGATTTGAGATAACCCAGGCTCGTCATCTTTGTTTTCTATCATGTCTTTATTTACCTAAAAGTGAAATGCCTATAATACGGGGGAT-GACATCGATTGAAAAGTGTGCTAAATTAACATCCAATCTGGAACAACAAAAAGCAATATACGGACTTTATCAAGAT-------TGGAATTTAGAAGTTCTTCCTATTGTGATTCATCCTGCCTCCTTAACTTATGTGAGAAGAGGGACTGTGAAGCATATAAAGTTAAGAAATTATTTATCTGCTGAGGCATTTGGTT-------AT------GACAAAGCAATGAACCAAGTTCAGGAGAAGAAAGTTTTTGATTTACCTATGAAGCAAGTACATTTTAAGGATGTATTATCTTACTATTACCCTGCTAAT-----GCATTAGCAACAGATCAA----TTTAGTGAATTTAATTTTAAAATTGACACCACAAAAGACACGAAT-------------------AGA------------------------TGGGAATCTCATGCCCTAAGAAGAATTGGTTACAATCTACATCTT-----------------------------------------------------------------------------------------------------------------------------------------------------------------------------------------------------------------------------------------------------------------------------------------------------------------------------------------------------------------------------------------------------------------------------------------------------------------------------------------------------------------------------------------------------------------------------------------------------------------------------------------------------------------------------------------------------------------------------------------------------------------------------------------------------------------------------------------------------------------------------------------------------------------------------------------------------------------------------------------------------------------------------------------------------------------------------------------------------------------------------------------------------------------------------------------------------------------------------------------------------------------------------------------------------------------------------------------------------------------------------------------------------------------------------------------------------------------------------------------------------------------------------------------------------------------------------------------------------------------------------------------------------------------------------------------------------------------------------------
>MZ328288_Jingmen_Miniopterus_schreibersii_paramyxovirus_1
-------------------------------------------------------------------------------------------------------------------------------------------------------------------------------------------------------------------------------------------------------------------------------------------------------------------------------------------------------------------------------------------------------------------------------------------------------ATGCAGAATTTAAACGATATAATTTACCCAGAGAGCCATCTCGACAGTCCACTAGTAGCTGGAAAATTAATTGAGTTATTGGAGTATGCTGGTCTTCCTCATAATCAACCCCTAAATGATCAGACATTATTACAGAACATAGCTATTAATAAGAATAAGAACAAAAGA------ACCCCACTCATCAATACTCAACTAGAGTTTAGACAACATCTTTTGGCCAATGGAATACCAATTAGTAGGTTAAATCATGTACCCTATCCTTCAGGAAATAAAGAATTATTTCGGTTAAGTGACTCACAATTAACAAGGAAGCTACAAGTATTGCTTAAATTATCAAATTCATGTTACTCCAAAATTTCTCCTCGTCTAGTTGCACTCAAAAATTATGTAGAAACTGGATTAGGACTTA---AGAAT---------CGA---------TATCATAAGAAGGACGATCATGATATTCACACTGAATCCTCAATGATTAATTTACATAGAAAGATGGAGGGATCCCGATGGTACCACCCTTTTTTATTCTGGTTTACTCTTAAGACAGATATGAGACAAGTTATAAAACAAAATGCTCAT------CACCGAAGACGTGAC--ATTCAAAATGTGA--TTGATTATGATTTACCAAGATATTACATCCAGCTGAACAGAAATTTAGTTATGATCTTGAATAAATCTGAC------------ATG------------------ACAACCCATTATTTAACAAATGAAATGGTGTTAATGTTTTGTGATGTAGCAGAAGGAAGGCTGATGATTGATCTTGCAATGAGTTCTGACATCAGATACAAAGATTTTTTACCAAGAGGTCAAGCATTATGGGAAATCATTGATTCTCTTTTCATTGACTTAGGTAATAACACATACAACATTGTAGCCATGATAGAGCCTCTTACATTAGGTTATTTGCAACTCAATGACAAGTCACCAATTCTAAAAGGAGCATTTCTAAAGTATGCACTGGACGAGCTAATTTCAGAATTAAGAGACAACGGAATTAATGATGATGATGAAATTAATACTATTCTGGAAGCATTCAATCGAATCTTTGAATTACATGATATACACATGGTAGCTGAATATTTCTCCTTTTTTAGGACTTTCGGCCATCCTATCCTAGAAGCATCAGATGCTGCAACAAAAGTTAGAGAACACATGAATAAACCCAAAATAATTGATTTCAAAGTAATGATGAAGGGACATGCACTGTTTTGCGGGTTCATCATTAATGGATTTCGAGATAGACATGGCGGCTCATGGCCTCCACTTAAATTACCAGATCATGCCACTAAAAGAATTAAAAATGCACAAGTAAACAATGAAGGATTGACCGATGAAATGTGTATTGAAAATTGGAAATCATTTGTTGGTCTCAAGTTTGAATGCTTCATGGGGCTGTCATTGGATGATGATCTAACTATGTATATGAAAGACAAGGCTTTGGCAGCATTGAAGTCAGAGTGGGACTCTGTATACCCAAAAGAGACAATGATTTACAATCCACCTGCACAAACAAGTTCAAGAAGACTTGTTGAAACCTTTCTGTCTGATTCAGAATTTGACCCAGTGAATCTAATTAATTACGTGATAACAGGAGAGTACTTAACTGATCCTGAATTTAATATTTCATATAGCCTTAAAGAGAAAGAAATCAAAAAAGTTGGTCGATTATTTGCTAAAATGACTTATAAGATGAGAGCATGCCAGGTTGTGGCAGAATCATTAATTGCCAATGGTGTAGGGAAATTCTTTAAAGAAAATGGCATGGCTAAAGATGAACACGAATTACTCAAAACCTTGCATAGACTATCAGTTTCTTCTGTTCCTAGAGATAAYAAA------ATC------------------------------ATTGAGAGATCCCATATAAATTCGAATCTAAAATTGCAATCACAACCGAAAACAACACCCGTTACTGAGTCATCATATACTAAGACTATTAACAACCTAGCCAATAAA------------------AAG----------------------------------------------------AAAAGATTTTAT-----------------------------------------------------------------------------------------------------------------------------------------------------------------------------------------GAT----------------------------------------------------------------------------------------------------------------------GCTAATGATGAC--------------------------------------------------------ATACAGTATGAGACTATGAGTACTTTTTTAACAACTGATTTACAGAAGTTCTGTCTGAACTGGAGACAAGAAACATCCAATATTTTTGCTGAAAGATTAAACGAGATTTATGGTTTACCAGGATTCTTTAATTGGATGCATAAAAGACTAGAACTATCAGTTCTCTATGTGTCTGACCCTCATTGTCCTCCAAATTTAAA--AGAACATATTGATTTAGACAATGTACCTAATGATCAATTATTTATCAAATACCCCATGGGGGGAATTGAAGGTTATTGTCAAAAGTTATGGACCATCTCTACTATACCCTTTCTATTCCTTAGTGCTTACGAAGTTGGAACTAAAATTGCGGCTGTAGTACAAGGAGATAATCAGGCCATTGCTATTACTCGGAGAGTACACCCAAATTTATCCTATCGGACCAAGAAGATTAAAAGTACCGAGATGGCTCAAAAATATTTTAACCAACTAAGACTGAACATGGCCGCTATTGGGCACAACCTCAAAGCAAATGAAACAATAGTTAGTTCCCACTTCTTCGTTTATTCAAAAAGAATATACTATGACGG-TTTAGTCCTTTCTCAAGCTCTGAAGCCTCTGTCAAGAGTGGTTTTCTGGTCAGAAACACTAGTTGATGAAACCAGATCAGCATGTAGCAATATTAGTACTGCAATATCCAAAAGCATAGAACAAGGGTTTAATAGATGGATTGGATACTCATTGAATATATTGAAAGTCCTTCAACAATTAGTTATATCTCTCAAGTTTACTATAAATCCAAGTATGACAGATGACATAGTTGAACCACTTATTCGAAATCAAAATTGGCTAATATCTGCTGCAATTGTCCCCTCACAATTAGGAGGTTTTAATTATATGAACATGTGTAGACTATATTTAAGAAATATAGGTGACCCTGTAACTGCATCAATTGCGGATATCAAACGAATGATCAAAGTCAAGTTGCTAGATGATAGCATCATTCAGAAAATTATGCACCAGGAAACAGGAAACAGTGATTATCTAGATTGGGCTAGTGATCCTTACTCAATTAACATACCTAGTTCTCAAAGTGTGACAGTGATGCTTAAAAATATAACTGCTAGAACAATATTATCCAACAGTGATAATCCCATGTTGCAAGGATTATTCCATTTTGATTTTGATGAGGAAGATCGCGATCTAGCAAGGTTCCTTCTTGATAGACCAGTAGTTTTACCTAGAGCCGCACATGAAATAATGGACAATTCATTAACCGGAGCTAGACAAGAAATAGCAGGCATGCTTGATACCACCAAAGGTCTCATTAGAAACAGTATAAGATTAGGAGGGATAAGACCAAAGCTAGTTGATAAATTATCCTTGTATGATTATGAGCAATTCCGAGTTTTCACAAATTTGATGAGGAATAAAAAAGAAAATCAGTTGATAAAAGCAGATGCTTGTTCTGTTCAGCTAGCTATAACTCTCAGGAAAAAAATGTGGTTCCATTTAACTCAAGGCAGACCAATTTATGGGTTGGAAGTACCAGACACTATCGAAGTTGTAACTGGCATCTTCTTGGATGACTATGAAGATTGTGAATTATGTGTATCAAATCGCCTGGAG------TATGGATGGTTCTTTGTTCCTAAAGATTGTGAACTTGATACTGTTTCCAAGGAAAGCAATCAGATGAGAGTACCATATTTTGGGTCAACTACTGATGAAAGGAGCGAGATTAAACTTAGCCATGTAAGATCACCCTCTAGAGCATTACGAGCTGCAATCAGGATTGCAATGGTTTATACATGGGCATTTGGAGACACAGATACTTGTTGGGAGGAAGCATGGTACTTAGCATCTTTCAGAGCTAATGTTGATCTTGATGAGTTGAAAGCTATTACTCCTATTTCTACCTCAAATAACATTGCTCATAGACTGAGAGATAAAAGCACTCAAATGAAATATTCAAGTAGCACTTTAAGC---AGAGTTGGGAGATACACTGTCATAAGTAATGATAATTTAAATTTCACATCAGAAGGGAATAAAATAGATACCAATCTCATATACCAGCAAATCATGTTGATGGGATTGTCAATATTAGAAGATAAATTTCGATTTTTACTGGAGACAGGTTCCAGAAATACTCTCCTTCATCTACATATTAACACTTCGTGTTGTATAGTTGAAATGAATGAACATCCTTACATTCCTAC-TGAAGTGATTCTACCTGAAATGCAACATGTTAATAGCAATAAGTTGATCTATGATGATTCCCCTATAATTGACAAAGATCAAGTCAAAATACATAATCAA---TTATATAGATCAAATGAT------CTA------------------GATTTTCCTAACTGGACTTTAGCAGATCTGAACAAAGGTCTATCACAAGCTCTAAGTATGACAATCATAGAAATTATC-ACCAAAGAGAATAGAGATCATCTAAATGAATTTAAAGTCTTGGCTCTAGATGATGATGTTAATAGTTTGATAACCGAGTTTCTACTTGTGAACCCTAGTGAATTTACTTTGTATTTAGGATTATACATCGCAATTCATTGGAGCTTTGATATTTATTATAGGAGACCAGAAGGAAAGTATCAAATGCAAGAATTCTT-----AAGCTCGATAATGACTATTTCTCCTAAATCCAATTTTAGAGTGCTTGCTAATGCATTATCCCATCCTAGTGTCCTACGAAGGTTTTGGGATAGTGGGTTAATAGAACCATCTTATGGCCCAAATTTGTTACATCAGGATTTTATCAAGATGAGTA--TCGACTTATTAATCGGAAGTTACACAACTTATATGGATTACTGGCTTGATGGTGAAGATCTGGAA------TATATGATAACAGAATCAGATGACGTAATCGTTGATCAGAGATTTGAGATAACCCAGGCTCGTCATCTTTGTTTTCTATCATGTCTTTATTTACCTAAAAGTGAAATGCCTATAATACGGGGGAT-GACATCGATTGAAAAGTGTGCTAAATTAACATCTAATCTGGAACAACAAAAAGCGATATACGGACTTTATCAAGAT-------TGGAATTTAGAAGTTCTTCCTATTGTGATTCATCCTGCCTCCTTAACTTATGTGCGAAGAGGGACTGTGAAGCATATAAAGTTAAGAAATTATTTATCTGCTGAGGCATTTGGTT-------AT------GACAAAGCAATGAACCAAGTTCAGGAGAAGAAAGTTTTTGATTTACCTATGAAGCAAGTACATTTTAAGGATGTATTATCTTACTATTACCCTGCTAAT-----GCATTAGCAACAGATCAA----TTTAGTGAATTTAATTTTAAAATTGACATCACAAAAGACACGAAT-------------------AGA------------------------TGGGAATCTCATGCCTTAAGAAGAATTGGCTACAATTCTACATCTTGTTATAAAGCAGTGGAGATTAGTTCCTTTATTGCAACAAAAATAGAT--ACAGAT-------CTTCCTAGGCTGTTTCTTGGAGAAGGTTCTGGATCAATGATGGCCACTTATTATCTGTCCTTAGGTCCGTGCACTAACTACTATAATTCTGGTGTTTCTACGCATGATGCAACAGGACAACGAGTATTGTCTCTCATGCCATCTGAATATGCTCTTGTAGCTAAAAACAATCCGAATGAACAA------CAAATGATGAACAATCTTAAAGTCCTGTTTAATGGAAAACCTGAATCAACATGGATAGGCAATATGGATTCTTTTAAATGCATCATGAATACTGTTCCACACAACAGTTGTGC---ACTGATACATAGTGACATGGAATCATCCTCTGAAAAAGATGACTTCACAATCATGACAGAACAGTTGCACATATTGGCTCTAAGCATCAATTTATCTATTGAGACGGGGGTTTTTGTCACTAAGTTA---------GCTCCTCGGTTTGGAGATAAA--ACGAATTCACTATTAAACTTATACTATAAGTACTATAGTGAAGTAACAGTGTTTATTCCTGCTAGCAGTAATCCCCATTCAACGGAGATATATATTATCTGTTTCAATAAGAAAATTAATACATTAGTTTACCCTGAAATTTTATTAGAACAGCTACCTCATGAGAAGATTTGGGAGACAGTTTACATATCTGAAATTGTTTTGAATCTCAAACTTAAGAAATCAATGACCATAAGAGAA---------------------------CAATTTAAATATAAAGGTG--------AT------------------------------------------------------------------------TAT---------------ACTGATTCAAATCTGATGTCTCTAACTCAGAACGAGAAAATCTTGTTATCATATGGTTTTAAAATAAATGGCCCTAGAAATCTTAAATATCTAAGCAACCATGATGTTGGGTCAGGAGAAGAAGGGCTTCGGTCAAGTATCAACATACAATTTAACAATATAGTGAATCTCTTTGATACTGCTAGGGATCAAATTCCTT----TTTTTGACCCATATCCTATACAGGAGTCATCAAAATTAAAAGAATTGATGGAACAGCTTACCAAGAAG-ATTCTAACTTACTACCTCATTTACTCTACTGGGGGGTATGCAACTGAAAGAAGTA-----GGATTATAAAGAACTTGAGGAGAAAGTCCTTAATGCTGGATCT-------TAACA-ACCCTATGGTCCAAAATATCTTAAACCCAAAAACTTTG----AAAAAATATAAGAATCT-GGGCTTTAAAAGACAGTGGATATTTGCAGTATCAACTGTAGAAATTAAACTATGGTGGAAGGTTGTTGGTTACTCTTTATTGTTAATGAATCCAAATTGATCAGCTCACAATGTTATTATT---------------------------------------------------------------------------------------------------------------------------------------------------------------------------------------G-
>MG203877_Bat_paramyxovirus_Bat-PV-16797
[truncated: 24,266 more chars]
