# Supplementary material for: Classification of new morbillivirus and jeilongvirus sequences from bats sampled in Brazil and Malaysia
Source: Arch Virol. 2022 Jul 4;167(10):1977–87. doi: 10.1007/s00705-022-05500-z (PMC9402765; doi:10.1007/s00705-022-05500-z)
Supplement: Supplementary file 3 — Supplementary file3 (FASTA 5398 kb) [file 705_2022_5500_MOESM3_ESM.fasta]

>MG230624_-_L_CDS_translation
KHDEIYTENAMRSLHHKMEGSKWYQPFLFWFSIKTDMRQVIKQHV--NSRRKDQINIIDYDLPRLYIQMNRNLVMII----------DKKTMRTHYLTNEMVLMFCDVTEGRLMIDLAMSSDYRFKSFRSHGISLWQIIDELFEDLGNNTYNIVALIEPLTLGYLQLNDKSPDLKGAFLKYALDELVNELESNGITNPDDIEIMLDAVEKIFNIDDIHMVAEFFSFFRTFGHPILEASEAATKVREHMNKPKIIDFQIMMKGHALFCGFIINGFRERHGGSWPPLKLPDHSSKKIKNAQLNNESLTDDVCIEEWKSFVGLRFGCFMSLTLDDDLTMFMKDKALAALKSEWDSVYPRETMVYNPPAQTSSRRLVETFLSDSEFDPVNLMNYVINGSYLDDPEFNISYSLKEKEIKKVGRLFAKMTYKMRACQVVAESLIANGVGKFFKENGMAKDEHELMKTLHRLSVSSVPKDNKISD----------------------------------------------------------------------------------------------------------------------------------------------------RSNLAYSKNSTYTNLNTATDKPPKNIHKTFRAMSKPIHQKKNQHANSEIQYETMSTFLTTDLQKFCLNWRQETSNLFAERLNEIYGLPGFFNWMHKRLEKSVLYVADPHCPPYNKEHIELDSVKNEQIFIKYPMGGIEGYCQKLWTITTIPFLFLSAYEVGTKIAAVVQGDNQAIAITRRVHPNLSYRAKKIKSTEMAQQYFNQLRLNLAGIGHNLKANETIISSHFFVYSKRIYYDGLVLSQALKPLSRVVFWSETIVDETRSACSNISTAIAKSIEQGFNRWIGYCLNILKVLQQLVISLKFTINPNMTDDITEPLIRNQNWLISAAIIPSQLGGFNYMNMCRLYVRNIGDPVTASIADVKRMIKVNLLDERIIQKIMHQDTGNSDYLDWASDPYSINTPSSQSVTVILKNITARTILSNSDNPMLQGLFHFDFDEEDRDLARFLLDRPVILPRAAHEIMDNSLTGARQEIAGMLDTTKGLIRNSIRLGAIRPKLADKLSLYDYEQFRIFTNLMKVKRENDLIKSDACSVQLAINLRKRMWFHLTQGRPIYGLEVPDTIEVVSGLFLDDCEDCDYCVANRLE--YGWFFVPQDCELDTVTKESNQMRIPYFGSTTDERSEIKLSHVRSPSRALRAAIRIAMVYTWAFGDNEESWEEAWYLSSFRANVTIDELKAITPISTSNNIAHRLRDKSTQMKYSSSTLSRVGRYTVISNDNLNFVIDGNRVDTNLIYQQIMLMGLSILEDHFRFLKETGPKNTLLHLHINTPCCIVQMTEHPYISSDVILPELQHVQANKLIYDDNPIIDKDQLKIHNQLFRSSD--------LDFPNWTLSELNISLSQSLAMTIIEIITKENKDHLSEFKVLVLDDDFNSLITEFLLVNPTEFSLFLGMYMAINWSFDIYYRRPEGKYQMVEFLQTIMTTAPKSSFRALSNALSHPTILQRFWDSGLIEPSYGPNLLHQDFVRISIDLMITSYVTYIDYWLED--NVLEYMLTESDENVIDQRYEITQARHLCFLSCLYLQRNDMVMIRGMTSIEKCAKLTDNLKEKKVTSGFLQDWNLEVLPITVHAASLTYIRRGTVKHIKLRNYLSAEAFGYDKAISQSQDKKIFDMPLNNRKFNDTLSYYFPASSLSTDQ---------------FQEFNFRIDTSNDKNRWESHVFRRIGANSTSCYKALELSTYLRPYIVDGLPRLFLGEGSGSMMATYYMVFGRSKNYYNSGVSSNDAMGQRALSIVPSEYALVAKNNPNDLQMMYDLQVLFNGKPESTWVGSMDSFKYIMNTVGLGSCTLVHSDMESSSEKDDFTIFEEQLHVISLACNLTTEAGVLVTKIAPRFDDNTSNLIQICYQCFSDVTIFIPASSNPHSTEVYLICRNKKIKTLIYPEILKEMTPKSKIWEGIHISEIILNLKLKNDLSM--------------------------------------RDKLNYKNDYLESNLGSLTEKEKLLISFGFRTNGPKNVKAVCGHDVASGSDNLVSSINLTLNHI------LNSYDIKRDQVPFFDPYPILDSSKLREQVELLTKKISVYYILYSEGNNLQERCKIIRQLRRKSLMMDFNNPFVENLVSSRLIKRFKEFGLKRHWVFQIPTVEIKMWWKVIGYSLLVL------
>MG203878_-_L_CDS_translation
TQTDIYTENSITNLHRKMEGSQWYLPFLFWLSLKTDMRQVIKQNA--HYRRRDYTNIVDYDLTKFYIQLNRNLLLIY----------DKRSNAVHYLTNEMVLMMCDVTEGRLMIDLAMTCDFRYNSFRPRGIALWEIIDSLFQDLGNNTYNIVALIEPLTLAYLQLNDKSPVLKGAFLKYAIDELVDELKNNGIDNDDDIDAVVESFDKIFNLDDIHMVAEFFSFFRTFGHPTLEAAEAATKVREHMNKPKIIDFKVLMKGHALFCGFIINGYRERHGGSWPPLKLPLHCSRKIKNAHVNNESLTDEICIEEWKSFVGLRFDCFMPLSLDDDLTMYMKDKALAALKSEWDSVYPKECMIYNPPAQTSSRRLVETFLADSEFDPVNLINYVINGDYLRDPDFNISYSLKEKEIKKVGRLFAKMTYKMRACQVVAESLIANGVGKYFKENGMSKDEHELLKTLHRLSVSSVPKDNKISD------------------------------------------------------------------------------------------------------------------------------------------------------------RSHIIADQSQNKGKDTRITRMAGTGNYRERPRNINGKDHEIQYETMSTFLTTDLQKFCLNWRQETSNIFAERLNEIYGLPRFFNWMHKRLELSILYVADPHCPPFNTDHISLDDVPNDQIFIKYPMGGIEGYCQKLWTISTIPFLFLSAYEVGTKIAAVVQGDNQAIAITRRVHPNLSYRTKKIKSTEMAQKYFNQLRLNMAAIGHNLKANETIVSSHFFVYSKRIYYDGLVLSQALKPLSRVVFWSETIVDETRSACSNISTAISKSIEQGFNRWIGYSMNILKVLQQLVISLKFTINQNMTDDIVDPLIRNQYWLIAASIVPSQLGGFNYMNMCRLYVRNIGDPVTASIADIKRMIKVRLLEENMIQKIMHQDTGSSDYLDWASDPYSINIPSSQSVTVILKNITARTILSNSDNPMLQGLFHFDFDEEDRDLARFLLDRPIVLPRAAHEIMDNSLTGARQEIAGMLDTTKGLIRNSIRLGGIRPKLADKLSLYDYEQFRVFTNLMKNKKENTLISSTACSVQLAITLRKRMWLSLTQGRPIYGLEVPDTIEVVSGLFLEDCEDCDYCVANRLE--YGWFFVPKDCELDTVSKESNQMRVPYFGSTTDERSEIKLSHVRSPSRALRAAIRIAMVYTWAFGDTEDTWQEAWYLASFRANLSIDELRAITPISTSNNIAHRLRDKSTQMKYSSSTLSRVGRYTVISNDNLNFVVDGTKIDTNLIYQQIMLLGLSTLEDKFRFQSDTGQNNTLLHLHINTSCCIVEMNEHPYVNAELVLPELQHVQSNKLIYDDDPIIDKDQVKIHNQLFRSSD--------LNFPNWTLAELNQGLSQSLGMTIIEILTKENKDHLNEFKVLVLDDDVNSLITEFLLVNPTEFSLYLGMYISINWAFDIYYRRPEGKYQMQEFLTSIMSTAPKSNFRVLSNALSHPTVMRKFWDSGLIEPYYGPNLLHQDFTKLSIDLIVTSYITYIDYWLDD--NTLEYMITESDDNIVDQRFEITQARHLCFLSSLYLPRTEMPIIRGLTSIEKCSRLSENLMTQRSLIGHLQDWNLEILPVIVHAASLTYIRRGTVKHIKLRNYLSAEAFGYDKMIEQVQEKKVFDLPINQSKYEDILSYYYPANTLASDQ---------------FSEFNFRIDTTKDKNRWESHVLRRVGYNSTSCYKALELCSFIREHIDNNQPRLYLGEGAGSMMAVYYLTVKPCLNYYNSGVSANDATGQRVLSLIPAEYALVARNNPNELEMMKNLKVLFNGKPESTWIGNEDSFKYIMNSVKSNSCSLLHSDMESSSEKDNFTIMKEQLHVLSLACNLTTDNGILVTKLAPRFGDQTNELINLCYYCYSDVTIFVPASSNPHSTEIYLICKNKKIKTLIYPELLSEKISNNKVWEGVYLSEIILNLKLKKSIAV--------------------------------------KQQFRYLGDYLDSNLNSLTRSEKILLSIGFKVNGPKNIKSICGHDVGSGEEGLLSSLHIQLNHI------LNSFDIKRDQIPFFDPYPILESSKLRESMELLTKKVNIYYLMYSSGNQLDERWKLIKNLRKKILVLDLNSKAIHNLVPPNLMRRYDQLGFKKHWLFNITTTEIKVWWKVVGYSLLTL------
>MG203877_-_L_CDS_translation
TPSDIHTESSIINLHRKLEGSQWYLPFLFWFSIKTDMRQIIKQNT--HYRRRDIVNIIDYDLQKYYIQLNRNLLLIY----------DKRTNSVHYLTNEMVLMMSDVTEGRLMIDLAMNCDYRYKNFRPRGIALWEIIDSLFQDLGNNTYNIVALIEPLTLGYLQLNDKSPILKGAFLKYALDELIEELHNNGINDDDDVDGVINAFDQIFNLDDIHMVAEFFSFFRTFGHPILEASEAAKKVREHMNKPKIVDFKVLMKGHALFCGFIINGYRERHGGSWPPLHLPNHCSKRIKNLHLNNESLTDDACIEEWKSFVGLKFDCFMPLSLDDDLTMYMKDKALAALKSEWDSVYPKEGMIYNPPAQTSSRRLVETFLADSEFDPMNLINYVINGDYLTDPEFNISYSLKEKEIKKVGRLFAKMTYKMRACQVVAESLIANGVGKYFKENGMSKDEHELLKTLHRLSVSSVPKDNKINE----------------------------------------------------------------------------------------------------------------------------------------------------------RPHIVTSQSNHSDKVSKPPTSKSLSKNQKHFNNYDIPRKSDEIQYETMSTFLTTDLQKFCLNWRQETSNIFAERLNEIYGLPRFFNWMHKRLELSVLYVADPHCPPYNKEHIDLDDVHNDQIFIKYPMGGIEGYCQKLWTISTIPFLFLSAYEVGTKIAAVVQGDNQAIAITRRVHPNLSYRTKKIKSTEMAQKYFNQLRLNMAAIGHNLKANETIVSSHFFVYSKRIYYDGLVLSQALKPLSRVVFWSETIVDETRSACSNISTAVSKSIEQGYNRWIGYSINILKVLQQLVISLKFTINNSMTDDIVDPLVKNQYWLIAAAIIPSQLGGFNYMNMCRLYVRNIGDPVTASIADVKRLICVKLLEENMIQKIMHQETGNSDYLDWASDPYSINIPSSQSVTVILKNITARTILSNSDNPMLQGLFHFDFDEEDRDLARFLLDRPVVLPRAAHEIMDNSLTGARQEIAGMLDTTKGLIRNSIRLGGIRPKLADKLSLYDYEQFRVFTNLMKNKKENSLINSSACSVQLAITLRKRMWFNLTQGRPIYGLEVPDTIEVVSGLFLEDCEDCDYCVANRLE--YGWFFVPKNCELDTVSKESNQMRVPYFGSTTDERSEIKLSHVRSPSRALRAAIRIAMVYTWAFGDTEETWNEAWYLASFRANVTIDELKAITPISTSNNIAHRLRDKSTQMKYSSSTLSRVGRYTVISNDNLNFVVDGTKIDTNLIYQQIMLLGLSTLEDKFRFMTETGDKNTLLHLHINTSCCIVEMNEHPYISAELILPELQQVQSNKLIYDDDPIIDKDQVKIHNQLYRSSD--------LDFPNWTLADLNQGLSQSLGMTIVEILTRENKDHLNEFKVLVLDDDINSLITEFLLVNPTEFSLYLGMYIAINWAFDIYYRRPEGKYQMQEFLISIMTTAPRSSFRVLGNALSHPNVMRKFWDSGLVEPSYGPNLLHQDFTRLAIDLIVTSYVTYMDYWLDD--NTLEYMMTESDDNVIDQRFEITQARHLCFLSSLYLPRNEMPIIRGLTSIEKCARLSENLTHQRLTIGHLQDWNLEILPVVVHAASLTYIRRGTVKHIKLRNYLSAEAFGYDKMIEQSQERKIFDLPSNQAKYDDVLSYYYPANLLASDQ---------------FSEFNFKIDTSGEKNRWESHALRRVGFNSTSCYKAIELCSFIREHIDNNDPRLYLGEGAGSMMAVYYLMVSPCINYYNSGVSNNDATGQRILSLVPSEYALVAKNNPNEFEMMKNLRVLFNGKPESTWIGNLDSFKYIMNSVKLNSCSMVHSDMESSTEKDDFTILKEQLHVLSLGCNLTKETGILVTKLAPRFGDRSNDLINLYYQCYSDVTVFVPASSNPHSTEIYIICKNKKINTLIFPEMLLEMMSESSIWQGVYISEIILNLKIKKSVAV--------------------------------------KEKFKYLGDYLQSDLTSLTRVEKILLSIGFKVNGPKNVKIICGHDVASGEEGLLSMDQLHLNHI------LNMFDIKRDQIPFFDPYPILESSKLRESMESLTRKVNVYYLLYSKGNNLDERWKLIKNLRKKVLILDINSRSIQNLVPMNLLRRYDDLGFKKHWFFNISTAEIKIWWKIVGYSLLTL------
>MG203876_-_L_CDS_translation
----------------------------------------------------------------------------------------------------------------------------------------------------------------------------------------------------------------------------------------------------------------------------------------------MLLHCSRKIKNAHVNNESLTDEICIEEWKSFVGLRFDCFMPLSLDDDLTMYMKDKALAALKSEWDSVYPKECMIYNPPAQTSSRRLVETFLADSEFDPVNLINYVINGDYLRDPDFNISYSLKEKEIKKVGRLFAKMTYKMRACQVVAESLIANGVGKYFKENGMSKDEHELLKTLHRLSVSSVPKDNKISD------------------------------------------------------------------------------------------------------------------------------------------------------------RSHIITDQSQNKGKDTRITRMAGTGNYRERPRNINGKDHEIQYETMSTFLTTDLQKFCLNWRQETSNIFAERLNEIYGLPRFFNWMHKRLELSILYVADPHCPPFNTDHIFLDDVPNDQIFIKYPMGGIEGYCQKLWTISTIPFLFLSAYEVGTKIAAVVQGDNQAIAITRRVHPNLSYRTKKIKSTEMAQKYFNQLRLNMAAIGHNLKANETIVSSHFFVYSKRIYYDGLVLSQALKPLSRVVFWSETIVDETRSACSNISTAISKSIEQGFNRWIGYSMNILKVLQQLVISLKFTINQNMTDDIVDPLIRNQYWLIAASIVPSQLGGFNYMNMCRLYVRNIGDPVTASIADIKRMIKVRLLEENMIQKIMHQDTGSSDYLDWASDPYSINIPSSQSVTVILKNITARTILSNSDNPMLQGLFHFDFDEEDRDLARFLLDRPIVLPRAAHEIMDNSLTGARQEIAGMLDTTKGLIRNSIRLGGIRPKLADKLSLYDYEQFRVFTNLMKNKKENTLISSTACSVQLAITLRKRMWLSLTQGRPIYGLEVPDTIEVVSGLFLEDCEDCDYCVANRLE--YGWFFVPKDCELDTVSKESNQMRVPYFGSTTDERSEIKLSHVRSPSRALRAAIRIAMVYTWAFGDTEDTWQEAWYLASFRANLSIDELRAITPISTSNNIAHRLRDKSTQMKYSSSTLSRVGRYTVISNDNLNFVVDGTKIDTNLIYQQIMLLGLSTLEDKFRFQSDTGQNNTLLHLHINTSCCIVEMNEHPYVNAELVLPELQHVQSNKLIYDDDPIIDKDQVKIHNQLFRSSD--------LNFPNWTLAELNQGLSQSLGMTIIEILTKENKDHLNEFKVLVLDDDVNSLITEFLLVNPTEFSLYLGMYISINWAFDIYYRRPEGKYQMQEFLTSIMSTAPKSNFRVLSNALSHPTVMRKFWDSGLIEPYYGPNLLHQDFTKLSIDLIVTSYITYIDYWLDD--NTLEYMITESDDNIVDQRFEITQARHLCFLSSLYLPRTEMPIIRGLTSIEKCSRLSENLMTQRSLIGHLQDWNLEILPVIVHAASLTYIRRGTVKHIKLRNYLSAEAFGYDKMIEQVQEKKVFDLPVNQSKYEDILSYYYPANTLASDQ---------------FSEFNFRIDTTKDKNRWESHVLRRVGYNSTSCYKALELCSFIREHIDNNQPRLYLGEGAGSMMAVYYLTVKPCLNYYNSGVSANDATGQRVLSLIPAEYALVARNNPNELEMMKNLKVLFNGKPESTWIGNEDSFKYIMNSVKSNSCSLLHSDMESSSEKDNFTIMKEQLHVLSLACNLTTDNGILVTKLAPRFGDQTNELINLCYYCYSDVTIFVPASSNPHSTEIYLICKNKKIKTLIYPELLSEKISNNKVWEGVYLSEIILNLKLKKSIAV--------------------------------------KQQFRYLGDYLDSNLNSLTRSEKILLSIGFKVNGPKNIKSICGHDVGSGEEGLLSSLHIQLNHI------LNSFDIKRDQIPFFDPYPILESSKLRESMELLTKKVNIYYLMYSSGNQLDERWKLIKNLRKKILVLDLNSKAIHNLVPPNLMRRYDELGFKKHWLFNITTTEIKVWWKVVGYSLLTL------
>KJ641657_-_L_CDS_translation
HTADNHEESSIRNLSEILKGSKWYNPFLFWFTIKTEMRDLIKTSP--KDSRVNRTPYIVHHMEYYSVFLNRNLCIIV----------NPQNKEIHYFTNEMVLMFSDVLEGRLMIDIGMTADYRFIDFRQKGYKLWEFIDLQFTDLGNNTYDLVAMIEPLVLGFLQLRDPTSELRGAFLDYCLHDLIQIYIDKGFTNRENHKLILDIVFDIFNIDDIHMIAEFFSFFRTFGHPTLEATNAANKVRTYMNKPKVIKFLTMMKGHALFCGIIINGYRDRHGGAWPPLDLPAHASNRIKQAMNNSEGLTDHLCITYWQSFSGIKFRCFMPLTLDDDLTIYMKDKALAALKSEWDSVYPNETLPYDSPRQTSSRRLVEVFLNDSTFDPVRLINYVLSGEYLNDPEFNISYSLKEKEIKQVGRLFAKMTYKMRACQVVAESLISNGVGKYFHENGMAKNEHELLKTLHKLSVSSVPKNNKLDK------------------------------------------------------------------------------------------------------------------------------------------------------------------ESKFLQNKKGNSSNHNFKSPSNNVNKKHGNLPGSIQYETVSTFLTTDLQKFCLNWRQETSNLFAERLNEIYGLPGFFNWQHKILEKSVLYVADPHCPPDHLVHTELDNVENNQIFIKYPMGGIEGYSQKLWTITTIPFLFLSAYEVGTKIAAVVQGDNQAIAITARVHPNLPFLEKKRKSVKLAQQFFYRLRSNLGDIGHNLKANETIISSNFFVYSKRIYFDGLVLSQSLKPLSRTVFWSETLVDETRSACSNISTAIAKSIEQGFSRWIGYAMNVLKIIQQLLISIKFTINENMTNDITSPIYQNPYWIICAALVPAQIGGYNYMNISRLYVRNIGDPVTASFADIKRLIKVGLLNSRILQKIMHQKPGNSTFLDWASDPYSVNIPHSQSITTMLKNITSRTILQNSENPMLKGLFHFEFEKEDHDLAEFLLNRPIIIPRAAHEIMDKSLTGARQEIAGMLDTTKGLVRNSIRAGGIHPGLIKKLSMYDYEQFRIFNNLMSIKESDPLINSDACSVRLAITLRKRMWKDLAYGRQIYGLEVPDTLEVVQGYFLTDCEDCYYCVSNQQQ--YGWFFCPPECELDEVNRETNTLRVPYFGSTTEERSEIKLSTVKNSSRALKSAIRIATVYTWAFGDTDENWEEAWYLASFRANVTLDELKAITPISTSNNIAHRLRDKSTQMKYASTTLNRVGRYVTISNDSLNFIIDGRKVDTNLVYQQIMLLGIAVFEEKFRFVSTTGYCNNVLHLHIQTSCCVTEMCDHPYIESHKPLPVLQKVDCNKLIYDDNPIIERTQNLITQQIYRLGL--------LDFPRWNIKELNDCLCKSLAATLIEILTKENKDHLSEFKTLSSEDDINSLITEFLLVDPETFTLNLGMYIAVNWAYDIYYRRPSGKYQMIDYLSTILVSSSRSLFIVIANALSHPRVFQRFWDSGIVEPVYGPNLSSQDYIRAAIDLLTWSYQQYLNFWLDD--NETDYILSEGDEEIIDQRYEGTQARHLCMLSSLYLDRSRMPIILNLTSIEKCALLNARLSEDQFKDGVYNDWNLEPLPIIVYPASTTYLRRGSIKHIRLRQIMESEVIGLDKLQMIRHPSNQVKMPKLDYKDQDYYSFYFETKEFYTSD---------------YVQLQESPWDKNHRNYWENHIARRIGINSTSCYKAVEIANYLRDKLDTEGDRLFLGEGSGAMMITYYNLLGPTKTFYNTGVFNNEVLGQRILTVNPSEALLVEKNGMWSHEFTKNLVRLFNGKPESSWIGTNESFTYIMSQIEIHSISFIHNDMESSSDKDASVIIKEQIYSLALALNLGSENSYYVTKLAPKNGDYTDQF-----------------------------------------------------------------------------------------------------------------------------------------------------------------------------------------------------------------------------------------------------------------------------------------------------------------
>KC154054/Miniopterus_schreibersii_paramyxovirus_isolate_Bat_Ms-ParaV/Anhui2011,_partial_genome./Miniopterus_schreibersii_paramyxovirus/unclassified_Paramyxoviridae/Miniopterus_schreibersii/China/2011_translation
DDHDIHTESSMINLHRKMEGSRWYHPFLFWFTLKTDMRQVIKQNA--HHRRRDIQNVIDYDLPRYYIQLNRNLVMIL----------NKSDMTTHYLTNEMVLMFCDVAEGRLMIDLAMSSDIRYKDFLPRGQALWEIIDSLFIDLGNNTYNIVAMIEPLTLGYLQLNDKSPILKGAFLKYALDELISELRDNGINDDDEINTILEAFNRIFELHDIHMVAEYFSFFRTFGHPILEASDAATKVREHMNKPKIIDFKVMMKGHALFCGFIINGFRDRHGGSWPPLKLPDHATKRIKNAQVNNEGLTDEMCIENWKSFVGLKFECFMGLSLDDDLTMYMKDKALAALKSEWDSVYPKETMIYNPPAQTSSRRLVETFLSDSEFDPVNLINYVITGEYLTDPEFNISYSLKEKEIKKVGRLFAKMTYKMRACQVVAESLIANGVGKFFKENGMAKDEHELLKTLHRLSVSSVPRDNKIIE--------------------------------------------------------------------------------------------------------------------------------------------------------RSHINSNLKLQSQPKTTPVTESSYTKTINNLANKKKRFYDANDDIQYETMSTFLTTDLQKFCLNWRQETSNIFAERLNEIYGLPRFFNWMHKRLELSVLYVSDPHCPPNLKEHTDLDNVPNDQLFIKYPMGGIEGYCQKLWTISTIPFLFLSAYEVGTKIAAVVQGDNQAIAITRRVHPNLSYRTKKIKSTEMAQKYFNQLRLNMAAIGHNLKANETIVSSHFFVYSKRIYYDGLVLSQALKPLSRVVFWSETLVDETRSACSNISTAISKSIEQGFNRWIGYSLNILKVLQQLVISLKFTINPSMTDDIVEPLIRNQNWLISAAIVPSQLGGFNYMNMCRLYLRNIGDPVTASIADIKRMIKVKLLDESIIQKIMHQETGNSDYLDWASDPYSINIPSSQSVTVMLKNITARTILSNSDNPMLQGLFHFDFDEEDRDLARFLLDRPVVLPRAAHEIMDNSLTGARQEIAGMLDTTKGLIRNSIRLGGIRPKLVDKLSLYDYEQFRVFTNLMRNKKENQLIKADACSVQLAITLRKKMWFHLTQGRPIYGLEVPDTIEVVTGIFLDDYEDCELCVSNRLE--YGWFFVPKDCELDTVSKESNQMRVPYFGSTTDERSEIKLSHVRSPSRALRAAIRIAMVYTWAFGDTDTCWEEAWYLASFRANVDLDELKAITPISTSNNIAHRLRDKSTQMKYSSSTLSRVGRYTVISNDNLNFTSEGNKIDTNLIYQQIMLMGLSILEDKFRFLLETGSRNTLLHLHINTSCCIVEMNEHPYIPTEVILPEMQHVNSNKLIYDDSPIIDKDQVKIHNQLYRSND--------LDFPNWTLADLNKGLSQALSMTIIEIITKENRDHLNEFKVLALDDDVNSLITEFLLVNPSEFTLYLGLYIAIHWSFDIYYRRPEGKYQMQEFLSSIMTISPKSNFRVLANALSHPSVLRRFWDSGLIEPSYGPNLLHQDFIKMSIDLLIGSYTTYMDYWLDG--EDLEYMITESDDVIVDQRFEITQARHLCFLSCLYLPKSEMPIIRGMTSIEKCAKLTSNLEQQKAIYGLYQDWNLEVLPIVIHPASLTYVRRGTVKHIKLRNYLSAEAFGYDKAMNQVQEKKVFDLPMKQVHFKDVLSYYYPANALATDQ---------------FSEFNFKIDTTKDTNRWESHALRRIGYNLHL-------------------------------------------------------------------------------------------------------------------------------------------------------------------------------------------------------------------------------------------------------------------------------------------------------------------------------------------------------------------------------------------------------------------------------------------------------------------------------------------
>KC154056/Miniopterus_schreibersii_paramyxovirus_isolate_Bat_Ms-ParaV-2/Shaanxi2011_attachment_glycoprotein_(G)_and_large_protein_(L)_genes,_partial_cds./Miniopterus_schreibersii_paramyxovirus/unclassified_Paramyxoviridae/Miniopterus_schreibersii/China/2011_translation
GQNNEHEINSIKHLNELMAGSVWYQSFLYWFTLKTEMRDLIKNAR--KDYRQNRTSVLTHHLEDHSVFLNRNLLIII----------EYDTQSTHYLTFEMVLLMCDVLEGRLMIDLGMTADYRFVQLKPKAHKLWEFIDSQFEDLKNNTYDLVSMIEPLVLGFLQLRDPSDLLQGAFLDYCLHDLIDIYINNGFTDENIHSKILDIVFDIFDIEDIHMISEFFSFFRTFGHPGLEAINAAEKVRSHMNKPKVIKFITMMKGHALFCSTIINGYRDRHGGAWPPLILPNHASNRIKQAQNNSEGLTDDLVIRNWQSFSGIQFKCFMGLTLDEDLTMYMKDKALAAKRSEWDSVYPKETMVYDPPRQTSTRRLVEHFLQDSEFDPSVLIDYVISGKYLQDKEFNISYSLKEKEIKQVGRLFAKMTYNMRACQVVAEALISTGIGKYFKENGMAKNEHDLLKTLHKLSVSSVPKDNKKGR------------------------------------------------------------------------------------------------------------------------------------------------------------------------------ESDLRIKEHTPSKSSRSRYQDNIQYETISTFLTTDLQKFCLNWRQETTNLFAERLNEIYGLPNFFNWQHKILEQSVLYVADPYCPPFYNEHIDLNDVANEQIFIKYPMGGIEGYSQKLWTIITIPFLFLSAYEVGAKIAAVVQGDNEAIAITMRVHPNLPYRKKKNMCSRLAQQYFYRLRANLADIGHNLKANETIISSNFFVYSKRIYFDGVVLSQALKPLSRAVFWSETIVDETRSACSNIGTAISKSIEQGFSRWIGYSINYLKTIQQLLISLKFSINPSLTADVVNPIYQNISWIIAAGLVPSQIGGFNYMNLSRLFVRNIGDPVTASCADLKRLIKNGLLSETLLQKILHQRPGQSTYLDWASDPYSLNIPNSQDLTTMLKNITSRTILQNSDNPMLKGLFHFDFEKEDHDLAQFLLDRTIIIPRAAHEIMDKSLTGARQEISGMLDSTKGLIRNSIRIGGISPGLLSKITSYDYEQFRVFNDLMSIREEDNLITVEACSVKLAITLRKRMWRELAQGRMIYGLEVPDALEVVAGYFLQECEDCYYCTANREQ--YGWFFCPKFCELDGVNHETNAIRVPYFGSTTEERSEIKLSNVKNASRALKSAIRITTVYTWAFGDTDEQWQEAWYLASFRANVTLDELKAITPISTSNNIAHRLRDKSTTMKYSSTALNRVGRYVTISNDKLNFVIDGRKVDTNLVYQQVMLLGLSILEEKFRFEESTGEKNTVLHLHIQSSCCVQEMSDHPYVDTNNILPVLRHVKGNKLIYDENPVIDKTKDLITQQIYKSGV--------LDFPRWDLHELNEVLSKSLAATLIEIITKETKDHLSDFKALSSDDDINSLLTEFMLVDPESFSLDLGMYVAVHWAYDIYYRRPAGKYQMLDYLQTILTTASKALFQVLANAFSHPKIFHKFWDLGLVEPIYGPNISSQDFTKIAIDFIIKSYQNYLNYWLDDNSNQ--YILTESDEIVVEQRFDNLQAKHLCMISSLYLERSKMPKILNMTSLEKCAVLTEKLHEE--------------------------------------------------------------------------------------------------------------------------------------------------------------------------------------------------------------------------------------------------------------------------------------------------------------------------------------------------------------------------------------------------------------------------------------------------------------------------------------------------------------------------------------------------------------------------------------------------------------------------------
>PBZ-2282a_-_L_CDS_translation
YEIDKLIKSAILSMPYLMEGSKWYKPFLSWFTIKTEMRNLIKKAT--SGRNNSLYNHMVHESETSFIIMNQNLLSVF----------LKSSQIVCHLTFELVLLYSDVMEGRLMTDTTMKSDPKFAVLQPKIHQLWQIIDNLFIDLGNSTYELIAMIEPLTLAILQLRDTSKILRGAFLEFCIHEINDFLIKMGYKDENDRYLFCEALICIFMIEDIHLTSEFFSFFRSFGHPILEAQEAAKKVREHMNKPKIVKFQTIMKGHAIFCGIIINGYRESHNGIWPPCNLPNHCSKNIVTAKSNNESLTYEMCINEWKSFVGFSFNCFMSLTLDEDLTMYMKDKALASLLPEWDSVYPDYTLNYKPPKGTASRRLIEVFLKDEHFDPYNLINYVLSGEYLQDDDFNLSYSLKEKEIKQVGRLFAKMTYKMRACQVVAESLIATGVGKYFKENGMVKDEHELLKTLHKLSISSVPKDFKEGK----------------------------------------------------------------------------------------------------------------------------------------------------------KPELIKAQMSPITMTGLANHYKQRCTKKKFKSYTDYKVTEQNTQYETVSTFLTTDLQKFCLNWRAETTNIFAQRLNEIYGLPNFFNWLHKRLEKSVLYVSDPHCPPSNLEHIHLYDNPNDHIYIKYPMGGPEGYSQKLWTIITIPFLFLSAHEVGSKIAALVQGDNQAIAITKRVHPSLPFTVKKLESSILARQYFERLRSNMADIGHNLKANETIISSHFFVYSKRIYYDGLVLSQALKPVSRVCFWSETIVDETRSACSNISTAIAKSIEQGLDRWIGYSLNILKILQQLLISIKFSINPTMTKDVTEPIYSNPYWLIIASLLPAQLGGFNYMNLSRLYVRNIGDPVTASLADVKRLIRINLLPESILSKIMLQKPGDSDYIDWTSDPYSINIPNSQSVTMLLKNITSRAILQNSSNPMLQGLFHNESEEEDRDLARYLLDRPIIMPRAAHEIMDKSLTGARQEIAGMLDTTKGLIRNTIYVGGIKPTLMHRINTYDYEQFRIFNNLMKINKIDSLITSDICAITLAVQLRKRMWYHLTLGREIYGLEVPDVLETSLGYILSGCEECLHCCSGNPN--YGWFFIPSKCQLDNVSKESNSIRVPYFGSTTDERSEIKIGYVRTTSRALKAAIRIATVYTWAFGDDDETWNEAWFIASTRANLTLDELKAITPISTSNNIAHRLRDKSTQMKYSSSTLNRVSRYTVISNDRLNFIIDGKRVDTNLVYQQIMLLGLSVLEGLFRYEHNTGFNNTVYHLHIEQNCCIREMNDHPYLKTQQPLPNLRTLSTNRLVYDEAPIYTLEKNRLKNQYNKLDQ--------VDFPRWTNEMLHETLAQSIAGTLIEIITKETKDHLNVMKVLTLDDDINSLITEFLLVSPQKLAIYFGLSIAVNWAYDIYYRRPQGRYQMIEYLESILNYSSRSILRVLENVFSHGKIFERFWDAGLVEPIHGPNLTSQNYHRVSIQFIINCYATYLNYWLDG--LNLECIITESTDEIIDQRIEVIQARHYAVLSSLYLTREEMILIRGMTSLQKSQTLSNNLQNVARSKDCLNTWNLDPLKVKVYPTSLTYLRRGTIKHLKLRATCDWSLDKSSSRESKIIRPIIHPDNVKHCLGNIIRSFYFPALNLFND---------------NFTENIARRNLEGSPNRWEMHATRRVGVNSTSCYKALELSNYLQDKVDLQGSRLFLGEGSGAMMTTYYFSLGPAKMYYNTGVLNSESIGQRILGISPAELHLVDRHSPYNYNLIKDLVLLFNGKPESTWIGQHESFAYIMGKIEKYSLSMIHNDMESSSTKDALTIFREQIYSLALAYNLGNERSVYITKIAPRPDDLTYELICCLHDYYEEVYCFCPASSNPYSSEVYFVCSYKKGSSFIIPDVILRHYLPVSSSSNSKIQSYIINMKLTSYFRC--------------------------------------RFEDKLSGDYSQSILLKPTQAEISLLSYGFQFNGSKMIKELANHDLGSGVENLKESICLLVNLL------ITKQDSNLDNFSFFDPYPIREESQNREILNSIVRKIIMFYILYGDSGYARVRGYHINNLRRKTIMCDLSSSSLRPFLPSYLLKRYKKLRIHRYWCAELTTDEVKKWWKVVGYSCLLI------
>KJ641660/Bat_paramyxovirus_isolate_BtRh-ParaV/Tibet2013_polymerase_gene,_partial_cds./Bat_paramyxovirus/unclassified_Paramyxoviridae/Rhinolophus_hipposideros/China/2013_translation
VEEKNYTMHSIVNLQHRFEGSRWFKGFLFWFCLKTDMRELIKTDS--KFNRNNQSGVIIHDLRRLTIVMNRNLLMIH----------NKSTNYTHYLTFEMVLMFCDVLEGRMMIDIAMASDLRFANFRAHGHALWDFIDSLFAELGNQTYNIVAMIEPLTLGYLQLNDHSPLLRGAFLKYALEELINEFKDAGFNSNDDHATLISTVNRIFSIDDIHMTAEFFSFFRTFGHPTLEAQEAAKKVREHMNKSKVIGFQTMMKGHALFCGTIINGYRDQHGGSWPPLTLPDHATREIKNCQNNNESLTDETCIINWKSFVGIRFKCFLPLRLDDDLTMFMKDKALAAIKSEWDSVYPKEGMIYNPPAQSTSRRLVETFLSDSEFDPANLINYVISGDYLNDPDFNISYSLKEKEIKRVGRLFAKMTYKMRACQVVAESLIANGVGKYFKENGMSKDEHELLKTLHKLSLSSVPRDNKIQT--------------------------------------------------------------------------------------------------------------------------------------------------------RSEINLGPNNGTLTSNKGPSQIKRNHHKKGNQISQSKAYTVAGNIQYETMSTFLTTDLQKFCLNWRQETTNIFAERLNEIYGLPGFFNWMHKILEKSILYVADPYCPPYLQHHSDLDLVENNQIFIKYPMGGIEGYCQKLWTIITIPFLFLSAYEVGTKIAAVVQGDNQAIAITKRVHPNLPYKIKKLRCTELAQKYFNRLRHNLSLIGHNLKANETIVSSNFFVYSKRIYYDGLVLSQSLKPISRVVFWSETIVDETRSACSNISTAISKSIEQGFSRWIGYAINIMKVFQQLIISLKYSINPSMTSDIVEPLFRNQSWLICAALIPSQLGGFNYMNICRLYVRNIGDPVTASIADVKRMIQVKLLPPTIMQKILNQDKGDSTFLDWASDPYSINIPNSQSVTVMLKNITARTILSHSDNPMLQGLFHFDFEQEDRDLAQFLLDRPIILPRAAHEIMDNTLTGARQEIAGMLDTTKGLIRNSIRMGGVRPNLVDKLSLYDYEQFRVFNNLMKVTKSDILLDASACSVQLAIYLRKRMWSHLTAGRPIYGLEVPDNIEVVNGCYVDDCEDCLFCSGGSTE--YGWFFVPQDCELDSVSQESNRMRVPYFGSTTDERSDIKLSHIRSPSRALRAAVRIAMVYTWAFGDSDNAWAEAWYLASFRANITMNELKAITPISTSNNIAHRLRDRSTQMKYSGSALNRVSRYTVISNDNLNFIVDGKKIDTNLVYQQIMLLGLAILEDQFRFLSNTGSTNTLFHLHINSNCCITEMNDHPYIDSEFVLPQLQLVEGN----------------------------------------------------------------------------------------------------------------------------------------------------------------------------------------------------------------------------------------------------------------------------------------------------------------------------------------------------------------------------------------------------------------------------------------------------------------------------------------------------------------------------------------------------------------------------------------------------------------------------------------------------------------------------------------------------------------------------------------------------------------------------------------------------------------------------------------------------------------------------------------------------
>PBZ-2282b_-_L_CDS_translation
PYHSYKIKDNIVNLPGIWQASRWYKPFLFWFTLKTEMRHLRKENIRFNTSNHDFRGITSHESSDLYLQLNKNLVAIC----------DKANKKVYYLTEEMLLLYCDVVEGRLMTDIAMTVDPRYYSLKKRVHNLWDLIDSFFKILGNETYEIVGLIEPLTLAILQCRDATSFLRGTFLDHCLHELSRILYDNGYRQQNENQLVIDSLLKIMMSKDIHIVSEFFSFFRSFGHPILEAGKAADKVREYMNKPKLVKFQTIMKGHALFCGMIINGFREKHSGVWPPCSFPNHCAKKLIMCKNNNESLTHDICIENWKSFVGFKFSCFMSLTLDEDLTMYMKDKALAAIKSEWDSVYPDYLLNYPPSKQTTSRRLVETFLKDENFDPINLINYVLSGDYLKDDEFNLSYSLKEKEIKQVGRLFAKMTYKMRACQVVAESLIATGIGKYFKENGMVKNEHDLLKALHKLSISSVPKNYKIGG----------------------------------------------------------------------------------------------------------------------------------------------------------KPEGVANKIDYNTVPHYGYKFKKSFPNK------IHKVSDTNLQYETVSSFLTTDLQKFCLNWRAETTNIFAERLNEIYGLPNFFNWLHKRLEKSVLYVADPHCPPYNSEKLKLDAVENKHIFIKYPMGGPEGYSQKLWTIVTIPFLYLSAYQSKCKIAAIVQGDNQAIAITRKVHPNLTYQQKKRESAILAREYFSNLRSIMADIGHNLKANETIISSHFFVYSKRIYYDGLCLSQCLKPISRCVFWSETLVDETRSACSNISTAISKSIEQGYDKWGGYSINLLKTLQQIIISLKFTINPSITADITEPIINNPTWLLNATVIPAQLGGFNYMNIARLYVRNIGDPITASLADLKRLIKSHIIPENTLQKIMTQECGHSSFLDWASDPYSINIPNSQSVTTLLKNITSRTILQNSNNPMLQGLFHFECEQEDRDLADFLMNRSVIMPRAAHEILDRSLTGARQEIAGMLDSTKGLIKNSIMAGGVRYNLLIRLNTYDYEQFRIFNNLMLNKQYNDLINCDMCSLSLAIQLRKRMWKHLTYGRPIYGLEVPDIIEVCQGYFVGNCEDCYYCECGSHN--YGWFFTPANSQLDSVNLESNSLRIPYFGSTTDERSEIKLGYVKTSSKALKAAIRIATVYTWAYGDSDESWHEAWFLASMRANISLDELKTITPISTSNNIAHRLRDKSTQMKYSGSTLNRVSRYTTISNDKLNFMFNDKKVDTNLVYQQVMLLGLSVLEQKFRYLSNTGLFNTVYHLHTIENCCIVEMQEHPLTIAINQLPTLTTVCHNRLVYDDNPIYEIDKVRLQNQNKNIGL--------LDFPRWTLRQLNKSLSQSLASTLVEILNRENKDHLNEFKVIGGDDDINSLITEFMLVDPREFSSSFGLCLLIQWAYDLYYRRPEGKYQILEMVDMLLNTTSKDILKVIANALSHPTVFDRFWVSGLIEPIFGPNISCQNFNKTVIQLITNCITIFLNQLLDK--ENFEFIITESEPDIIDQRVEVCQARYKSIQSMCYLQQSQMIHIRGMTSIEKYNALKYNIEDISKQLDMSHVWNIQDLNIINYPTSLTYLRRGAIKYIRLQPEHNNIAKNEKELYSNSIYQSIINNPNLPILGSDQGCVYFPAIQLFSQHFSHGLNTLVFKESIN---------------KWEKHVSRRVGINSTSCYKALEITNYIRSKLITNNYRLFLGEGSGSMMTTYYFSLGKALNYYNSGVLNSETIGQRVLNIMPSELYLVDRNSPLDVDIKKDLIVLFNGKPESTWIGKLESFAYISNKISKHSLDFVHNDMESSIEKDSMTIFQEQIHSLCLAVNLGSQDSIYVTKLIPRQCDPTFEVISIINDYYDEVFCFIPESSNPFSSEIYIICTGKKPSCIITPDIILKKFKNHEFLNDSKVQNCILGIKLKNYMDY--------------------------------------KRNNYYYSDYVNSNLNRPTHKEEILISFGFTFNGHKVVKELVSHDTGSGKEELKSSIKTLLCLI------LNLENESHEDFTFLDPYPLQQGSKIREMLWMLAKKMTAYYILYGFEDNIKKRKREINNLRNKILIIDLGSSEIKCFVQSYFLSLLKKSKIRKVWIFEISTKDIKKWWKLVGFSLLLK------
>PBZ-3205_-_L_CDS_translation
PYHSYKIKDNIVNLPGIWQASRWYKPFLFWFTLKTEMRHLRKENIRFNTSNHDFRGITSHESSDLYLQLNKNLVAIC----------DKANKKVYYLTEEMLLLYCDVVEGRLMTDIAMTVDPRYYSLKKRVHNLWDLIDSFFKILGNETYEIVGLIEPLTLAILQCRDATSFLRGTFLDHCLHELSRILYDNGYRQQNENQLVIDSLLKIMMSKDIHIVSEFFSFFRSFGHPILEAGKAADKVREYMNKPKLVKFQTIMKGHALFCGMIINGFREKHSGVWPPCSFPNHCAKKLIMCKNNNESLTHDICIENWKSFVGFKFSCFMSLTLDEDLTMYMKDKALAAIKSEWDSVYPDYLLNYPPSKQTTSRRLVETFLKDENFDPINLINYVLSGDYLKDDEFNLSYSLKEKEIKQVGRLFAKMTYKMRACQVVAESLIATGIGKYFKENGMVKNEHDLLKALHKLSISSVPKNYKIGG----------------------------------------------------------------------------------------------------------------------------------------------------------KPEGVANKIDYNTVPHYGYKFKKSFPNK------IHKVSDTNLQYETVSSFLTTDLQKFCLNWRAETTNIFAERLNEIYGLPNFFNWLHKRLEKSVLYVADPHCPPYNSEKLKLDAVENKHIFIKYPMGGPEGYSQKLWTIVTIPFLYLSAYQSKCKIAAIVQGDNQAIAITRKVHPNLTYQQKKRESAILAREYFSNLRSIMADIGHNLKANETIISSHFFVYSKRIYYDGLCLSQCLKPISRCVFWSETLVDETRSACSNISTAISKSIEQGYDKWGGYSINLLKTLQQIIISLKFTINPSITADITEPIINNPTWLLNATVIPAQLGGFNYMNIARLYVRNIGDPITASLADLKRLIKSHIIPENTLQKIMTQECGHSSFLDWASDPYSINIPNSQSVTTLLKNITSRTILQNSNNPMLQGLFHFECEQEDRDLADFLMNRSVIMPRAAHEILDRSLTGARQEIAGMLDSTKGLIKNSIMAGGVRYNLLIRLNTYDYEQFRIFNNLMLNKQYNDLINCDMCSLSLAIQLRKRMWKHLTYGRPIYGLEVPDIIEVCQGYFVGNCEDCYYCECGSHN--YGWFFTPANSQLDSVNLESNSLRIPYFGSTTDERSEIKLGYVKTSSKALKAAIRIATVYTWAYGDSDESWHEAWFLASMRANISLDELKTITPISTSNNIAHRLRDKSTQMKYSGSTLNRVSRYTTISNDKLNFMFNDKKVDTNLVYQQVMLLGLSVLEQKFRYLSNTGLFNTVYHLHTIENCCIVEMQEHPLTIAINQLPTLTTVCHNRLVYDDNPIYEIDKVRLQNQNKNIGL--------LDFPRWTLRQLNKSLSQSLASTLVEILNRENKDHLNEFKVIGGDDDINSLITEFMLVDPKEFSSSFGLCLLIQWAYDLYYRRPEGKYQILEMVDMLLNTTSKDILKVIANALSHPTVFDRFWVSGLIEPIFGPNISCQNFNKTVIQLITNCITIFLNQLLDK--ENFEFIITESEPDIIDQRVEVCQARYKSIQSMCYLQQSQMIHIRGMTSIEKYNALKYNIEDISKQLDMSHVWNIQDLNIINYPTSLTYLRRGAIKYIRLQPEHNNIAKNEKELYSNSIYQSIINNPNLPILGSDQGCVYFPAIQLFSQHFSHGLNTLVFKESIN---------------KWEKHVSRRVGINSTSCYKALEITNYIRSKLITNNYRLFLGEGSGSMMTTYYFSLGKALNYYNSGVLNSETIGQRVLNIMPSELYLVDRNSPLDVDIKKDLIVLFNGKPESTWIGKLESFAYISNKISKHSLDFVHNDMESSIEKDSMTIFQEQIHSLCLAVNLGSQDSIYVTKLIPRQCDPTFEVISIINDYYDEVFCFIPESSNPFSSEIYIICTGKKPSCIITPDIIQKKFKNHEFLNDSKVQNCILGIKLKNYMDY--------------------------------------KRNNYYYSDYVNSNLNRPTHKEEILISFGFTFNGHKVVKELVSHDTGSGKEELKSSIKTLLCLI------LNLENESHEDFTFLDPYPLQQGSKIREMLWMLAKKMTAYYILYGFEDNIKKRKREINNLRNKILIIDLGSSEIKCFVQSYFLSLLKKSKIRKVWIFEISTKDIKKWWKLVGFSLLLK------
>PMV-74_-_L_CDS_translation
AEMEYENERAIVNLHLRFETSAWFKPFLFWFALKTDMRDLIKNNK--TNRKRSQQSILHYDLRKYYIQMNRNLVLIY----------NKQTREAHYLTNEMVLMFSDVVEGRLMIDVAMNTDTRFREFKARGRALWRLIDSLFVDLGNQTYNIVAMIEPLTLGYLQMHDKSPELKGAFLKYALDEIKNELDENGIYHADDQNLIFDAIDEIFNLPDIHMIAEFFSFFRTFGHPILEASEAATKVREHMNKPKILKFNTLMKGHALFCGFIINGYRERHGGSWPPLTLPQHASRPILAAYHNNESLTDELCILEWKSFVGLRFKCFMNLTLDDDLTMFMKDKALAAIKSEWDSVYPKEGMIYNPPSQTTSRRLVERFLEDDKFDPVLLMNYVLNKEYLEDEDFNISYSLKEKEIKKVGRLFAKMTYKMRACQVVAESLIANGIGKYFKENGMAKDEHELLKTLHKLSVSSIPKDNKTSN--------------------------------------------------------------------------------------------------------------------------------------------KSESYQENSNLSNSQNTGKRINWGHYQLQDCHQSSHGTKKSKLQLTSRKIDYAKEEIQYETMSTFLTTDLQKFCLNWRQETSGIFAQRLNEIYGLPNFFNWMHPRLEKSVLYVADPHCPPKYNHHIELNDVENDQIFIKYPMGGIEGYCQKLWTIITIPFLFLSAYEVGTKIAAVVQGDNQAIAITKRVHPNLSYTEKKIKSTQVAQQYFNQLRNNMAAIGHNLKANETIVSSHFFVYSKRIYYDGLVLSQALKPISRVVFWSETLVDETRSACSNISTALAKSIEQGFHRWIAYGINIIKVLQQLIISLKYTINPSMTDDITEPLIKNTNWLICAAIIPSQLGGFNYLNMCRLYVRNIGDPVTASIADIKRLISAKLLDESILQKIMLQDPGESDYLDWASDPYSVNLPNSQSVTVMLKNVTARSILSNSENPMLKGLFHFDFDQEDRDLARFLLDRPIVIPRAAHEIMDNSLTGARQEIAGMLDTTKGLIRNSIRAGGIKPSLVEKLSLYDYNQFRVFNNIMKIKKEDKLINYEACSVHLAITLRKRMWAKLTHGRPIYGLEVPDTIEAIKGFIIKECEDCDFCAAGNNQ--YGWFFVPSHCELDKVNQESNKIRIPYFGSTTDERSEIKLSHVSSPSRALRAAVRIAMVYTWAFGDDETSWNEAWYLSSFRANLTIDELKAITPISTSNNIAHRLRDRSTQMKYSGSALSRVGRYTVISNDNLNFEVEGVKVDTNLIYQQIMLIGLSSLEDKFRYNQDTGDINTLLHLHINKGCCVIQMSEHPYVSSENVLPQLQQVDCNKLIYDDDPIIDKEQLKIHNQLFRSGT--------LDFPNWDISELHETLAQSLSMTIIEIITKENRDHMNEFKVLSLEDDINSMITEFLLVNPSQFSIYLGMYIAINWSFDVYYRRPEGKAQMIEFLSTILKTTHKNNLSVLANALSHPVVFTRFWDAGLIEPVYGPNLMTQNYTNIAIDLLIISYSSYIDYWLNG--DTLEYLITETEDQIVDQRFEITQARHLCFLASLYLDRSDMPIIRGLTSIEKCTVMTEIIMQQKFTLGYYTSWNTDILPIIIHSASLTYLRRGTIKHLKLRNYISAESFGYDKMISLGQEPRIFDLPMKVLDYQEEFSFHTPAINLMSNQ---------------FSEFNFKIDTSSDLNRWESHVHRRIGLNSTSCYKAMEISNFIQDKVDPKSDRCFLGEGSGSMLATYLMTLGEAKTYYNSGVSASDSVGQRVLRVYPSEFSLVVKNNPDNNKLESLLYVLFNGKPESTWIGNMSSFKYIMNTIPHHSLGLLHNDMESSIEKDNYTILLEQVHSLCLAVNLLNDNGVYITKVAPRFEDYTNNLINLMYSMFSEVIVFIPASSNPHSTEIYLILRNKKLKTIIYPSMFMDTIIRGKIWPGVFVSEIILNMKLKNSMAY--------------------------------------QENHGYTHDYLKSDLKSLSKTEKYLMSFGFRLNGPKIIKQLSGHDVSSGRENLLSSINLQLNNL------LNLFDQKRDSVPFFDPYPILESSQLRELVEVLCKKVACFWILYSEGNELKERARAINNLRKRSLVLDMSNAFLTNIINTYLIKRMEKMNIAKFWCFKIPVVEIKMWWKIVGYSTLII------
>AB195968_-_L_CDS_translation
--DPLQDIGTIPEITDKYSRNRWYRPFLTWFSIKYDMRWMQKTRP--GGPLDTSNSHNLLECKSYTLVTYGDLIMIL----------NKLTLTGYILTPELVLMYCDVVEGRWNMSAAGHLDKKSIGITSKGEELWELVDSLFSSLGEEIYNVIALLEPLSLALIQLNDPVIPLRGAFMRHVLTELQAVLTSRDVYTDAEADTIVESLLAIFHGTSIDEKAEIFSFFRTFGHPSLEAVTAADKVRAHMYAQKAIKLKTLYECHAVFCTIIINGYRERHGGQWPPCDFPDHVCLELRNAQGSNTAISYECAVDNYTSFIGFKFRKFIEPQLDEDLTIYMKDKALSPRKEAWDSVYPDSNLYYKAPESEETRRLIEVFINDENFNPEEIINYVESGDWLKDEKFNISYSLKEKEIKQEGRLFAKMTYKMRAVQVLAETLLAKGIGELFSENGMVKGEIDLLKRLTTLSVSGVPRTDSVYN--------------------------------------------------------------------------------------------------------------------------------------------------------------NSKSSEKRNEGMKKKNSGGYWDEKKRSRHEFKATDSSTDGYETLSCFLTTDLKKYCLNWRFESTALFGQRCNEIFGFKTFFNWMHPVLERCTIYVGDPYCPVADRMHRQLQDHADSGIFIHNPRGGIEGYCQKLWTLISISAIHLAAVRVGVRVSAMVQGDNQAIAVTSRVPVAQTYKQKKNHVYKEITKYFGALRHVMFDVGHELKLNETIISSKMFVYSKRIYYDGKILPQCLKALTRCVFWSETLVDENRSACSNISTSIAKAIENGYSPILGYCIALYKTCQQVCISLGMTINPTISPTVRDQYFKGKNWLRCAVLIPANVGGFNYMSTSRCFVRNIGDPAVAALADLKRFIRADLLDKQVLYRIMNQEPGDSSFLDWASDPYSCNLPHSQSITTIIKNITARSVLQESPNPLLSGLFTETSGEEDLNLASFLMDRKVILPRVAHEILGNSLTGVREAIAGMLDTTKSLVRASVKKGGLSYGILRRLVNYDLLQYETLTRTLRKPVKDNIEYEYMCSVELAVGLRQKMWIHLTYGRPIHGLETPDPLELLRGTFIEGSEVCKLCRSEGADPIYTWFYLPDNIDLDTLTNGSPAIRIPYFGSATDERSEAQLGYVRNLSKPAKAAIRIAMVYTWAYGTDEISWMEAALIAQTRANLSLENLKLLTPVSTSTNLSHRLKDTATQMKFSSATLVRASRFITISNDNMALKEAGESKDTNLVYQQIMLTGLSLFEFNMRYKKGSLGKPLILHLHLNNGCCIMESPQEANIPPRSTLDLEITQENNKLIYDPDPLKDVDLELFSKVRDVVHT--------VDMTYWSDDEVIRATSICTAMTIADTMSQLDRDNLKEMIALVNDDDVNSLITEFMVIDVPLFCSTFGGILVNQFAYSLYGLNIRGREEIWGHVVRILKDTSHAVLKVLSNALSHPKIFKRFWNAGVVEPVYGPNLSNQDKILLALSVCEYSVDLFMHDWQGG--VPLEIFICDNDPDVADMRRSSFLARHLAYLCSLAEISRDGPRLESMNSLERLESLKSYLELTFLDDPVLRYSQLTGLVIKVFPSTLTYIRKSSIKVLRTRGIGVPEVLEDWDPEADNALLDGIAAEIQQNIPLGHQTRAPFWGLRVSKSQVLRLRGYKEITRGEIGRSGVGLTLPFDG-RYLSHQLRLFGINSTSCLKALELTYLLSPLVDKDKDRLYLGEGAGAMLSCYDATLGPCINYYNSGVYSCDVNGQRELNIYPAEVALVGKKLNNVTSLGQRVKVLFNGNPGSTWIGNDECEALIWNELQNSSIGLVHCDMEGGDHKDDQVVLHEHYSVIRIAYLVGDRDVVLISKIAPRLGTDWTRQLSLYLRYWDEVNLIVLKTSNPASTEMYLLSRHPKSDIIEDSKTVLASLLPLSKEDSIKIEKWILIEKAKAHEWV------------------------------------------TRELREGSSSSGMLRPYHQALQTFGFEPNLYKLSRDFLSTMNIADTHNCMIAFNRVLKDTIFEWARITESDKRLKLTGKYDLYPVRDSGKLKTVSRRLVLSWISLSMSTRLVTGSFPDQKFEARLQLGIVSLSSREIRNLRVITKT--LLDRFEDIIHSITYRFLTKEIKILMKILGAVKMFG------
>AF017149_-_L_CDS_translation
--LGIYEQDRLSNIGKYMSQSQWYECFLFWFTIKTEMRAVIKNSQ--KPKFRSDSCIIHMKDNNMEIVMNPNLVCIY--------KNDKDGKRCYYLTPEIVLMCCDVLEGRMMIETSIKSDIKYQSLITRSNALWTFIDSLFPIMGNRIYNIVSMIEPLVLALLQLKDEARILRGAFLHHCIKEIHQELIGCGFTDQKTRSIFIDDLLSVMNIDNIHLLAEFFSFFRTFGHPILEAKTAADKVREHMLADKVLEYGPIMKAHAVFCGTIINGYRDRHRGAWPPLYLPSHASKHIIRLKNSGESLTVDDCVKNWESFCGIQFDCFMELKLDSDLSMYMKDKALSPIKEEWDSVYPREVLNYTPPRSTEPRRLVDVFVNDENFDPYNMLEYVLTGDYLTDEQFNVSYSLKEKETKQAGRLFAKMTYKMRACQVIAEALIASGVGKYFKENGMVKDEHELLKTLFQLSISSVPRGNSQGR--------------------------------------------------------------------------------------------------DSEFSNNTEKSLISLKRTTGRLLNNEVPCRMNIMSALIDKNQSDQKKHNILPNTRNRHKCDNTSQTFLDYHMEFSPYKSDRMDRTETSDFSKYDDGTGTKFDTVSAFLTTDLKKFCLNWRYESMAIFAERLDEIYGLPGFFNWMHKRLEKSVIYVADPNCPPDIGKHINLDDTPEDDIFIHSPKGGIEGYSQKTWTIATIPFLFLSAYETNTRIAAIVQGDNESIAITQKVHPNLPYKVKKEICARQAQLYFDRLRMNLRALGLNLKATETIISTHLFVYSKKIHYDGAVLSQALKSMSRCCFWSETLVDETRSACSNISTTIAKAIENGLSRNVGYCINVLKVIQQLLISTEFSINETLTADVTSPISNNLDWLVTASRIPAPIGGFNYLNLSRIFVRNIGDPVTASLADLKRMIEHDLMTDKVLQKVMNQEPGDASFLDWASDPYSGNLPDSQSITKTIKNITARTILRTSPNPMLKGLFHDKSFEEDLELATFLMDRRIILPRAAHEILDNSLTGAREEIAGLLDTTKGLIRSGLKKSGIQPKLVSRLSNHDYNQFLILNRLLSNKKRNDLISPKTCSVDLAKALRCHMWRDLALGRSIYGLEVPDALEAMTGRYITGSMECQLCDQGNTM--YGWFFVPRDSQLDQVNKEHSSIRVPYVGSSTDERSDIKLGNVKRPTRALRSAIRIATVYTWAYGDSEESWYEAWYLASQRVNIDIDVLKAITPVSTSNNLSHRLRDRSTQFKLPGSVLNRVSRYVNISNDNLDFRVEGEKVDTNLIYQQTMLLGLSVLEGKFRLRTETDDYNGIYHLHVRDNCCVKEVADIGGVNAELPVPEYTEVENNRLIYDPDPVSEIDCDRLSKQESKARE--------LDFPLWSTEELHDVLAKTVAQTVLEIITKADKDVLKQHLAIDSDDSINSLITEFLMVDPELFALYLGQSISVKWAFEIHHRRPHGRHTMVDLLSDLISNTSKHTYKVLSNALSHPRVFKRFVNCGLLLPTQGPYLHQQDFEKLSQNLLITSYMNYLMNWC--DFKKFPFLIAEQDEAVVELREDIITSKHLCMIIDLYANHHKPPWIIDLNPQEKICVLRDFISKCRHTDVSSRSWNITDLDFMVFYASLTYLRRGIIKQLRIRQ-------------------VTEVIDTTTMLRDNILVENPPIKTGVLDIRGCIIYNLEEILSMNTKSTSRKVFNLGSKLSVENHKYRRIGLNSSSCYKALNLSPLIQRYLPAGSQRLFVGEGSGSMMLLYQQTLGCSISFYNSGIDGDYIPGQRELRLFPSEYSIAEDDPSQSDKLKGLVVPLFNGRPETTWIGNLDSYEYIINRTAGRNIGLVHSDMESGIDKQVEEIMIEHSHLISIAINVMIEDGVLVSKIAFAPGFPISRLLNMYRSYFGLVLVCFPVYSNPESTEVYLICLQKTIKTIIPPQKVLDHSYLSDEINDQGITSVIFKIKNIQSKQF------------------------------------HEDLVKHYQVEQPFFVPSHITCDEKLLMQAGLKMNGPEILKNEVGYDIGSDINTLRSTIIILLNEA------MNYFDDERSPSHHLEPFPVLEKTRVKTIMGRVTRKVTVYSLIKLKETKSPELYNIKNYIRRKVLILDFRSHTMIKLLPKGMKERREKSGFKEIWIFDLSNREVKIWWKIIGYLSLV-------
>AF079780_-_L_CDS_translation
--MTGPSEASNIRLYSVMKSSRWYNSFLFWFTLKTEMRYLIKNSN--KQKLIQGRGQLVVETKDHKIVGNRNLVVIM--------DQGYSHGKVYYLTYELVLMYCDVIEGRLMVETTMSLDKRYGPLYPRAMRLWDLFDSLFVDLGNNTYNIISQIEPLALSYLQLRDESGILAGAFLNHTLTEITDELKQLGYTNEDDISQFLGHIDDIFNINDVNLTAEFFSFFRSFGHPFLEAETAADKVREHMSKPKLVSFEVMMKGHAIFCGIIINGHRDRHGGAWPPVTFPNHCSSHILNAQRNSEALTDQMCITNWKSFCGMRFGCFMPLSLDEDLSMYMKDKALAAIKKEWDSAYPLDSLPYTPPVQTTSRRLVDVFLQDSKFDPYQILMYVINGEYLHDPEFNISYSLKEKETKQAGRLFAKMTHKMRACQVIAESLIANGIGDYFKDNGMAKSEHDLLKTLHKLSISSVPKTRSYKE----------------------------------------------------------------------------------------GCQDDHSGHSPGRRTGNSSSLTDPYLKKIDLTSMNTQSKTLYSSLKFSHKTPTTRVSGRVRKKCTFRDIHQALKPGLKSACCKGNVKDVTRAYEVGQPSDNNLFDDQETQYETVSSFLTTDLQKFCLNWRYETSAIYAQRLDEIYGLPNFFEWLHKRLERSTLYVCDPSCPPKLAKHVDLDTMPNEHIFIKNPMGGIEGYSQKLWTIATIPYLYLSAYEVGVRIASVVQGDNEVGAITKRVKSSLPYSVKKRMSTQMALEFFDRLRWNFSMVGHNLKASETIISSHFFVYSKRIYYDGVCMTQGLKAVARCVFWSETIVDETRSACSNISTSLAKAIENGVDRELMYKMNILKTIQQLIISLGFSINDSLTPDVTDPILKSPNWIIVAALVPSSLGGFNYLNMARLLVRNIGDPVTASLADVKRMIDGKLLPESILMKIMTQESGTSDYIDWVSDPYYTNIPHSQSITKIIKNITARFILQSSPNPMLEGLFHINSDKEDRELARFLLDRKVILPRAASEIVDNSITGARESLAGLLDTTKGLIRTGLKRGGLRPNLLNKISNYDYNQFRQFNRLMQNDKYNSLIETGSCSVELARAFRQHMWINLSKGRVIYGLETPDVIESSSGYFLEGYEDCPHCSNGNQY--YSWFFVPNSCELDNVGNSNSSLRVPYVGSTTEERSEIKLGNIRSPSRALKAAIRIATVYTWAYGDTEKEWNEALYLANQRCKITLAELKTVTPISTSTNIAHRLRDKSTQMKYAAASNSRVSRYVTISNDNLNFEFDGVKMDTNFVYQQFMLTGLAILEDKFRYYSTTGCYNTIYHLHVTDSCCVVPMEDYSYIPSWMNPPPYQSIKSNKLIYDPEPIQGKDLIKTYKQYINSLD--------VDFCTWSLADLDDGLAGSLAHSIIEIIDKSLKDHLGDFQVIASDDDINSFITEFLLVDPKLFMLHLGQTVAIHWAFDIHYRRASGKYEMTELLISMLYRSSRSAFKILANAFTHPKVYKRFWDCGFIEPVYGPMLIQQDYVRCCLDLIITAFEMYTEQWLNGEGVEPDYILCEPDEDILPTRLATVQARHLSYLCDLYCPPGKMPSIRGLDVYQKAQVLSNHLQTMAMEYDSTLSWNLDQIKVITYPSTLTYLRRGCIKQIRIRRPLSLLPYSNPLDG------IQQLKSPTILSHTDAEGSNPDFCQAVKNYYPCSISCDKVLPILGTIGNDSKYSCYGVT-RWESHKYRRVGINSTSCYKAWSLSKYLSTRMNSTGPRVFLGEGSGAMLATYYACLGPAMTYYNSGVTKDDVLGQRELNIYPAEVELINNLTDVRVGLKNDLKILFNGRPESTWLGNPECYCYILSTVSHESVSLIHCDLESNFEKDTETVIEEQCHILSLGLTLLSKDGILVTKLCPDASGYIVPLLRSYQNFFSTVEIVLPQFSNPESTEFYLVAYQIKRNLIVEPWLMSSKYKNLSPVESTRLINLILDQKYHMWNTL------------------------------------TSSGNKADNSFETDPDMFKLSRVEQELLSFGFKLNGPYVCKYLLHHDPAGGKEALVGSILVLYKEL------LQMYDSEHETSSMFNPYPVRDGSKTREVVYSIMRKYYGLLILYPEQSQSKAHPYVVKALRSQTMFLDLLSRHLIALMPSHIRNYLSKLRIKRYWTMAIITKEIKLWWKLLGYSYLLR------
>AF212302_-_L_CDS_translation
--INIHECRRLGDLGKNMSQSKWYECFLFWFTIKTEMRAVIKNSQ--KPKFRSDSCIIHMRDKSTEIILNPNLICIF--------KSDKTGKKCYYLTPEMVLMYCDVLEGRMMMETTVKSDIKYQPLISRSNALWGLIDPLFPVMGNRIYNIVSMIEPLVLALLQLKDEARILRGAFLHHCIKEMHQELSECGFTDQKIRSMFIDDLLSILNIDNIHLLAEFFSFFRTFGHPILEAKVAAEKVREHMLADKVLEYAPIMKAHAIFCGTIINGYRDRHGGAWPPLYLPAHASKHIIRLKNSGESLTIDDCVKNWESFCGIQFDCFMELKLDSDLSMYMKDKALSPIKDEWDSVYPREVLSYTPPKSTEPRRLVDVFVNDENFDPYNMLEYVLSGAYLEDEQFNVSYSLKEKETKQAGRLFAKMTYKMRACQVIAEALIASGVGKYFKENGMVKDEHELLKTLFQLSISSVPRGNSQGN--------------------------------------------------------------------------------------------------DPQSINNIERDFQYFKGVTTNVKDKKNNSFNKVKSALNNPCQADGVHHNMSPNTRNRYKCSNTSKSFLDYHTEFNPHNHYKSDNTEAAVLSRYEDNTGTKFDTVSAFLTTDLKKFCLNWRYESMAIFAERLDEIYGLPGFFNWMHKRLERSVIYVADPNCPPNIDKHMELEKTPEDDIFIHYPKGGIEGYSQKTWTIATIPFLFLSAYETNTRIAAIVQGDNESIAITQKVHPNLPYKVKKEICAKQAQLYFERLRMNLRALGHNLKATETIISTHLFIYSKKIHYDGAVLSQALKSMSRCCFWSETLVDETRSACSNISTTIAKAIENGLSRNVGYCINILKVIQQLLISTEFSINETLTLDVTSPISNNLDWLITAALIPAPIGGFNYLNLSRIFVRNIGDPVTASLADLKRMIDHSIMTESVLQKVMNQEPGDASFLDWASDPYSGNLPDSQSITKTIKNITARTILRNSPNPMLKGLFHDKSFDEDLELASFLMDRRVILPRAAHEILDNSLTGAREEIAGLLDTTKGLIRSGLRKSGLQPKLVSRLSHHDYNQFLILNKLLSNRRQNDLISSNTCSVDLARALRSHMWRELALGRVIYGLEVPDALEAMVGRYITGSLECQICEQGNTM--YGWFFVPRDSQLDQVDREHSSIRVPYVGSSTDERSDIKLGNVKRPTKALRSAIRIATVYTWAYGDNEECWYEAWYLASQRVNIDLDVLKAITPVSTSNNLSHRLRDKSTQFKFAGSVLNRVSRYVNISNDNLDFRIEGEKVDTNLIYQQAMLLGLSVLEGKFRLRLETDDYNGIYHLHVKDNCCVKEVADVGQVDAELPIPEYTEVDNNHLIYDPDPVSEIDCSRLSNQESKSRE--------LDFPLWSTEELHDVLAKTVAQTVLEIITKADKDVLKQHLAIDSDDNINSLITEFLIVDPELFALYLGQSISIKWAFEIHHRRPRGRHTMVDLLSDLVSNTSKHTYKVLSNALSHPRVFKRFVNCGLLLPTQGPYLHQQDFEKLSQNLLVTSYMIYLMNWC--DFKKSPFLIAEQDETVISLREDIITSKHLCVIIDLYANHHKPPWIIDLNPQEKICVLRDFISKSRHVDTSSRSWNTSDLDFVIFYASLTYLRRGIIKQLRIRQ-------------------VTEVIDTTTMLRDNIIVENPPIKTGVLDIRGCIIYNLEEILSMNTKSASKKIFNLNSRPSVENHKYRRIGLNSSSCYKALNLSPLIQRYLPSGAQRLFIGEGSGSMMLLYQSTLGQSISFYNSGIDGDYIPGQRELKLFPSEYSIAEEDPSLTGKLKGLVVPLFNGRPETTWIGNLDSYEYIINRTAGRSIGLVHSDMESGIDKNVEEILVEHSHLISIAINVMMEDGLLVSKIAYTPGFPISRLFNMYRSYFGLVLVCFPVYSNPDSTEVYLLCLQKTVKTIVPPQKVLEHSNLHDEVNDQGITSVIFKIKNSQSKQF------------------------------------HDDLKKYYQIDQPFFVPTKITSDEQVLLQAGLKLNGPEILKSEISYDIGSDINTLRDTIIIMLNEA------MNYFDDNRSPSHHLEPYPVLERTRIKTIMNCVTKKVIVYSLIKFKDTKSSELYHIKNNIRRKVLILDFRSKLMTKTLPKGMQERREKNGFKEVWIVDLSNREVKIWWKIIGYISII-------
>AY286409_-_L_CDS_translation
--EENIGLSRIMDLPDIMISSQWYDSFLFWFTLKTEMRSCLKIAT--PIPSNSSGTPVVIRSDGTVIVINRYLLYMI----------SHELSEVFYLTFEMVLMMCDVVEGRLMCEVAMAADPKYGSLIPHVKTLWIFIDGLFPDLGNNTYNIVSLLEPLTLGFLQLKDEAPILAGAFLEHCLSEVTNELISNGFTDEYDIREVLRIIRTIFSIDDIHMLAEMFSFFRSFGHPILEAEEAAEKVREHMHKPKLISFEVMMKGHALFCATIINGYRDRHGGAWPPVQFPDHISNPIRSAQLNNEAITDAVAVTNWKSFCGVQFGCFLPLSLDEDLTMYMKDKALAAIAKEWDSPYPIEVMNYRPPKQTTSRRLVDVFINDPKFDPYDMITYVTSGEYLHDPDFNLSYSLKEKETKKVGRLFAKMSYKMRACQVIAESLIANGVGSYFKDNGMSKDEHELAKTLHRLSISSVPRNNKYRQ------------------------------------------------------------------------------------------------------------------------------------------------------QVADLMNRRNFGPQSSNSNNRGSVNHDYVQQGNVKGLSGVVNDNNAEQYETISTFLTTDLQKFCLNWRAETINIFAERLNEIYGLPGFFQWLHKRLEISNLYVCDPYCPPKNDHHIDINDNLNEHIFIKHPMGGIEGFNQKLWTIATIPFLYLSAYETGLRISSVVQGDNEAIAITKRVPSSYPYWLKKQESAEAARVYFHQLRHNFAMIGHNLKANETLISSHFFIYSKQIYYDGVVLSQALKSIARCVFWSETIVDETRSACSNIATTITKSIEKGYSRNVGYALCILKTIQQLMIALDFTINPHMTPDIKNPILGNRSWLIHAALTPAPLGGFNYINMSRIYVRNIGDPVTASLADVKRLTSAGILAKCMIQKIMNQPPGDSTFLDWANDPYSANIPNTQSITKMIKNITARNILIHSPNPMLRGLFHDGTAEEDHKLAAFLMDRSVIIPRAAHEIIDNSISGAREQIAGMLDTTKGLIRSGLRMGGLKTRLITRIATYDVEQFKRFNTLMNVQESNPLIENDACSVALARALRQHMWGYLTYGRPIYGLEVPDIIEAMRGTFITGHEDCNQCASGSPN--YAWFFVPSGCDLDDVHNPTNAIRVPYVGSSTDERSDIKVGHVRNPSKALKAAIRIAMIYTWAFGDSDESWAEAWNISSQRAALTLDDLKLITPISTSTNLAHRMRDRSTQIKYSSSSLNRAARYTTISNDNLNFIIDGVKTDTNYVYQQGMLLGISVIEDFFRYENTTGLHNTVLHLHTVDSCCIIRMTDHPNVASTQSCPIIRPPNNNKLIYDASPIIEKDQIKLDQQRYRVSL--------VDFTIWSTSDLEKGLAQSLSLTLIELITKSENDHLNELKTVESDDDIKSLITEFLLVNPKLFSLYLGQAIAVNWSFEIHYRRPAGIYQMVELLHKLLMRTSHGSLTVLSNALSHKQIYRRLWDADLIEPTSGHLLDQQNLVVTAIELLVECYSIYLHYWLSTPTSGLQYIICEADEDVLNSRYDVVQAKHLAMLNDLYNTSGNIPAIRGLAPIQKCKVLRDALMKYAAVTNNALDWNLSDLEILAYPASLTYIRRGTIKQLRMRSPQPNILALAETKQHIPIEVLQMSITPHQNLEEMPPSVKVNAHDIIPKL-------------GTLKSGPVLPSSRSDLADYGHHIFRRVGLNSTSAYKAVEITECIKGRFDHAGTRLFLAEGSGAMLTTYYYLLGAAKCYYNTGVFTDAVRGQREFAPYPAEVALVSKANGNNMSLTDNISILFNGKPESTWIGNLECFSYILNQVKLGTCSLVHCDMEGVGDKTSHQVLEEMCHVISLALAVGEYGSCFVLKMMPLGQDWSAEIIRVISEHYDETLIYIPWFSNPDSTEVYVIGIGLKNNQVIDPTLIYSRLSTRFTHASVIFHNWVVDTKHLLVNSY--------------------------------LDSVQFPLLSDQSFINLHSYLSKLTKVEQALITIGFQLNGPKIFKRLIGHDPSHGTRPIVAGVVMSYKEL------LYTYTSHKSEHHFFQPYPVLEESRIRELVTDIVKKFHIIQILEKGQLGDNARSKLAQALRRQQFIFDLSNHEMNTLCPKYIYNKLIKAEIKKQWIIPITTPEAKMWWKAIGYSVLMD------
>AY900001_-_L_CDS_translation
--SEIHEEKSIKSLPTIMEGTIWYQPFLFWFKCKFIMRSLIKRHT--RLRHNAYHTESVFDTQNHFVACNKHLLLIV----------RKSDLQIYYFTFEMVLMFCDVVEGRLMIETGMRSDWRYSEFLIRGSKLWELMDCMFEDLGNDTYNIVAMIEPLVLGYLQLKDESSLLKGAFLDFCFNEVISELESHGYTDKRDIKFVLDYISDIFQCDDIHMISEFFSFFRTFGHPTLEAEEAANKVRAHMNKPKVISFEIMMKGHALFCGIIINGFRDRHGGAWPPHTFPDHVDKPVREASMNSEALTHELCIQNWKSFVGFKFKCFMPLTLDEDLTMYMKDKALAAIKPEWDSVYPRENLPYPPPKQTTSRRLVEVFLKDTSFDPVNLINYVLSGDYLKDNDFNLSYSLKEKEIKKVGRLFAKMTYKMRACQVIGESLIATGVGKYFKENGMVKDEHELLKTLHKLSVSSVSKNNKVGL--------------------------------------------------------------------------------------------------------------------------------------------------KTERYDNKSETRKTRGKNNSRNIIKCKSCKSSVNKSYSRRETCENKDLNDVQYETMSTFLTTDLQKFCLNWRQETTNIFAQRLDEIYGLPGFFSWLHKRLEISTLYVADPHCPPYNSCKIKLDDTENKQIFIKYPMGGIEGYCQKMWTIITIPLLFLSAYECGAKIAAVVQGDNQAIAITKRVHPNLPYKQKKYLCSKLAQEYFNRLRINMGGIGHNLKANETIVSSHFFIYSKRIYYDGQVLSQALKPLSRCVFWSETIVDETRSACSNICTAVAKSIEQGFSRWVGYSIAVLKTLQQLVISLKFTINESMTRDIAEPILKNPNWMIAAALIPSQLGGFNYINISRLYIRNIGDPVTASIADLKRMISVGLMDERVLQKVMHQEPGDCNFLDWASEPYSINIPSSQSVTIMLKNITARMILKGSANPMLKGLFHDDFDQEDRDLAKFLMDRAIIIPRAAHEIMDKSLTGARQEIAGMLDSTKGLIRNGLIAGGLRPRLVERLSQYDYEQFRVFNALMSIKTTSSLINWDACAVELARRLRNTMWVHLTHGRPIYGLEVPDTIEAMNGFLIESCSDCYYCQANNTE--YCWFFVPINCELDQVAHESNNIRVPYFGSTTEERSEIKLSSVRSASRALKAAIRIATVYTWAYGDSDERWEEAWYLASFRARLTIDELKAITPISTSNNIAHRLRDKSTQMKYSGSSLNRVSRYTMISNDNLNFVKEGNKIDTNLIYQQVMLLGLASLEDLFRFSQTTGSENTVYHLHVEQNCCVIEMEDHPYVSSDDVLPTLRGVYDNRLIYDETPLLDKEVETIHTQMYRSNV--------LDFPRYSIKELNTLLSQSLACTIIDIITKDTKDHLTEFKVLANDDDINSLITEFLLVDPSEFSVHLGMVIAINWSYDVYYRRPHGKYQMSEYLSTYLRVTSRSFLSVLSNALSHPRVFRRFWDVGLVEPIYGSNINTQNYTMVAIDLLTRSYENYLDLWLDG--EELEYILPESNEEYVDQRYELVQSKHLCCLCCLYLDREEMPRILGMTSIEKCSILTDSLNRFKYTKPGFYTWNLSPLSVCVYPVSLTYIRRGTIKHIRLRCAIQFSDPITENAKFDPLNQKSFVITRNIENGLLTSFKAFDCVLLLSSD---------------FRKFNNLEPSLPTHNRWESHVTRRVGLNSTSCYKAAEVGLYILNKISLSGDRLFLGEGSGAMLTFYYMLFGAAKCYYNTGVLNTGLVGQRVFQVFPSEVLIVSHNNPNDLDLEKNIKVLFNGKPECSWIGDMECFAYIMNSIPLNSLSLIHNDTESSLEKTPEVILNEQIHSLCLALNLGDNNSIYVVKLAPRDNDYSSTLISLFYQYYSNVICLLPSYSNPASPECYIICTEKKHHSLIYPALVVNSLNIISNSTNTTINHNIMDMKFNMRKEI--------------------------------------VANRKWYGDYLDSDLTTLDEVEKLMLSYGFQINGPKLIKQIIGHDVASGEINFKSYVNSTLNNI------VNHCDPDRSTSAFLEPYPLLKDSKLRELMDMLGFKLCVYILLYMKVHNQSYRRNLINDIRRKYLRVDLKSDEIKCVLQEYLLRKLKKFGVNMRWHYNLSTPEVKIWWKIVGYSVLYS------
>DQ100461_-_L_CDS_translation
--RVDHEASMITKLPSVMEGGRWYEPFLFWFKCKYTMRKLIKRNT--KLRYNSYQNEIISDTSVHFIAINKHMCLIV----------NKRNLHIYYFTLEMVLMFCDVLEGRVMIDLGMTCDLRFEDFKHRGHNLWELMDSLFEDLGNDTYDMVAMIEPLVLGFLQLKDDSLLLRGAFLQFCFNEIQEMLISKGFDNPQDIASVIESLTAIFLTKDIHMTGEFFSFFRTFGHPTLEAEEAADKVRAHMNKPKLVDFEIMMKGHALFCGIIVNGFRERHGGAWPPHHFPEHVSSIIKSAAANNEALTHEVCIQEWKSFVGFQFKCFMPLTLDEDLTMYMKDKALAAVKAEWDSVYLRENMAYPPPKQTTSRRLVEVFLNDHNFDPVNLINYVLSGDYLEDKEFNLSYSLKEKEIKRVGRLFAKMTYKMRACQVVGESLIATGVGQYFKENGMVKNEHELLKTLHKLSVSSVARDNKTGN----------------------------------------------------------------------------------------------------------------------------------------------------------------------------KSEVKPRRTSKGKILYSENVDIKDIQYETMSTFLTTDLQKFCLNWRQETTNIFAQRLDEIYGLPGFFSWLHKRLEKSTLYVSDPNCPPYNDMRLGIDDVENRQIFIKNPMGGIEGYCQKMWTIITIPLLFLSAYECGAKIAAVVQGDNQAIAITKRVHPNIPYRQKKFLCSQLAQQYFNRLRQNMAGIGHNLKANETIVSSHFFIYSKRIYYDGQVLSQALKPLSRCVFWSETVVDETRSACSNICTAVAKSIEQGYSRWIGYSICIFKTLQQIVISLRYTINDSMTKDITDPLIKNPNWILAATLLPSQLGGFNYINIGRLYIRNIGDPVTASLADLKRMIKVGLLDERILQKVMHQKPGDCTYLDWASDPYSINIPSSQSVTIVLKNITARMILQNSRNPMLSGLFHDDFDQEDRDLARFLLDRAIIIPRAAHEIMAKSLTGARQEIAGMLDSTKGLIRNGLRAGGLRPRLVEKLSLYDYEQFRVFNNLMSVKENSILITADACAVELARRIRNVMWNHLTHGRPIYGLEVPDTIEAMNGFLIESCSDCYYCQANNQE--FCWFFVPNHCELDQVKKESNSIRVPYFGSTTEERSEIKLSSVRSASRALKAAIRIATVYTWAYGDTDECWDEAWYLASFRANLTLAELKAITPISTSNNIAHRLRDKSTQMKYSGNSLSRVSRYTMISNDNLNFTRDGNKIDTNLVYQQVMLLGLASLEDLFRFNKTTGMENTVYHLHVEENCCVIEMEDHPYVVTEEPPPVLRGVYNNKLIYDDHPLEDKEVENIYKQTYTSAI--------LDFPRYNIQELNTVLAQSLSITIIDIITRENKDHLTEFKVLANDDDVNSLITEFLLVDPSEFVLYLGLAVAINWSFDIYYRRPQGKYQMVEYLSSYLRITSRSFINVFANALSHPRVFRRFWDVGLIEPVYGPNLNTQNFNLIAIELLIRGFEVYLDYWLDG--ETAEYMLPESVQDIVDQRYESIQSRHLCIICCLYLEREYMPKILGLTSIEKCSLLTDILQKHKYTTPQFFTWNLEPLPVVVYPVSLTYIRRGSVKHLRLRRMIQFNDPVADKSRIDPLNMKSFVVQRNNVAGITTSFKAFQAVLLISDD---------------FRKLQGLEEYLPTKNRWEAHVHRRVGVNSTSCYKACEIGIYIINKMDTKGPRLFLGEGSGSMLTTYYMLLGPSKTYYNTEVLNVGLVGQRVFQVFPSEVMLVSHNNPRDMGLEHDIKVLFNGKPECTWVGDMECFSYLMNSVEAHTLALVHNDMESSLEKSPETILLEQVHSLCIAVNLTKDDGLYITKVAPRSGDMSHILLSLLYHYFSEVTCFIPAYSNSCSPECYLVCSGKKYHSLIYPEIIMPGISKSNFAKNIIISQNILDMKFNMRKSL--------------------------------------VNELKLYGDYLQSTLQSLDETEKLLMSYGFQINGPKLIKQVTGHDVGSGSHNLKAYINSSVNNI------INYCDTERTTSHFLEPYPLARDSKLRELMDSLCKKICVYILLYMKETNKESRRSLINMIRGKVLRVSLSSNITRSIIQDYLLKKLSKTSVNLQWAYPLPTAEVKIWWKIVGYSVLHK------
>FJ362497_-_L_CDS_translation
--PEALCHDSIIKLPEVMTRSQWYHPFLFWFTLKTEMRACIKKYS--IHSKTAREIPVIIRTHNNIIVINRFLTYII----------NLKRRETYYLTFEIVLMLCDVVEGRMMCDVAMCSDPKYGPIVPNVYKLWSFIDGLFQDLGNRTYNVVSLLEPLTLGFLQLRDESPILAGAFLDHSLNELIAELNDAGYTHEEDQKSVLRIVRSIFNIDSIHLLAEMFSFFRSFGHPILEAENAANKVRDHMHKPKLISFEVMMKGHAIFCGTIINGFRDRHGGVWPPVTLPDHCALIVKSAQLNNEALTDPICITNWKSFCGIRFGCFMPLSLDEDLTMYMKDKALAALKKEWDSAYPIEVMPYRPPKATTSRRLIDVFVSDPKFDPYEMIQYVLSGDYLEDKDFNLSYSLKEKETKQVGRLFAKMTYKMRACQVIAENLIANGVGKYFKDNGMAKDEHELAKTLHRLSISAVPRNNALRE----------------------------------------------------------------------------------------------------------------------------------------------------EVNRLLIGSPTIYAGEGTGIGHRKPDEQPRHRGDHEGTYVNPISLESGGQYETISTFLTTDLQKFCLNWRAETINVFAQRLDEIYGLQGFFQWLHRRLERSVLYVCDPYCPPGNLLHIDLDACPDEHIFIKYPMGGIEGFCQKLWTIATIPYLYLSAYEVGVRISSVVQGDNEAIAITKRVPSRYPYWLKKEESSRAARLYFHRLRENLAMVGHNLKANETVISSHFFIYSKQIYYDGVALSQSLKAISRCVFWSETIVDETRSACSNIATSLAKAIEKGYSRNVGYGLCLLKTVQQLMISLDFTINPFMTHDIKNPIIGNKQWLLHAALTPAPLGGFNYMNMSRLYVRNIGDPLTASLADVKRLMKSSVLSKSILQKVMNQEPGDSSFLDWANDPYSANIPNTQSITKMLKNITARNILVHSPNPMLRGLFHNGTTDEDQELARFLMDRRVIIPRAAHEIIDNSMTGAREHIAGMLDSTKGFVRSGLRVGGLKSGMITKIATYDIEQFRRFNQLMAVRNTNPLIDNDACSVSLAQAMRQHMWQNLSMGRLIYGLEVPDILELCTGTFIRGHEDCCQCISGNQY--YGWFFTPSGCDLDAVGRATNAIRVPYIGSTTEERSDLKVGHIRNPSKALKAAIRIATIYTWAYGDTDESWHEAWTIANQRANLSIDDLKLITPISTSTNLAHRMRDKSTQVKYSSSSLNRVARYTTISNDNLSFMIDGVKVDTNYVYQQGMLLGLSVMEDHFRFDSTTGLTNTVLHLHVMDSCCLVKMEDHPNVGSRYRVPVTIPPMNNKLVYDNSPIIERDQLRLDQQRFRIAL--------VDFTIWSTEDLSRGLAQSLAVTLIDIITKAENDHLNEIKAVESDDDISSLIAEFLIASPKLLSLHLGQVIAVNWAFEIHYRRPRGRYQMVELLHTLLSRMSKGSLNILVNAFSHPRVFRRMWDADLIEPRAGHLVDQQNLVELIRDYLVECYSMYLSVWESDDDVHIPYMICEPDEDVLSQRYDVVQSKHLAMISDLYVNEHFSVIIRGLDPINKCRVLRDSIDRAARLTTASMDWNIEDLTIFAYPASVTYIRRGTIKQLRLRMPDPGLILQGFITDRIPPDVVSTPHSIVSIPDELPKNITLSATEVLSTI-------------TSAFACPAIPNLSRQAVDYSHHLYRRLGINSTSCYKALEIANVIAGRFDQTGQRLFLGEGSGAMLVTYYYMLGNTKCYYNTGVFTDSVRGQREFNPYPSEVALVGKQNSVQNLLNDQIEILFNGKPESTWIGNLECYAYILNQVKIGTCSMVHCDMEGTSEKTRLQVLEELCHVVSIAVATGAPGSVLVLKLMPLGDDWMSELIKFICEQYEEVFLHIPWYSNPDSTEMYVIAINLKISQVLDPGIIMAKLSSSSCNTSSQLHSWIIQSKSHLVMNH--------------------------------GPVDGNQILSHQGMTTLAHSMIKLTPIERTLATIGFQQNGTKVVKQLIANDPSNGIDPIIAGIVMAYKEL------LYTYSVHQSDHHFFQPYPVLDSSKVREVVYDIIRKTYMVSILDSSVDRTQTWIDLGINLRKRVLPFDFHDENHTRYCPHYVRVKLLKSDIKRFWLLHMTPREIKLWWKAISYSFLV-------
>HQ660129_-_L_CDS_translation
--TGSAPDDKLVHLPDTMKQSDWYMPFLFWFTVKTELRLLQKESQ--KVKNRGSSNIVQFGDNHLTVVMNPSLVTIW----------AQKSKQCYYLTPEHVLMFCDVLEGRLMIDVTVKSDDRYKSLRTKSKELWELIDPFFPIIGNETYNIVSMLEPFTLATLQLKDRSQQLRGAFLHHCIKDLKSELVSNGFTDDEKIERFCDKLVNILNNNDIHMIAEMFSFFRTFGHPTLEAVTAASKVRDYMKADKVLEYETIMKGHAIFCGIIINGYRDKHGGVWPPLTFPKHVHQEIKRLQSSGERLTYEICIKHWKSFCGLNFKCFMDLNLDEDLSMYMKDKALAAIRNEWDSVYPKENLSYQPTKNTTPRRLVDYFINDEDFDPYSMLQYVINGDYLNDPDFNVSYSLKEKETKEVGRLFAKMTYKMRACQVMAESLIAHGVGKFFKENGMVKDEQDLLKSLFQMSISGVPRGNIRGG------------------------------------------------------------------------------------------APSKMSQSERKMRSQDFYKCQVHKQHNASAKAKSPIDDKGCSELCQRIRENAQYNRVIGRSSHNSKNKNIYKKDFFYMHYGLDPRDSIIKDLTAEETVKRFEEENNIKYDVISSFLTTDYKKFCLNWRHESVAIFARRMDEIYGLPNFFNWMHKILDKSTIYVADPNCPPSNRSHVDLDFQPDDHIYIVHPKGGIEGYSQKLWTIITIPFLFLSAYETGTRIAAVVQGDNQSIAITTKVHPSLPYKIKKEISASKAKEYFYRLRDNLRSLGHDMKATETVISTNFFIYSKRIYYDGVMLSQGLKTISRCVFWSETLVDETRSACSNISTAITKSIENGIDHRFGFCLNYLKTMQQLSISLNFSINETITDDIKMAFTNHPEWYKISSMIPAALGGFNYLNVSRLYVRNIGDVLVASLADIKRYISNNLLRDEIIQKIMTQVPGTASYLDWGSDPYSANIPHMQSITKMIKTITAKSILSNSKNPLLKGLFHSKSHEEDNELAAFLMDRSIIIPRAAHEIIDNSVTGAREQIAGLLDTTKGLIRSGLRKGGIQPKTVDKIANYDYQQFIVLQDLLLNTNSNPLIDYRACSIDLAVALRTHMWRSLAKGREIYGLEVPDPLECSKGVFIKGSEECSECISHSND--YTWFFVPRLVHLDQVTSEMTSIRVPYIGSTTEERSDVKLGTVKNMSRALKAAVRIATVYTWAFGSDDQSWDEACILANQRANIQLEVLKTITPIATSNNLFHRLRDKTTQFKFAGSVINRVSRYVTISNDNINFKAGDEKQDTNFIFQQSMLLGLSHLEKVYKNYARTGSESIVYHLHVESYCCIRPTKEIPYCHSLRPVPLIEHSSENVLIYDPSPVTDYQKIKLEIQYLDKEE--------LDFTVWSTLELQELLAESTAYTIIDIITKSERDHLKEFVSVSSDDNISSLITEFLLVDPELFSYYLGMYSALKWSFDIHYRRPRGKNAMVEIIRDLLNQASRHSYKVIANALSHPRVLKKFINSGLVTPSYGPYVYQQDFYVMSQNLLISSYNMFLTKILNSEI--VRIMIAEQDENVVEIREKTQLSKYLCLLIDLYAYRGEIPWIVDLDPFEKAIVLENYLFEQCQKEGMIGVWNITSPKFSQYRASVTYLRRSSVKQLRIRQNDEVIEISRLENDVMVKFNSSILSQVDLNDSCFLMNLEEAIFQSTEIM-------------------TSHSVVSRSPRLLENHMNRRIGINSTSCYKAVDLTPIVKRYLPSEGRRLFLGEGSGAMMYVYQNTLGPSLCYYNSGVTDQGLEGQRELKMYPAEYYLCSTSSNREEELLPSVIPLFNGRPETTWIGNIDAFRLITEFVNPLETVMTHSDMESGMTKDEETILVEHSHIISLHINLTVEDSILVSKIAFGNNLNIMRLFKMYRSFFSLVIIAMPISSNPQSSEIYLICLQKLIRGIITPQRVLGASMGSTPDITLSFINLVEKIKMKNYLQM------------------------------------IKDDIRKSVREPEMLIPGKLTSKEKFLLSIGFSANGPTLIESETGHDPGSTKEDLRTALIITLNEL------LNHLDLERHPSSFFQPYQVLENSRILSLKDKIAKKYALFILLYINTVES--KRKVICNLKRGKIVCDFGEKQFLKILPKKLRERVHTALENSIHIINLERVIQKRWWKIVGYTGIL-------
>JN689227_-_L_CDS_translation
--QVDHEGQMMTRLPSIMEGGRWYEPFLFWFKCKYIMRKLIKRNT--KLRYNSYQNELVSDTSLHYILVNKHMCIII----------NKRNLNVYYFTLELVLMFCDVLEGRMMIDLGMTCDMRFEDFRHRGHNLWELIDSLFEDLGNDTYDMVAMIEPLVLGFLQLKDDSILLRGAFLQFCFSEIYELFSSRGFDSQQDIASVIESLTNIFLMKDIHMTGEFFSFFRTFGHPTLEAEEAADKVRLHMNKPKIIDFEIMMKGHALFCGIIINGFRERHGGAWPPHEFPDHVSNIVKAAAANNEALTHEICIQEWKSFTGFKFKCFMPLTLDEDLTMYMKDKALAAIRSEWDSVYLRENMMYSPPKQTTSRRLVEVFLNDTEFDPVNLINYVLSGEYLDDKEFNLSYSLKEKEIKRVGRLFAKMTYKMRACQVVGESLIATGVGQYFKENGMVKNEHELLKTLHKLSVSSVARDNKVGN----------------------------------------------------------------------------------------------------------------------------------------------------------------------------KAEIFRAQRRKSQTSRPENSEISDVQYETMSTFLTTDLQKFCLNWRQETTNIFAERLDEIYGLPGFFSWLHKRLEKSTLYVADPNCPPYNTERIKIDDTENKQIFIKNPMGGIEGYCQKMWTIITIPLLFLSAYECGAKIAAVVQGDNQAIAITKRVHPNIPYRQKKFLCSQLAQQYFNRLRMNMAGIGHNLKANETIVSSHFFIYSKRIYYDGQVLSQALKPLSRCVFWSETVVDETRSACSNICTSVAKSIEQGYSRWLGYSICILKTLQQLIISLKFTINDSMTKDITEPLLKNPNWILAATLLPSQLGGFNYINISRLYVRNIGDPVTASLADLKRMIKVGLLDERVLQKVMHQKPGDCTYLDWASDPYSINIPASQSVTIVLKNITARMVLQNSKNPMLSGLFHDDFDQEDKDLARFLLDRAIIIPRAAHEIMDKSLTGARQEIAGMLDSTKGLIRNGLRAGGLRPRLVEKLSMYDYEQFRVFNSLMSGREFSYLITSDACAVELARRLRNVMWNHLTHGRPIYGLEVPDSIEAMNGFLIESCSDCYYCQANNQE--YCWFFVPNHCELDQVKKESNNIRVPYFGSTTEERSEIKLSSVRSASRALKAAIRIATVYTWAYGDTDECWEEAWYLASFRANLTLAELKAITPISTSNNIAHRLRDKSTQMKYSGNSLSRVSRYTMISNDNLNFTKDGSKIDTNLIYQQVMLLGLASLEDLFRFNRTTGSENTVYHLHVEENCCVIEMEDHPYVITEEPPPILRGVYSNRLIYDDHPLEDREVENIYKQTYVSAV--------LDFPRYNMKELNTVLAQSLAITLIDIITKENKDHLTEFKVLANDDDINSLITEFLLVDPSEFVLYLGLAVSINWAFDVYYRRPQGKYQMIEYLSSYLRISSRSFINVFANALSHPKVFRRFWDVGLIEPIYGPNLNTQNFTLIAVELLIKGFEVYLDYWLDDNTAE--YMLPESVQDIVDQRYESIQSRHLCILCCLYLDREYMPKILGLTSIEKCSILTDVLQNHKYTTPQFFTWNLEPLPVTVYPVSLTYIRRGSVKHIRLRRMIQFNDPLADKVTVDPLNMKSFIVMRNNIAGITTSFRAFQAVLLISDD---------------FRKLQGLDEYLPTRNRWEAHVHRRVGLNSTSCYKACEIGIYIINKIDVNGPRLFLGEGSGSMMTTYYMMLGPAKCYYNTGVLNVGLVGQRVFQVFPSEVMLVSHNNPRDIGLEHDIKVLFNGKPECTWVGDMECFSYLMNSIETHSISLVHNDMESSLEKSPETILQEQVHSLCIAVNLTKSDGIYITKIAPRAGDMSHILLSLLYHYFREVTCFIPAYSNSCSPECYLICSGKKYHSLIYPEIIMPGISKSNYSKNIVISQNILDMKFNIRKGI--------------------------------------INDLHLYGDYLGSSLNTLDETEKLLMSYGFQINGPKIIRQLTGHDVGSGSSNLKAYINSSFNNI------INYCDSERITSHFLEPYPLARDSKLRELVDALCKKICIYTLLYMKDTNRDSRKQLINMIRGKYLRVTINSNMVRSIVQDYLMKKMTKTSINMHWHYPLQTAEVKVWWKIVGYSVLHK------
>KF278639_-_L_CDS_translation
--ETRIIYNNVETLPKIMAQSKWYKPFLFWFTVKTEMRNNIKENK--KYSRHNRPHITQLSGKLIYVQLNMNLISII----------EWEKKCIYHLTPELVLMYCDVIEGRLMIDTVMKADTRYHPLYNRAHQLWDLLDLMFEEIGNNMYNIISLIEPLTLGILQLQDKAVALVGSFLSFCISEIRSELVKNGFHDEQDIEDFTSRIINIMSLPDIHLVAEFFSFFRTFGHPTLEALTAAEKVRTHMQKPKILDFLPIMKAHAIFCGIIINGYRDRHGGAWPPVIFPEHVSVLIKRLHNSSEALTHEICCQEWKSFCGFKFKCFLPLELDNDLSMYMKDKALSPVKNEWDSVYPYESMCYNPPASTTSRRLVDVFVNDAEFDPYEIIDYVLSGRYIDDPEFNISYSLKEKETKQAGRLFAKMTYKMRACQVVAESLIANGIGKYFKENGMVKDEHELLKSLHQLSASSVPKNEGFNE--------------------------------------------------------------------------------------------------------DNWKISKRPFKRIESKDSLSKENKTLLNSKVITNTIGHNTFNTTLQNKQPRTPRINPQLNKNKNSLQDTISNYISKDYTIQDYTSKAFDRSDDKYDTISSFLTTDLQKFCLNWRYESTALFAERVDEIYGLPGFFNWLHNRLERCTLYVADPHCPPPFTDHLELDEVPDEGIFIRHPMGGIEGYSQKLWTIITIPFLFLSGVETNTRVAAVVQGDNQSIAITHKVHPNMSYIAKKDVSAEKARIYFERLRTNLDALGHNLKLTETIISTHFFVYSKRIYYDGMVLSQGLKSVSRCVFWSETLVDETRSACSNISTSIAKAIENGLSKDIGYSLNVLKTIQQIIVSLKFSINETMTPDVTNPLIQNINWLLTACLMPASLGGFNYLNLSRLYVRNIGDPITASLADLKRMINSGLMTERVLHQVMTQTPGDASFLDWASDPYSANLPSSQSITKTIKNVTARLVLSNAKNPILKGLFHNSYHEEDKSLAEFLMDRNIIMPRAAHEILDNSITGAREEISGMLDTTKGLIRTGLSKGGIQPRLVSRLSHYDYEQFRVFNNLMRNKNMSPYIKPTICSVELARYLRSHMWRRLSQGRLIYGLEVPDPIESMQGTIIRGSEECSLCASEKSP--YCWFFIPKDMDLDKVHKPTNSIRVPYIGSSTDERSEIKLGHVKSSSRALKSAIRIATVYTWAFGDDDESWLEAWYLASQRVNIDLEVLRAITPISTSNNLAHRLRDRATQVKFNGSSLNRVSRYVTISNDRLEFIINDQKVDTNLIFQQVMLLGLSAIEQRYRYKTCTGKENVIYHLHARENCCVIEMSSTGNVPSLLEPPFYKEIRENRLIYDDNPIIDKDLRKLRTQAWYASD--------VDFSNWKSSDLHCVLAQSLAHTIIDSISKSDNDVLKQFVTISSDDNINSLITEFLLVDVNLLSVYLGQACSNKWAFDIHFKRPQGKWQMIELLTDLLSDTSVHVFRVLTNALSHPRVFKKFWDSGLLSPHYGPYFYNQDTTKLAIDLIISSYTMYLTIWLEG--RTVSFLMAEQSVDAVDIRSQTVQAKHLCMLCDLYCNEQGPPHIRDLMPHQKIDILSDFIKKTRLNIVGSDSWNIHNLHINVYPASLTYLRRGVIKQLRIRQDIGEMFDIIEMDRKYHKFMVETAINYKPRSSCTVLNLNDIDRPLNSTL-------------------YIDLEDSVPVNGWESHKYRRVGINSTSGYKALELYSIIERYYTPNSPRLFVGEGSGAMMSVYFKLLGKAINYYNSGISELEVVGQRELRLYPAEACIVDHNMGEEYGLLQSIIPLFNGRPETTWIGNMDCFVHIMRMIKSHSLGLVHSDMESGLDKESITILNEHSHLLSLAINLLRFDGILVSKINPSSSFPLTALFNMYKACFVDIKIALPKYSNPNSTECYLICTQPRILTVVTPEIILEHSIDKPEDCNKSVLNYILILKFRIGISFEDRGRSVCDGKIVGDMSHGIVEYKRSGSDRIELTGQVKANICDSDNITLINLIQGLTEDDKILLSCGLSLNGPTICQKLLGYDVSGPLETILESSFLLLNEA------LNIYDGNRMPSSFFEPYPILESTRLTRYMHKFVRKIIGYTYLKYNTLDLSLVNQHISNLKRRYLIFDFNTYKHTKIIPNYYYKRINKGKFKQNWMISLTTKEIKLWWKLISYVPIFN------
>KP159804/Feline_paramyxovirus_MSi-2014_isolate_94743_RNA_polymerase_(L)_gene,_partial_cds./Feline_paramyxovirus_MSi-2014/unclassified_Paramyxoviridae/Felis_catus/Germany/2013_translation
--EYMSRLDSMEFLSQIIEGSKYYEPFLFWFTLKTYMRNIIKMSV--SPTHKNKYCIDYFDTDNHYIQINRNLVMII----------DKRNKTSYYFTLEMILMFCDVCEGRLMIDLAMSSDYRYKQFKVKGHRLWSLIDSLFIDLGNETYNIVALIEPLVLGFLQLYDDSYLLRGAFLEYCLRELRNELKNNGFESDHDYNIILSSLFDIFSIDDIHMIAEYFSFFSRFGHPTLEATEAANKVREYMNKPKLINFQVMMKGHALFCGTIINGFRDQHGGSWPPVILPDHVDKRIKHAYLNNEGLTDEMCITSWKSFIGFKFKCFMPLVLDEDLTMYMKDKALAAIKPEWDSVYPRENMCYITPHQSTSRRLVEVFLHDSEFDPANLINYVVSGEYLEDENFNLSYSLKEKEIKKVGRLFAKMTYQMRACQVVAESLIATGVGKYFKENGMVKDEHELLKTLHKLSVSSVPRDYKQGS--------------------------------------------------------------------------------------------------------------------------------------------------------------------EPEKFAGLKNSLGNNQFLNTSTNKNVYNYNEQIQYETVSTFLTTDLQKFCLNWRQETTNIFAERLNEIYGLPNFFCWLHKRLEKSVLYVADPNCPPYNKEHICIDDVDNSQIFIKYPMGGIEGYCQKLWTIITIPFLFLSAYESGTKIAAVVQGDNQAIAITRRVHPNLPYSEKKLLCSQLAQKYFERLRYNMDAIGHNLKANETIVSSHFFVYSKRIYYDGLVLSQALKPASRIVFWSETIVDETRSACSNISTAIAKAIEQGYSRWIGYCINFLKILEQLVVSLKFTINPSMTQDVTEPLMRNPYWVISAALLPSQLGGFN----------------------------------------------------------------------------------------------------------------------------------------------------------------------------------------------------------------------------------------------------------------------------------------------------------------------------------------------------------------------------------------------------------------------------------------------------------------------------------------------------------------------------------------------------------------------------------------------------------------------------------------------------------------------------------------------------------------------------------------------------------------------------------------------------------------------------------------------------------------------------------------------------------------------------------------------------------------------------------------------------------------------------------------------------------------------------------------------------------------------------------------------------------------------------------------------------------------------------------------------------------------------------------------------------------------------------------------------------------------------------
>MF943130_-_L_CDS_translation
-----DDSTKILDLPEIMISSQWYGPFLFWFTIKTEMRSCIKDYT--NMRGRKQEKPMVLKSADSLIVINRLLVYII----------NIKLREIYYLTFEMVLMMCDVVEGRLMCEIAMICDSKYHVLHPNVKSLWILIDGLFPDLGNNTYNIVSLLEPLTLGFLQLKDEAPILAGAFLEHCFGEVVNELNNTGYTSEVDQKEIIRIIREIFNLDDVHLLAEMFSFFRSFGHPILEAEEAAHKVREHMHKPKLISFEVLMKGHAIFCATIINGYRDRHGGAWPPLQLPSHATTAIKTAQVNNEAITDALAVTHWKSFCGLTFSCFMPLSLDEDLTMYMKDKALAAISKEWDSPYVYDVMKYRPPKQTTSRRLIDVFVNDSKFDPYNMINYVLSGEYLTDKDFNLSYSLKEKETKKVGRLFAKMSYKMRACQVIAESLISNGVGKYFKDNGMAKDEHDLTRTLHKLSISSVPKDNRYHH------------------------------------------------------------------------------------------------------------------------------------------------ESYGHYLQSQHVGSSTFASSSPLRAQDDINVGSSDQETSLGPSRRQNVRPSTSQFEVISTFLTTDLQKFCLNWRAETVNIFAERLNEIYGLPGFFQWLHKRLEVSTLYVCDPYCPPKNDYHISINDQPDDHIFIKNPMGGIEGFCQKLWTISTIPFLYLTAYETGVRISSVVQGDNEAIAITKRVPSTYPYWLKKAESAQTAREYFKRLRFNFGMIGHNLKANETLISSHFFVYSKQIFYDGVVLSQALKSLSRCVFWSETIVDETRSACSNIATTVAKAIEKGYSRDLGYALCILKTFQQIVISLDYTINPYMNPEIRNPIMGSPTWFIHAALTPAPLGGFNYLNMSRIYVRNIGDPVTASLADVKRMIKSKMLEPNMLQKIMNQSPGDSTYLDWANDPYSSNIPNTQSITKMIKNITARNILIHSPNPMLKGLFHTGSIDEDHRLAGFLMDRKVIIPRAAHEIMDNSIPGAREHIAGMLDTTKGLIRSGLRIGGLRSRLISKIATYDVEQFRRFNYLVLVKTRNDLIDISACSVALAKALRQHMWSHLSKGRIIYGLEVPDILEAMTGDFITGHENCQYCSAGSQN--YAWFFVPANCDLDDVHLPTNSLRVPYIGSSTDERSDIRIGHIRNPSKALKSAIRIATIYTWAFGDDQQSWEEAHIIASQRANLSIEDLRLVTPISTSTNLAHRMRDRSTQIKYSSSSLSRVSRYTTISNDNLNFVIEGNKTDTNYIYQQGMLLGLASIEDRFRFNQSTGSHNTVYHLHTIDECCVIKMVDYQNVVSLGECPIIIPPKNNKLIYDDNPIIERDQLRLDQQRYRVAL--------VDYTMWSSHELSQGLAQSLALTLIESITKSENDHLNEIKSVEGDDDIKSLITEFMIVDPKLLCLHLGQAIAVNWSFEIHYRKPRGPYEMVDLLHKLLGRSSHGSLSVLVNALSHLRIFKKFWDSNLIEPITGHLLDQQNLITISIEFLTECYRSYLHYWGGHKSNNLQYIICEPDEDVITTRYDLVQAKHLAMLNDYYNFSVAVPHIRGLEPLDKCKVLDESLKKAAELNPNSRDWNLNNLNIIAYPTSLTYIRRGTIKQLRLRSPDPSLLIGSSPVSNYPSKQMQTHALTAPSIESLELPININLNDLFKTV-------------GEERSVPGNELLSTNANEYSHHIFRRTGLNSTSCYKAVEICDFIKGHVNHSGKRLFLGEGAGAMLSVYYYMLGPAYSYFNTGVYSQSVRGQREFHPFPSEVALVSKQNCDNESLLSNVEVLFNGNPESTWLGNLDCFTYIINTVKTNTCALIHCDLETIGDKTIKQGFEELCHVVCLALAVGDLNSMFIMKLLPTPEDWTLQLLTFIAEHYECCHLISPWYSSPESTEVYLIAKGLIQHQIIDPNLLYYRLMDREPDRDGRLSGWIADQKIRYHSEF--------------------------------RILNKMNPYNRVGQSNLDSWLGSLTSVEQALLTVGFQLNGPKLIKRLVSFDPGSDLESLKSAIGMAYKEL------LYNYLKSNQEHHFFQPYPILESSKVREIVYDIIRKXSVYXLLDGKANRINFACHLAQSISKGHIIFSLYNKSDTSLCPHKVYNKLIRTSFQKIWIMDLTTAEIKIWWKILGYTYLI-------
>LC431581/Feline_paramyxovirus_163_viral_cRNA,_nearly_complete_genome./Feline_paramyxovirus_163/unclassified_Paramyxoviridae/Felis_catus/Japan:_Kyoto,_Kameoka/NA_translation
--EYMSRLDSMEFLSQIIEGSKYYEPFLFWFTLKTYMRNIIKMSV--SPTHKNKYCIDYFDTDNHYIQINRNLVMII----------DKRNRTSYYFTLEMILMFCDVCEGRLMIDLAMSSDYRYKQFKVKGHKLWSLIDSLFIDLGNETYNIVALIEPLVLGFLQLYDDSYLLRGAFLEYCLRELKNELKNNGFESDHDYNIILSSLFDIFSIDDIHMIAEYFSFFRTFGHPTLEATEAANKVREYMNKPKLINFQVMMKGHALFCGTIINGFRDQHGGSWPPVILPDHVDKRIKHAYLNNEGLTDEMCITSWKSFVGFKFKCFMPLVLDEDLTMYMKDKALAAIKPEWDSVYPRENMCYITPHQSTSRRLVEVFLQDSEFDPANLINYVVSGDYLEDENFNLSYSLKEKEIKKVGRLFAKMTYQMRACQVVAESLIATGVGKYFKENGMVKDEHELLKTLHKLSVSSVPRDYKQGS--------------------------------------------------------------------------------------------------------------------------------------------------------------------EPEKFAGLRNSLGNNQFSNASANKNVYNCNEQIQYETVSTFLTTDLQKFCLNWRQETTNIFAERLNEIYGLPNFFCWLHKRLEKSVLYVADPNCPPYNKEHICIDNVDNSQIFIKYPMGGIEGYCQKLWTIITIPFLFLSAYESGTKIAAVVQGDNQAIAITRRVHPNLPYTEKKLLCSQLAQKYFERLRYNMDAIGHNLKANETIVSSHFFVYSKRIYYDGLVLSQALKPASRIVFWSETIVDETRSACSNISTAIAKAIEQGYSRWIGYCINFLKILEQLVVSLKFTINPSMTQDVTEPLMRNPYWIISAALLPSQLGGFNYLNMSRLYVRNIGDPVTASIADVKRMIQVNLLSERIIYKILYQPPGDCSYLDWASDPYSINIQNSQSVTTMLKNVTARSILQHSDNPMLRGLFHFDFEQEDKDLAEYLLNRSVIIPRAAHEIMDKSLTGARQEIAGMLDSTKGLIRNSFRLGGIRPRLIDRISCYDYEQFRTFNNLMMIEKEDHLLSPKACSVNIAKMIRRKMWAHLARGRIIYGLEVPDIIEAMNGYQLKSCEDCYYCLGGNVN--FCWFFIPNCCSLDKVDKETNAMRVPYFGSTTEERSEIKLSSVKSASKALKAAIRIATVYTWAFGDSDECWQEAWYLASFRANITIEELKAITPISTSTNIAHRLRDKSTQMKYSSNSLNRVSRYTVISNDNLNFVIDGKKIDTNLIYQQVMLLGLSSLEDLFRLRLSTGIENTVYHLHVESNCCVVEMSDHPYIESNNILPVLQKVNCNKLIYDDNPIIEKDTIKIDQQNYRKGM--------LDFARWDIVQLEEGLAQSLAITIIEIITKETKDHLTEFKVLSNDDDINSLITEFIMVNPEQFSLYLGLAMSINWAYDIYYRRPEGKYQMVEYMNTIMNQTSKSYFMVLSNAFSHPKVFAKFWDQGLVEPIYGPNLHTQDYTRIAIDFLVLSYQNYLDYWLSD--NEVPYVITESDEEIIDQRFEVTQARHLCMLNNLYNTRDNMPKIRGLTSINKCFILSESLKHGKLLNISSYTWNLELLEVIIYPASFTYIRRGIIKHIRLRGSLSSEVIAYNKLQSNQKEPKIHLPYKYLTVKNKCDKLSLSLTIENLTS-------------DDLRIFNTKRSYKENKNRWESHILRRIGINSTSCYKAVEIADYIIEHLDANGERLFLGEGSGAMMAVYYYMIGPTVCYFNTGVCDTEAIGQRVLNLLPSEFSLVAKNNMDNEVIMSNIKTLFNGKPESTWIGTLSSFTYIMNRIKPHSLSMVHSDMESSHQKDPDTILKEQCYAMCLAMNLSIRKSVYITKIAPKDDDYTEFIIKTLQDYYENVSIFIPFFSNPYSSEIYIICRNLRMELFVYPDYLLRKSNDYKISDLTQLKYKILNIKLQNFNNQ--------------------------------------RERLGYYSDYTKSQLYELCKIEKTLLSMGFSVNGPKIIKQICGHDVATGSANLLASINLNVNSL------VNFVDPNREKNVFLDPYPLLDSSKVREMVISIGKKSLIYLFIYMKNKDKRIYKYHMDNLRKQSMVIDFTSDLYKVCIYKHLYNKLMNSGIKQILVLQMTSVEVKIWWKIIGYSFLTV------
>MG516455_-_L_CDS_translation
--TTNDERAKIRRLPNIMEGSKWYNPFLFWFKCKYMMRKMIKRGV--KLKYNNYNTEQVFDLYDHFIAINKHLTIIV----------DKNTNNIYYLTFEMVLMFSDVLEGRLMIDTGMEADDRFQLFKEKGHALWNFMDSLFPNLGNETYNIVAMIEPLVLGFLQLRDESNLLRGAFLQFALGEIENEFKSHGFTSRADLDLVLDTITNIFTIDDIHMISEFFSFFRTFGHPTLEAKEAASKVREHMNKPKIVSFEIMMKGHALFCGIIINGFRDRHGGAWPPHEFPEHVSQLIKNAQTNSEALTHELCIQEWKSFVGFKFKCFMSLTLDEDLTMYMKDKALASIKKEWDSVYPREFMTYTPPKQTTSRRLVEVFLNDTEFDPINLINYVISGEYLVDEDFNLSYSLKEKEIKKVGRLFAKMTYKMRACQVVGESLIATGVGQFFKENGMVKNEHELLKTLHKLSVSSVSRDNKAGS------------------------------------------------------------------------------------------------------------------------------------------------------------KAELRVPGSSGQSSKVKGKLIRQQYGDQGSARSNLPRINDVQYETMSTFLTTDLQKFCLNWRQETTNIFAERLDEIYGLPGFFSWLHKRLEKSTLYVADPHCPPYNKKHISLDDTKNKQIFIKYPMGGIEGYCQKMWTIITIPILFLSAYECGAKIAAVVQGDNQAIAITKRVHPNIPYKQKKYLCSQLAQQYFDRLRMNMAGIGHNLKANETIVSSHFFIYSKRIYYDGQVLSQALKPLSRCVFWSETVVDETRSACSNICTSISKSIEQGYSRWIGYSIAMLKTIQQITIALQYTLNESMTRDIVDPLIQNPNWIIAAALIPSQLGGFNYINMSRLYVRNIGDPVTASLADVKRMIKVGMLDERILQRIMHQDKGTCTYLDWASDPYSINIPSSQSVTIMLKNITARTVLQHSQNPMLHGLFHEDFDQEDQDLAKYLLDRPIIIPRAAHEIMDKSLTGARQEIAGMLDSTKGLIRNGLRAGGLRPRLIERLSFYDYEQFRVFNCLMGVKETSPLISSDACSVELARRLRNVMWNHLSAGRPIYGLEVPDTIEAMNGFLIDNCSDCYYCQANNNE--FCWFFVPNGCELDQVRQESNNIRVPYFGSTTEERSEIKLSSVRSSSRALKAAIRIATVYTWAYGDTDECWEQAWYLASFRANITLAELKAITPISTSNNIAHRLRDKSTQMKYSGSSLNRVSRYTMISNDNLNFIKDGNKIDTNLIYQQVMLLGLASLEDLFRFQLSTGTTNTVYHLHVEQNCCVIEMEDHPYVDVTEPPPVLQGVYTNRLIYDDNPLIEKDVERIYTQTYRSVT--------IDFPRYSMNELNTVLAQSLALTIVDIITKETKDHLTEFKVLANDDDINSLITEFMLVDPSEFALYLGLGVAVNWSFDIYYRRPQGKYQMVEYLASNMRIMSRSILSVLANALSHPKVFRRFWDVGLVEPIYGPNVNTQNYSQIAIDLITKSYEIYIDYWLNG--KALEYIITETNQDIVDQRYEGIQSRHLCFVSCLYVERKYMPPILGLTSLEKCSVLQDALDTMIKVQPNSKSWNTKLLKVEIYPVSSTYLRRGSIKHIRLRKFLVFEDPLSDKPKLDPLDPKSFIIMKNTTKGINTTFKAFQASILLSDD---------------FRKLNQLEACIPTKNRWESHTLRRVGINSTSCYKAMEIGMYIVNKVDLGGDRLFLGEGSGAMLSTYYMLLGPALCYYNTGVLNTNLIGQRVFSIYPSEVMLVAHNNTTDLDIESNIKVLFNGKPECSWVGDMECFSYIMNNCKCDTFALVHNDMESSLEKNPEIILTEQVHSLCIALNMLKKDGIYICKVAPRDDDYSQTLITLLYSYFSEVTCFIPSYSNPMSPECYLICTQKKFYSLLYPNIILDNIKEGFRTRNIIISRNILDMKFSIRKEM--------------------------------------CKVRGLFGDYLASDLTTLDETEKALMTYGFQINGPKLIKQITGHDIGSGAPNLRGYINSSVNNL------INYCDPDRQNSNFLDAYPLNRDSKLREYIDLLGKKLAVYILLYMKDSDQDLRRSLINNLRRKYIYLDICNYSFRGLIQPYLMKKLIKLDLNTNWMYQLDTPEVKIWWKIVGYSVLHQ------
>MG573140_-_L_CDS_translation
--VDDDRKLQIVNLPNILESSKWYKPFLFWFSIKKEMRECIKIST--SNINRGVYPNKVFDVDNLYIQLNRNILIIV----------NKLTNEVHYLTFEMVLMFSDVLEGRLMIDFAMRSDLRYRQFKNRGYLLWEFIDSLFCDLGNETYNIVALIEPLVLGFLQLHDESYLLQGAFLQFCLNEIMNEFSNLGFDHKDDHHEILATIYKIFDIEDLHMIAEFFSFFRTFGHPTLEAEEAAAKVRAHMNKPKVIKFQTMMKGHALFCGTIINGFRDRHGGAWPPVVFPNHVSKRLKQLHLNSESLTDEICIQEWKSFVGFKFKCFMPLTLDEDLTMYMKDKALAAISSEWDSVYPRETMAYTPPKQTTSRRLVEVFLNDENFDPVNLINYVLSGDYLKDDTFNLSYSLKEKEIKKVGRLFAKMTYQMRACQVVAESLIATGVGKYFKENGMVKDEHELLKTLHKLSVSSVPKDNKLGN--------------------------------------------------------------------------------------------------------------------------------------------------------------------------KAENLFSNDNLSEVNKKFGQGGNIKDAQFETISTFLTTDLQKFCLNWRQETTNIFAQRLNEIYGLPGFFNWLHKRLEKSVLYVADPHCPPNLSKHEHLDNVPNNQIFIKYPMGGIEGYCQKLWTIITIPFLFLSAYEVGARVAAVVQGDNQAIAITKRVHPNLPFQVKKIISSQLAQKYFDRLRSNLFDIGHNLKANETIVSSHFFVYSKRIYYDGLVLSQALKPMSRVVFWSETIVDETRSACSNISTAVSKSIEQGYSRWIGYNINILKTIEQLVISLSFTINPSMTKDISQPILQSPYWLISAAIIPSQLGGFNYMNMCRLYVRNIGDPITASIADVKRMIKVKLLTPSILQKIMHQTPGDNTYLDWASDPYSVNIPHSQSISMMLKNVTSRMILQHSDNPMLKGLFHFDFEQEDRDLASFLLDRPIIIPRAAHEIMDKSLTGARQEIAGMLDSTKGLIRNSLKTGGLRPRLTEKLSMYDYEQFRTFNNLMNNKKSDELITIDACSVELAILLRKRMWHRLARGRPIYGLEVPDVIEAVNGYTLKDCEDCFYCQAQNKE--YGWFFVPKRCQLDAVHEESNQMRVPYFGSTTEERSEIKLSSLRSASRALKAAVRIATVYTWAFGDDDDSWSEAWYLASFRANLTIDELKAITPISTSNNIAHRLKDKSTQMKYSGNTLNRVSRYTIISNDNLNFIINGRKVDTNLVYQQIMLLGLSILEGKFRFKSDTGDSNTVLHLHIVKNCCVIEMEDHPYTNSLLPVPNLVKVECNRLIYDDDPILERDTEQIHRQLYNLPS--------LDFPRWTITELNEGLAQSLAMTIVDIITKENKDHLTEFKVFANDDDTNSLITEFMLVDPSQLTIHIGLSIAINWAYNIYYRRPEGKYQMVEYLYTIMIQSPRGYFSVLANALSHPQIFNKFWDAGYVEPIYGPNISSQDFIRIAIDYMILCYSTYLNYWTND--NSIQYLLTEYSDDIIEQRFEIVQSKHLCMLNNLYNQRSDMPIIRGLTSIEKCTILTDALRNAQFGNPGSVSWNLDPLEVVAYPASLTYLRRGTIKHIRLRNVLSKSILYINEVKFEVPNITQDKLFEEQLLGYNKGAYYFPITYLFTDD---------------FRQTLGNHKIAPVKNKWECHVLRRLGLNSTSCYKAVEIGLYLKDKIDLKGDRLFLGEGSGAMMTTYYAILGQATNYYNTGVFASEVVGQRVLTLSPAEAYLVAKNNPNEMNLRKNIIPLFNGKPESTWIGNPSAFVYINNSIKSHSLALIHNDMESSFEKDTYTIACEQCHSLALALNLGRSDSIYVTKLAPRPNDYSFAIFDILQIYYEEVFCFIPMYSNPYSSEVYIISSVPRNTSLVYPDLLMKYLDKVGPSDIFELQNTIINFKLGKYLEK--------------------------------------RATEKLYGNYSKSRLSNLSNIDKILIRIGFSLNGPKLIKQLTGHDVGTGSHSLVSSIQLLANSL------VTYLDPERDKSYFFDPYPLKMDSKVKEMIESISIKIIIYYIVYAQPKSNQQRSRYINCLRKQYLYHDLTDEQCNTVVPSYLIRKLKKTGYQLDWKEDLDAGSIKAWWKIVGYSMLID------
>MG573141_-_L_CDS_translation
--ESNKDARVILDLTQTHEGSPWYNPFLFWFTVKYQMRRLIKRSI--KLRDRNYNTIFEHNSQNNLILINKNLCIIV----------TKKTDQIYYLTFEMVLMMCDVLEGRLMIDTSMKCDQRFSEFLPRGSNLWELIDSLFEDLGNDTYNIVAMIEPLVLGYLQLRDESDLLRGAFLDFCLKEICSELETHGYTDPKDVDLVMNSLCDIFSIDDIHMTAEFFSFFRTFGHPTLEAAEAANKVRAHMNNPKVIDFQVMMKGHAIFCGIIINGFRERHGGAWPPHKFSDHVSKRIRNLAANSEALTHEDCIQNWKSFVGFSFGCFLPLSLDEDLTMYMKDKALAAIRSEWDSVYPSENLSYKPPNQTTSRRLVEVFLTDNEFDPYNLINYVLSGDYLNDDEFNLSYSLKEKEIKKVGRLFAKMTYKMRACQVVGESLIATGVGKYFKENGMVKDEHELLKTLHKLSVSSVAKDNKLYK------------------------------------------------------------------------------------------------------------------------------------------------------------ASEIHQLQSNGNHHYHLTHEKNGCEPNLDRSSSSKVLAGDVQYETMSTFLTTDLQKFCLNWRQETTNLFAERLNEIYGLPGFFGWLHKRLEKSVLYVADPYCPPNQKNHVDLDDVDNDQIFIKYPMGGIEGYCQKLWTIITIPFLFLSAYESGSRIAAVVQGDNQAIAITKRVHPNLPYKQKKLLCSQLAQQYFNRLRMNMAGIGHNLKANETIVSSHFFVYSKRIYYDGQVLSQSLKPISRAVFWSETIVDETRSACSNICTAISKSIEQGYNRWVGYSLSILKTLQQLCISLQFTINDSMTRDITTPLIQNPNWLIACSIIPSQLGGFNYMNISRLYVRNIGDPVTASLADIKRMIHVGLLHSNVLQKIIHQTPGESTYLDWASDPYSVNIPSSQSVTIMLKNITARLILQESGNPMLSGLFHSDFEQEDRDLARFLMDRPVIIPRAAHEIMDKSLTGARQEIAGMLDSTKGLIRNGLVAGGLRPKLIDKLSMYDYEQFRLFNNLMMINQTDDLITSENCSVELARLMRNRMWHHLTLGRPIYGLEVPDIIEAVNGFLIENCSDCYFCEAQNKE--YCWFFVPNYCELDQVYKETNAIRVPYFGSTTEERSEIKLSSVRSSSRALKAAIRIATVYTWAFGDDDQSWEEAWYLSSFRANLTIDELKAITPISTSNNIAHRLRDKSTQMKYSGSSLNRVSRYTMISNDNLNFVIDGKKVDTNLIYQQVMLLGLSTLEDKFRYLRNTGEFNTVYHLHVEQNCCVVEMEDHPYLNTEYPIPVLHGVTNNRLIYDDNPLTEDDVNKIHTQMFLSNN--------LDFPRWSIKELNTVLAQSLANTIVEIITRDNKDHLTEFKVLANDDDINSLITEFLLVDPVEFSLNLGLSVAISWSYDIYYRRPNGKYHMSEILSTNMRITSKSYFNVLANALSHPKVFKRFWDVGLVEPIYGPNVNTQDYTRIAIDLIVTSYETYLDYWLEG--NTLEFIMPESRDEIVNDRYDLIQSRHLCMLCCLYLDRKDMPKILGMTSIEKCSILTEHLANGRYTYHNYYTWNLDKLNIAVYPVSLTYLRRGSIKHIRVRKMIAYQDPIHEDPKIDPLNQKSFIIQKSINNGIDTNFKAFQAILLYSDD---------------FRQLNGIEERVPTKNRWESHCRRRVGINSTSCYKAAEISLYILDKINLKGDRLFLGEGSGAMLTTYFMMLGPAKCYYNTGVVNTNLIGQRVFQIYPSEALLVDHNNPSDINIERHITVLFNGKPESTWIGDMQTFSYIMNSIEIESLSLVHNDMESSLEKSPDVIYQEQIHSMCLGYNLLDNHGIYIIKMAPREDDFTHQIINHLYDHFNEVTCFLPGYSNPSSPECYMVCSEKKSKGIIYPSMFPSNPTNHSLLKSRQISNNILDMKFNMAKYI--------------------------------------KEDRKLYGDYLESSLLHLDEIEKSLLSYGFQINGPKLIRQVCGHDVSTGEGHLKGYINSAANEI------VNYCDPKRDTSSFLEAYPLLRDSKLRELVNNLCFKLTIYILLYMKERGVIVRKTLIAGLRKKYLSLDIYNDCANSIIQKYLIKKLAKSNINRNWHYPLSTAEIKVWWKIVGYSMIHT------
>MN561699/Belerina_virus_isolate_HH114,_complete_genome./Belerina_virus/unclassified_Paramyxoviridae/Erinaceus_europaeus/Belgium/2015_translation
--EVETEEHMMSCVSEVMQASKWYHPFMFWFTLKYEMRKILKNTA--PGNQAVHQNVKIIDTDRHIIVINRNLCTII----------QREGWATHYLTHELVLLYCDVAEGRLMIDSGMTLDPRYRQLKVCGNLLWDFIDSQFAMLGNSTYDLVAMVEPLVLGYLQLNDSSTFLRGAFLDYCLHDLINIYVENGYDNPEDHDRILNIIDHIFSIDDIHMVSEFFSFFRTFGHPTLEAENAADKVRAHMNKPKLIKFSTMMKAHALFCGTIINGYRDRHGGMWPPLTLGDHASSKIKQCMRNHESLTHELCIENWKSFCGIKFGCFMGLSLDEDLTMYMKDKALSAIKQEWDSVYPRSVMIYDAPQQSTSRRLVEVFLEDNTFDPVNLINYVISGDYLNDPDFNVSYSLKEKEIKQVGRLFAKMTYKMRACQVVAESLIANGVGSYFRENGMSKNEHELLKTLHKLSASGVPRDLKHGH----------------------------------------------------------------------------------------------------------------------------------------------------------------------------EPKKGTHRRRVKKDVKQAIHSSNSEQYETVSTFLTTDLQKFCLNWRQETTNIFAERLNEIYGLPGFFNWQHKRLEQSILYVADPHCPPNVPNHIDLEHTVNSQIFIHYPMGGIEGYSQKLWTIITIPFLFLSAYEAGVKIAAVVQGDNQAIAITKRVHPNLPYTLKKNMSANAAKEYFYILRRNLGDIGHNLKANETIISSNFFIYSKRIYYDGLVLSQALKPLSRCVFWSETIVDETRSACSNICTSIAKSIEQGYSRWLGFAIAVLKTIQQLIISLKYTINDSMTPDIVQPIYRNPSWILSAALIPAQIGGFNYINLSRLFVRNIGDPVTSSFADLKRYIQSGIISPSILQKIMKQECGSSTFLDWASDPYSVNIPHSQSIITMLKNVTSRTILQNSVNPMLRGLFHFDFQQEDHDLADFLMDRPIIIPRAAHEIMDKSLTGARQEIAGMLDSTKGLIRNSLKTGGLRKSFINRLTLYDYEQFRVFNKLMKVEGFDPLISTDACSVELAISLRKRMWKDLTHGRPIYGLEVPDAIEVVQGYYIQNCEDCYFCSAGQME--YGWFFCPAQCELDKVSHESNSIRVPYFGSSTEERSEIKLSNVKNPSRALKSAIRIATVYTWAYGDSDPQWEEAWYLASFRANVTLDELKAITPISTSNNIAHRLRDKSTQMKYASTSLNRVGRYVTISNDKLNFTVEDRKIDTNLIYQQIMLIGLSILEEHFRYTSMTDEYNTVLHLHINKHCCLKEMCDHPYVDTEKTMPTLRRVETNKLIYDPDPIIESNKNTIQQQVFRKGM--------LDFPVWPLRNLNTALAQSLAGTIIEIISKENRDHLNEFKTLENDDDINSMITEFLLVEPDEFVLYLGMYTAINWAFDIYYRRPEGKYQMTEYLQAILITASHSITKVISNALSHPRVFQRFWDSGLIEPIYGPNVQNQDYNRITQELICGAYQLYLNFWLSD--EEVEYLITEGEEELVDQRFELVQSRHLCVLSSLYIRRQDMPQIRGLTSIEKCTVLTDRLEKMRFSQGVSADWHIDPLPVTVYPASMTYIRRGTIKHIRLRNYLSGESEIMESIKIQNQEIRVFDMPTGVVLTGEHESYYFPATLLFSLD---------------FQQSQDNIFDKNITNKWENHVTRRVGINSTSCYKALELATFLNGKVAASEPRLFLGEGSGAMMVTYYYILGQSRSYYNTGVFDSDIVGQRVLSLVPSEAMMVAKNNPTELAFESDLITLFNGKPESTWIGSLASFTYIMEQIPPHSVGFIHNDMESSFDKDPCLIMQEQVHSLALAINLGNDYSYYICKLAPRPNDYTPQLLYLLLNCYEEVSIFIPSSSNPQSSEIYLISSCPRHKCLLTPDMLMRKVSMKVSLQSDRIHNTVMNYKIKHHLEL--------------------------------------IKKRKNYGDYAKSDLKALTKPEKLLLSVGFSVNGPKLVKALTGHDVASGQDILRSSITSLIIDT------INEYDLERSHTPFFDPYPIRRSSKHRERMQIVCRKIVAYFILYSPPVHSEVRREIIKSLRKKLLIIDLKDNSCKIFMYKKLREKYARTGLSHNVLIQLETSEVKIWWKILGYSLMTN------
>MW579602/Ruloma_virus_isolate_TA502,_complete_genome./Ruloma_virus/unclassified_Paramyxoviridae/Lophuromys_machangui/Tanzania/2013_translation
--EEELINKKIVSLPNIMESSNWYNPFLFWFTIKTYMRKIIKKSG--KKFTSQSDRIKTIISNSLIIVINRNLAIII----------DKRDNTIHYLTFEMVLMFSDVVEGRLMIDLGMQTDIRLKPIYRRGKYLWGLIDSLFVDLGNSTYNIVALIEPFVLGFLQLKDESHILRGAFLKYCLNELNNELINNGFDDDKDIDFIKSSFFWIFNLSDIHLIGEFFSFFRTFGHPILEAKEAADKVRSHMNKPKLIDFKIMMKGHAIFCGTIINGYRERHGGTWPPLILPKHASHEIINLKNNDEGLTDEMCIVHWKSFVGLKFHCFMPLVLDDDLTMYMKDKALASPLSEWDSIYPKEVIDYVNSSSTISRRLIEVFIEDSEFDPVNLINYVLSGEYLRDNEFNLTYSLKEKEIKKVGRIFAKMTYKMRACQVLAESLIATGVGRFFKENGIVKDEHELIKTLHRLSVSSVPKDNKYHN--------------------------------------------------------------------------------------------------------------------------------------SSSSNYNLSSSNLNSKINKSPVTYKKKFNRNLPTVQPKKESINLLKGKGKNDTVNLQRNMTNIQYETISAFLTTDLQKFCLNWRHETTAVFAERLNEIYGLPDFFGWLHKRLERSVLYVADPYCPPKFMPGKTIYDRGNSGIFIKYPMGGIEGFCQKLWTIITIPFLFLSAYEAGTKIAAVVQGDNEAIAITRRVHPNLPYKVKKNMCVESAQEYFQQLRRNFHGIGHHLKAHETIVSSHFFIYSKRIYYDGVAISQSLKPLSRAVFWSETIVDETRSACSNISTAIAKSIEQGFSRWIGYSINLLKTIEQIIISLKFTLNDSMTEDVVHPLYSNPNWILAAALVPSQLGGFNYMNMSRLYVRNIGDPVTSSMADIKRLIKSDLLHESILQKIMNQEPGNGTFLDWSSDPYSINMPDSQSVTVILKNVTARHILSNSPNPMLTGLFHLDFEQEDHDLATFLMDRPIIMPRAAHEIMSKTLTGARQEIAGMLDTTKGLIRNSLRLGGLRPKLVDRISLYDYNQIRIFNNLMTNKRVTITLSSDACAVQLAIALRKRMWFHLSHGRQIYGLEAPDILEAVIGFTIVGCENCFHCDSENEE--YCWILVPRECQLDNVNNESNAMRIPYIGSTTDERSEIKLGNIRSASRALRAAVRIATVYTWAFGDQDHHWEQAWYLASTRANITLEELKAITPISTSTNIAHRLRDRSTQMKYSGSSVNRVGRYVVISNDNLNFVRDGEKIDTNLVYQQIMLLGISVLEEQYRYFIDTGPTNRLLHLHIVKNCCVIEMPDHPYIDTDIVLPSLQFVYGNKLIYDDQPIIDKDKMILDQQIFKQGT--------LFFPKWTIRELDELLAQSLAHTFVEIITQEDKDHLTELKVLNNDDDINSLITECLLVDPSLLTLYLGLSISIKWAFNIYYKRPEGKYQMVEKLHAILANTSKSYFTVIMNAFSHIRVLNRFWDNGLIEPIYGPNLLNQDYFSIVVDYLIKSYITYLDYWLDD--NNPEFLITESLFRSIDQRYESVQSRHLCTLTSLYLTRSNMPRIKGLTSIQKCQLLFDNLISERRAKGTTLKWNLDPLNVIIYPASLTYLRRGAIKHIRIRKSITDPASSTRDTKWDPLIHPDKRFLHILETSKISGVKVIPYNLLFS---------------TDLNKHLNIMEDTISSNSWEIHVTRRVGLNSTSCYKALEIGMYLLNFLNKEGPRLFLGEGSGAMLTVYYFLLGPCLTYYNSGVFNEIYVGQRILDISPAEVHLIIKNNPSNITLSKDLNVLFNGRPESTWVGNMECFQFIMNTIPMHSLALIHSDIENTHNKDDEIVLLELAHILSMCINLGELGSSVIIKLAPKKGDKSPLFIRTCLEYYSDVNILIPKSSNPYSSEVYLCCQFLKMTVFRSPFELLRQINTNVEFGTLTLRENILNIKVGDYIRA--------------------------------------KQIHKRYHGYERSDLTELTPEERLLLSYGFQINGPRIIKKLINHDIAGGKSVLQQLIKSGFYSL------AVELDDPLRHDHFFSPYPIRVNTKYNLIIKDLFYKIGVFIILYLKYPNYSIRNHLISMLRRKILAININNDDISQLIDKKSKIILIKQGIELDFNHKLETKEIKQWWKIVGYSLIYH------
>PBZ-1672_-_L_CDS_translation
--IDTEIDNHIRNLPKLFEGSPWYEPFFFWFTIKTEMRSLIKSSS--NISLNDTKDVIVHDTSKSYIVINRNLTALI----------DKSEGKVFYFTFEMILMYSDVLEGRLMTDVGMKSDKRMGSITKKVYKLWDFFDALFEDLGNKNYDFVAYLEPLCLGHLQLKDSSQMLRGAFLDFCYNEIWTDLYENLHWEPEDIKVILSIISDIFDIHDIHLIAEMFSFFRSFGHPILEATNAANKVREHMNKPKIIKFETMMQGHALFCSMIINGYRERHSGIWPPCTPPDHFSRKLIELQQNNEAVSDEIAINNWKSFVGFRFKCFMPLNLDEDLTIYMKDKALAAIKKEWDSTYPYYIMPYNPSIQTTSRRLVEVFLDDESFDPYDIIWYVINGDYLVDDDFNLSYSLKEKEIKQVGRLFAKMTYKMRACQVVAESLIATGVGKYFKENGMVKNEHELLKTLHKLSSTAIPRDNKVNK--------------------------------------------------------------------------------------------------------------------------------------------------------------------ESEFMKKKLDKQSNFVDKHSKIRKDLFSQDSNDHYEVVSTFLTTDLQKFCLNWRAETTNIFAERLNEIYGLPGFFNWLHKRLEISTLYVADPHCPPYNQNYLELDEVENRQIFIKYPMGGPEGYSQKLWTIITIPFLFLSAHQVGARIAAVVQGDNQAIAITRRVHPNLPLGVKKNLSAELAKRYFIRLRDNMGDIGHNLKANETIVSSHFFVYSKRIYYDGMVLSQALKPLSRAVFWSETIVDETRSACSNIATAISKSIEQGFDRWIGYSMYILKSLQQLVISIKFTINDNITDDIVNPLYSNQTWMIYCALIPAQLGGFNYMNISRLYLRNIGDPITASIADVKRMIHVGLLTEGILQKIMHQKTGDSTYLDWASDPYSINIPNSQSVTVMLKNITSRVILQNSSNPMLRGLFHTDFDNEDHDLAQFLMDRPIIIPRAAHEILDKSLTGARQEIAGMLDTTKGLIRNSIKLGGLRPRLLDRIALYDYEQFRVFNNLMQVKTSNPLITKDNCSVQLAITIRKRMWSELAYGRPIYGLEVPDTIEAVNGSYVQNCEDCYYCAAGNKE--YGWFYVPSLCELDDIHKESNTLRVPYFGSTTEERSEIKLGDVKNTSRALKAAVRIATVYTWAYGDNEMNWIEAWYIASTRANVGLEELRAITPVSTSNNIAHRLRDKSTQMKYSGSSLNRVSRHTIISNDKLNFFKDGEKIDTNLVYQQIMLIGLSSLEDYYRYDSNTGIYNNVLHLHIESNCCVTEMSEHPFTETENILPVLQKVDCNRLIYDDNPIIEIEKIRLRAQSVKKDD--------VCFPKWSDKQLEDVLAKSLALTLVEIMTRENRDHVSDFKSIGNEDDINSLITEFLLVNPALLTLYLGQAIAINWAYDIYYRRPEGKYQMIEFLESILHTSSKSYLDVLSNVFSHPTVFDKFWNCGYIEPIHGPNIATQDFNKIAIDFVVHSYSNYLNFVLNG--DNHSYLINESSDDIVDQKEEVVRSRYKAVLCCLYLDRSSMPILRGLTSIDKYNKMSEILQKQKLSNHNNLSWNLKDINTVVYPASLTYLRRGTIKYLRLRQRSSTQLKGFSNVSPEDSMPRLIPFQKQDIRGLDDGAVYFPATAVFS---------------GDFLMMNKTNIQVPRNNRWESHVKRRVGINSTSCYKAIELSLYLKSKINCEGSRLFLGEGSGGMMTTYYFSLGKCINYFNTGVLNYEVIGQRVIDIRPSEVGLVSKNSPIDDDLNSSINILFNGKPESTWIGDISSFSYIMNTIDLHSLSLIHSDMESVTTKDSYTVLKEQIHALCLAINLGASTSYFVTKIAPIYNDYTYEIISILEDYYEEVFIFIPNSSNPYSSEIYLVSGFPKTQNLIYPDLILNKLPKDMSDRNHNIQDLIISLKIREHNLA--------------------------------------KSENKQFDDYLQSNLTKPTKSEEYLISYGFQFNGPKIVNEVAGHDVGGGEQSLISSINTLTNNL------ANVLDETRNQIPFFDPYPVLKSSKVRESCYAITRKVAMFYILYGKNKHPNIRREFINSIRRRKLILDLNSNIIKVLLSKYLFKRIKQLKIKKVYQLDLTTSEVKKWWKAVGYSLLI-------
>PMV-13_-_L_CDS_translation
--IDAEIDNHIRNLPKLFEGSTWYEPFFFWFTIKTEMRSLIKSSS--NISLNDTKDVIVHDTSKSYIVINRNLTALI----------DKSEGKVFYFTFEMILMYSDVLEGRLMTDVGMKSDKRMGSITKKVYKLWDFFDALFEDLGNKNYDFVAYLEPLCLGHLQLKDSSQMLRGAFLDFCYNEIWTDLYENLHWEPEDIKVILSIISDIFDIHDIHLIAEMFSFFRSFGHPILEATNAANKVREHMNKPKIIKFETMMQGHALFCSMIINGYRERHSGIWPPCIPPDHFSRKLIELQQNNEAVSDEIAINNWKSFVGFRFKCFMPLNLDEDLTIYMKDKALAAIKKEWDSTYPYYIMPYNPSTQTTSRRLVEVFLDDESFDPYDIIWYVINGDYLVDDDFNLSYSLKEKEIKQVGRLFAKMTYKMRACQVVAESLIATGVGKYFKENGMVKNEHELLKTLHKLSSTAIPRDNKVNR--------------------------------------------------------------------------------------------------------------------------------------------------------------------ESEFMKKKLDKQSNFVDKHSKIRKDLFSQDSNDHYEVVSTFLTTDLQKFCLNWRAETTNIFAERLNEIYGLPGFFNWLHKRLEISTLYVADPHCPPYNQNYLELDEVENRQIFIKYPMGGPEGYSQKLWTIITIPFLFLSAYQVGARIAAVVQGDNQAIAITRRVHPNLPLGVKKNLSAELAKRYFIRLRDNMGDIGHNLKANETIVSSHFFVYSKRIYYDGMVLSQALKPLSRAVFWSETIVDETRSACSNIATAISKSIEQGFDRWIGYSMYILKSLQQLVISIKFTINDNITDDIVNPLYSNQTWMIYCALIPAQLGGFNYMNISRLYLRNIGDPITASIADVKRMIHVGLLTEGILQKIMHQKTGDSTYLDWASDPYSINIPNSQSVTVMLKNITSRVILQNSSNPMLRGLFHTDFDSEDHDLAQFLMDRPIIIPRAAHEILDKSLTGARQEIAGMLDTTKGLIRNSIKLGGLRPRLLDRIALYDYEQFRVFNNLMQVKTSNPLITKDNCSVQLAITIRKRMWSELAYGRPIYGLEVPDTIEAVNGSYVQNCEDCYYCAAGNKE--YGWFYVPSLCELDDIHKESNTLRVPYFGSTTEERSEIKLGDVKNTSRALKAAVRIATVYTWAYGDNEMNWIEAWYIASTRANVGLEELRAITPVSTSNNIAHRLRDKSTQMKYSGSSLNRVSRHTIISNDKLNFFKDGEKIDTNLVYQQIMLIGLSSLEDYYRYDSNTGIYNNVLHLHIESNCCVTEMSEHPFTETENILPVLQKVDCNRLIYDDNPIIEIEKIRLKAQSVKKDD--------VCFPKWSDKQLEDVLAKSLALTLVEIMTRENRDHVSDFKSIGNEDDINSLITEFLLVNPALLTLYLGQAIAINWAYDIYYRRPEGKYQMIEFLESILHTSSKSYLDVLSNVFSHPTVFDKFWNCGYIEPIHGPNIATQDFNKIAIDFVVHSYSNYLNFVLNG--DNHSYLINESSDDIVDQKEEVVRSRYKAVLCCLYLDRSSMPILRGLTSIDKYNKMSEILQKQKLSNHNNLSWNLKDIDTVVYPASLTYLRRGTIKYLRLRQRSSTQLKGFSNVSPEDSMPRLIPFQKQDIRGLDDGAVYFPATAVFS---------------GDFLTMNKTNIQVPRNNRWESHVKRRVGINSTSCYKAIELSLYLKSKINCEGPRLFLGEGSGGMMTTYYFSLGKCVNYFNTGVLNYEVIGQRVIDIRPSEVGLVSKNSPIDDDLNSSINILFNGKPESTWIGDISSFSYIMNTIDLHSLSLIHSDMESVTTKDSYTVLKEQIHALCLAINLGSSTSYFVTKIAPIYNDYTYEIISILEDYYEEVFIFIPSSSNPYSSEIYLISGFPKTQNLIYPDLILNKLPKDMSDRNHNIQDLIISLKIKEHNLA--------------------------------------KSENKQFDDYLQSNLTKPTKSEEYLISYGFQFNGPKIVNEVAGHDVGGGEQSLISSVNTLTNNL------ANVLDETRNQIPFFDPYPVLKSSKVRESCYAITRKVAMFYILYGKNKHPNIRREFINSIRRRKLILDLNSNIIKILLSKYLFKRIKQLRIKKVYQLDLTTSEVKKWWKAVGYSLLI-------
>AB016162_-_L_CDS_translation
------IKEKIINLGVYMHSSQWFEPFLFWFTVKTEMRSVIKSQT--HTCHRRRHTPVFFTGSSVELLISRDLVAII----------SKESQHVYYLTFELVLMYCDVIEGRLMTETAMTIDARYAELLGRVRYMWKLIDGFFPALGNPTYQIVAMLEPLSLAYLQLRDITVELRGAFLNHCFTEIHDVLDQNGFSDEGTYHELIEALDYIFITDDIHLTGEIFSFFRSFGHPRLEAVTAAENVRKYMNQPKVIVYETLMKGHAIFCGIIINGYRDRHGGSWPPLTLPLHAADTIRNAQASGEGLTHEQCVDNWKSFAGVRFGCFMPLSLDSDLTMYLKDKALAALQREWDSVYPKEFLRYDPPKGTGSRRLVDVFLNDSSFDPYDMIMYVVSGAYLHDPEFNLSYSLKEKEIKETGRLFAKMTYKMRACQVIAENLISNGIGKYFKDNGMAKDEHDLTKALHTLAVSGVPKDLKESH------------------------------------------------------------------------------------------------------------------------------------------------------RGGPVLKTYSRSPVHTSTRNVKAEKGFVGFPHVIRQNQDTDHPENIETYETVSAFITTDLKKYCLNWRYETISLFAQRLNEIYGLPSFFQWLHKRLETSVLYVSDPHCPPDLDAHVPLCKVPNDQIFIKYPMGGIEGYCQKLWTISTIPYLYLAAYESGVRIASLVQGDNQTIAVTKRVPSTWPYNLKKREAARVTRDYFVILRQRLHDIGHHLKANETIVSSHFFVYSKGIYYDGLLVSQSLKSIARCVFWSETIVDETRAACSNIATTMAKSIERGYDRYLAYSLNVLKVIQQILISLGFTINSTMTRDVVIPLLTNNDLLIRMALLPAPIGGMNYLNMSRLFVRNIGDPVTSSIADLKRMILASLMPEETLHQVMTQQPGDSSFLDWASDPYSANLVCVQSITRLLKNITARFVLIHSPNPMLKGLFHDDSKEEDERLAAFLMDRHIIVPRAAHEILDHSVTGARESIAGMLDTTKGLIRASMRKGGLTSRVITRLSNYDYEQFRAGMVLLTGRKRNVLIDKESCSVQLARALRSHMWARLARGRPIYGLEVPDVLESMRGHLIRRHETCVICECGSVN--YGWFFVPSGCQLDDIDKETSSLRVPYIGSTTDERTDMKLAFVRAPSRSLRSAVRIATVYSWAYGDDDSSWNEAWLLARQRANVSLEELRVITPISTSTNLAHRLRDRSTQVKYSGTSLVRVARYTTISNDNLSFVISDKKVDTNFIYQQGMLLGLGVLETLFRLEKDTGSSNTVLHLHVETDCCVIPMIDHPRIPSSRKLELRAELCTNPLIYDNAPLIDRDATRLYTQSHRRHL--------VEFVTWSTPQLYHILAKSTALSMIDLVTKFEKDHMNEISALIGDDDINSFITEFLLIEPRLFTIYLGQCAAINWAFDVHYHRPSGKYQMGELLSSFLSRMSKGVFKVLVNALSHPKIYKKFWHCGIIEPIHGPSLDAQNLHTTVCNMVYTCYMTYLDLLLNEELEEFTFLLCESDEDVVPDRFDNIQAKHLCVLADLYCQPGTCPPIRGLRPVEKCAVLTDHIKAEARLSPAGSSWNINPIIVDHYSCSLTYLRRGSIKQIRLRVDPGFIFDALAEVN------VSQPKVGSNNISNMSIKDFRPPHDDVAKL----------LKDINTSKHNLPISGGSLA-NYEIHAFRRIGLNSSACYKAVEISTLIRRCLEPGEDGLFLGEGSGSMLITYKEILKLNKCFYNSGVSANSRSGQRELAPYPSEVGLVEHR----MGVGNIVKVLFNGRPEVTWVGSIDCFNFIVSNIPTSSVGFIHSDIETLPNKDTIEKLEELAAILSMALLLGKIGSILVIKLMPFSGDFVQGFISYVGSHYREVNLVYPRYSNFISTESYLVMTDLKANRLMNPEKIKQQIIESSVRTSPGLIGHILSIKQLSCIQA--------------------------------------IVGGAVSRGDINPILKKLTPIEQVLISCGLAINGPKLCKELIHHDVASGQDGLLNSILILYREL------ARFKDNQRSQQGMFHAYPVLVSSRQRELVSRITRKFWGHILLYSGNRKL--INRFIQNLKSGYLVLDLHQNIFVKNLSKSEKQIIMTGGLKREWVFKVTVKETKEWYKLVGYSALIK------
>AF014953_-_L_CDS_translation
------IGTKIDEAGIIMQSSQWFEPFLLWFTIKTEMRSVIKSST--HNCRKRRQNPVFVKGESLNVLVSRDLVCII----------DLTSHIVYYLTFEMVLMYCDVIEGRLMTDTAMAIDQRYSTLHVRIRYLWDLIDGFFPDLGNSTYQLVALLEPLSLAYLQLKDITFSLRGAFLSHCFAEIQEILQDNGFYTEETFQTLTQALDFVFITEDIHITGEIFSFFRSFGHPRLEAITAAENVRKHMNQPKVVSYETMMKGHAIFCGIIINGYRDRHGGTWPPMDLPVHASPIIRNAHASGEGITYSQCIENWKSFAGIRFKCFMPLSLDSDLTMYLKDKALAALRKEWDSVYPKEFLRYNPPRSTESRRLVNVFLEDSQFDPYNMIMYVISGQYLEDPDFNLSYSLKEKEIKEVGRLFAKMTYKMRACQVIAENLISNGIGKYFKDNGMAKDEHDLTKSLHTLAVSGVPKDKKDSH------------------------------------------------------------------------------------------------------------------------------------------------------RGLTNQRKSLKPAPYRGTRHSVSSPSSRYIDPNPNFCTSRREDNDIEIYETVSAFITTDLKKYCLNWRYETISIFAQRLNEIYGLPSFFQWLHRRLEQSILYVSDPHCPPDLDRHVDLNTAPNSQIFIKYPMGGVEGYCQKLWTISTIPYLYLAAHESGVRIASLVQGDNQTIAVTKRVPSTWSYALKKSEASRVTTEYFIALRQRLHDVGHHLKANETIISSHFFVYSKGIYYDGMLISQSLKSIARCVFWSETIVDETRAACSNISTTLAKAIEKGFDRYLAYTLNILKIIQQVLISLGFTINSAMTRDVIEPLLQDHCLLTKMAILPAPIGGFNYLNMSRLFVRNIGDPVTSSIADLKRMIRSGLLGVEILHQVMTQYPGDSSYLDWASDPYSANLPCVQSITRLLKNITARHVLINSPNPMLRGLFHDESQDEDEALAAFLMDRKIIIPRAAHEILDNTITGAREAIAGMLDTTKGLIRASMKRGGLTPRIITRLSTYDYEQFRAGIRLFSGKGHDQLIDQDSCSVQLARALRNHMWAKLAKGRPIYGLEVPDILESMKGYMIRRHESCLLCASGSHN--YGWFFIPANCQLDSITEGTSALRVPYIGSTTEERTDMKLAFVKSPSRSLKSAVRIATVYSWAYGDDDESWQEAWTLAKQRADISLEELRMITPISTSTNLAHRLRDKSTQVKYSGTSLIRVARYATISNDNLSFIIDDKKVDTNFIYQQGMLLGLGILEHLFRLSSTTGDSNTVLHLHVETDCCVIPMSDHPRVPGLRKVVIPRNICTNPLIYDSNPIIEKDAVRLYNQSHRKHI--------VEFVTWTTGQLYHVLAKSTAMSMVEMITKFEKDHLNEVTALIGDDDINSFITEFLLVEPRLFTVYLGQCAAINWGFEIHYHRPSGKYQMGELLFSFLSRMSKGVFKILANALSHPKVYRRFWDSGMIEPVHGPSLDSQNLHITVCNLIYNCYMIYLDLLLNDELDDFSFILCESDEDVIPERFDNIQARHLCILSDLYCNPRDCPQIRGLTPTQKCAVLSGYLKSKALESHVGLTWNDKPILIDQYSCSLTYLRRGSIKQIRLRVDPGFITDAVGCLE------RRPLRNNSTSKASELTSGFDPPKDDLAKL----------LSQLSTRTHNLPITGLGVR-NYEVHSFRRIGINSTACYKAVEIASVIKNEFTSEEHGLFLGEGSGAMLTVYKELLRLSRCYYNSGVSVESRTGQREISPYPSEVSLVEHQ----LGLDKLVTVLFNGRPEVTWVGSVDCYKYILSQISASSLGLIHSDIESLPDKDIIEKLEELSAILSMTLILGKVGSVLVIKIMPVSGDWVQGFILYALPHFLRSFIVYPRYSNFVSTEAYLVFTGLRAGRLINPEGIKQQILRVGIRTSPGLVGHILSSKQTACVQS--------------------------------------LHGPPFHAKSFNPHLQGLTSIEKVLINCGLTINGLKVCKNLLHHDISSGEEGLKGSITILYREL------ARFKDNHQSSHGMFHAYPVLIASQERELVSIIAKKYCGYILLYSGDLYE--ITRIVRNLKANHIIFDLHRNLFMDNLSRSDRSLILTTIPKKNWLFQLETKEIKEWFKLLGYSALIR------
>AJ608288_-_L_CDS_translation
------VTTGITDLGAYMQSSQWYGPFLYWFTIKTEMRSIIKSAT--HTSHRHRIVPSFVHGERCEVLISRDLVTII----------NKRSQDIYYLTFEMVLMYCDVVEGRLMTETAMTVDPRYTELLCRVKYLWNLIDGFFPTLGNSTYQIVALLEPLSLAYLQLKDITLELRGAFLSHCFNEIHDILESSGVLTEETYSDVVNALDYIFITDDIHLTGEIFSFFRSFGHPRLEAVTAANNVRKYMNQPKVINYETMMKGHAIFCGIIINGYRDRHGGSWPPISLPTHASSIVRNALASGEGLTYSQCIDNWRSFAGVKFGCFMPLSLDSDLTMYLKDKALAALKKEWDSAYPKEYLRYNPPKPTGSRRLVNVFLDDSTFDPYNMILYVINGSYLEDPDFNLSYSLKEKEIKEVGRLFAKMTYQMRACQVIAENLISNGIGKYFKDNGMAKDEHDLTKALHTLAVSGIPKNKKDYH------------------------------------------------------------------------------------------------------------------------------------------------------RGEGGRQTNPWWFGDKSKINKRHGQTSTAHSNYAGAGCGIKNGHDQEAYETVSAFITTDLKKYCLNWRYETISIFAQRLNEIYGLPSFFQWLHKRLEKSVLYVSDPHCPPDLDTHMDLDAVPNSQIFIKYPMGGIEGYCQKLWTISTIPYLYLAAHESGVRIASLVQGDNQTIAVTKRVPSTWPYDLKKREATKITIEYFLILRQRLHDIGHHLKANETIISSHFFVYSKGIYYDGMLISQSLKSVARCVFWSETIVDETRAACSNISTTLAKSIERGFDRYLAYSLNVLKIIQQILISLGFTINTSMTQDIAIPLLQNQDLLIKMALLPAPIGGLNYLNMSRLFVRNIGDPVTSSLADLKRMIIAGIMPEESIHQVMTQQPGDSSFLDWASDPYSANLPCVQSITRLLKNITARHVLINSPNPMLRGLFHADSHEVDESLATFLMDRHIIRPRAAHEILDNSIAVARESLAGMLDTTKGLIRASMKRGGLTPRIITRLSNYDYDQSKMGISLLTVKKRNNLIDRESCSVQLARALRSHMWAKLARGRSIYGLEVPVVLESMKGYIIKRHESCSLCETGSLN--YGWFFGPANCQLDNISKETSSLRVPYIGSTTEERTDMKLAFAKSPSRSLKSAVRIATVYSWAYGDDDQSWHEAWTLARQRANITLEELRMITPISTSTNLAHRLRDRNTQVKYSGTSLIRVARYTTISNDNLSFIIADKKVDTNFIYQQGMLLGLGILETYFRLQTNTGSSNTVLHLHVEAECCVIPMTDHPRVPSHRTAPSARKMCTNPLIYDNSPIIEKDAVRLYSQSHRKHL--------VEFVTWSTGQLYHVLAKSTAMSMIELVTKFEKDHLNEIAALIGDDDINSFITEFLLVEPRLFTVYLGQCAAINWAFEIHYHRPSGKYQMGELLFSFLCRMSKGVFKILTNALSHPKVYRRFWDCGIIEPIHGPSLDTQNLHLTVCNMIYHCYMIYLDLLLNDELDDFTFLLCESDEDVVSDRFENIQARYLCILADLYCNAKNCPSIRELAPIKKCAVLTQFIKSEALISPGGLDWNDEPIVVDHFSCSLTYLRRGAVKQIRLRVDPGFVSEVLIDAS------DHNLGPIKAKEIKLDSINFYPPKEDVARL----------LSTIGTAQHDLPIIGTRVI-NYEVHAYRRIGLNSSACYKAVEVSSVIKSMIEPGEDGLFLGEGSGSMLVTYREILKLKRCYYNRGVSVESRSGQREISPYPSEVSLVEHQ----LGLDRSVKVLFNGKPEVTWVGNVDCYKYIISNIPSSSLGLIHSDIETLPNKDLVEKLEELTAILSMTFILGKIGSLLIIKIMPTSGDLVQGFIGYTTPFFRESIIVYPRYSNFISTECYLVFVGLKYNRLINPEGIKQQLLKLSIRTSPGFVAHLLSMKQANYLQS--------------------------------------LIGLPVQKGFFNRVLSGLTPIEKVLINCGLTVNGPKVCKNLVHHDIASGSEGLVNSTVILYKEL------ARFKENTRSQQGMFHAYPVLADSRQRELVSRIARKYWGYIILYSTEQGA--LNQLVRNLKAGYLLFDVHHNFLVKNLSKSERVLIRTLIPRREWLFKLETSEIKEWFKLIGYGALIR------
>JQ411014_-_L_CDS_translation
------NSQLILDLPLIIKGSQWFFPFLFWFSIKTETRSCIRQNQ--KTRVRSQYRPHLSETKRITLVVTSDLITIF----------DHINKCIFYLTFEMLLMYCDVIEGRLMTETAMSLDCRFTNLLPRVQYMWDLLDGMFESLGNQLYSVIALLEPLSLAYLQLIDADPQIRGTFLHHCFSELEEIIFDKTPFDPFVYENLINGLDYIYLTGDIHLTAEVFSFFRSFGHPFLEAQNAANNVRKYMNKPKVISYQTLMQGHAIFCGIIINGFRDRHGGTWPPVELPNHASAVIRNAQLSGEGLTSEQCAQHWRSFCGFRFKCFMPLSLDSDLTMYLRDKALSPVRNEWDSVYAKEYLRYNPGLPTSSRRLVNVFLEDDKFDPYEMIMYVINGDYLRDKEFNLSYSLKEKEIKEVGRLFAKMTYKMRACQVIAENLIANGVGKFFKDNGMAKDEHKLTKTLHKLAISGVPKDNSKLY--------------------------------------------------------------------------------------------------------------------------------------LDECWEQVIRQCSSSTQIREQTMNSQSNREIESKSSRARLNNRDILKGKRDSNKQVKYPSNTEYYETISSFITTDLKKYCLNWRYESSSMFAERLNEIYGLPGFFQWLHKILEKSVLYVSDPSSPPDFDQHVDIESVPNDHIFIKYPMGGIEGFCQKLWTISTIPFLYLAAFDTGVRISSLVQGDNQAIAVTKRVPSSWSYSKKKEESTKITTQYFLNLRQRLHDIGHELKANETIISSHFFVYSKGIYYDGILLSQALKSIARCVFWSETIVDETRSACSNISTTLAKAIERGYDKFVAYAINIYKTIHQVLIALSFTINPTMTPDITEPFYKSLDLLKNLVLIPAPLGGMNYMNMSRLFVRNIGDPITASFADIKRMIECGLLGCSILSQIMYQKCGSSKYLDWASDPYSINLPYSQSMTKVLKNVTARYVLMHSPNPMLKDLFHEKSQEEDEILAEFLLDRHLIIPRAAHEILSNSVTGARESIAGMLDTTKGLIRASMSRGGLTSSLVLKLSTYDYQQFRTCLEWLYAPTTGIAVSVDSCSVFLAKTIRKRMWVHLTKGREIYGLEVPDILECMQNNIIVDHEDCYSCIQGSRY--YTWFFVPSNCQLDQINKSTNSLRVPYVGSTTEERSDMKLSYVRSPSRPLKAAVRIAAVYTWAYGDDNLSWHEAWYLARTRANITFDELKLITPIATSTNLAHRLRDRSTQVKYSGTSLVRVARYTTISNDNMSFIINNKKVDTNFVYQQGMLLGLSILEYIFRYCTSTGQSNTVIHLHADVNCCIVQMTDQPYTPSLTKKLPDIRPINNKLIYDPAPIIDTDAARLYSQKYLSHL--------IDFPSWSTTQLNTVLAKVVAVSIVELITKASKDHLNEIIAVVGDDDINSFITEFLLVDPRLFTLYLGQYTSLQWAYEVHYHRPVGKYQMAEVLHNLLSRASRGIFSILTNAFSHPRVYKRFWECGLLEPIYGPYIGSQNLHNAMIDYIYNAYITYLDAYLSDQVDDTDIIICETEETCLANRIDNYQSRHLAVLIDLYCDSTRCPNIKGADTIMRNSILRSFIDNERRTNPLGLTWNLDPLLVDHFSCSITYLRRGIIKQMRLRFDPSVSLELSRMIK------PDAVYQAPKIPSSWALIDINPEVNDLNVIFGE----------LNSKWKDIPIGQIRIQ-NYEIHAYRRIGVNSTACYKALELLSVLNRFMSNPSGALFLGEGAGSMLVTYRAFVPFKTIYYNSGISVQNVQGQRELSLYPSEVALVDNK--NRLANDPNIKVLFNGKPESTWVGNIDCFAYILSHIETSSLTLIHSDIESSLSKTKNKILEELCHILSMALILGKIGSLLVVKLLPRVGDYTYSFCRYASEFYQQSLLVLPRFSNMSSSEVYYIGIHLNTNRLIDPDRIVQYIVRNLQPTPVTFLSYIFETKYRNNMVT--------------------------------------NYGLCLSDGHKSDYLSSITKIENVLLSCGLELNGPKIIQQLSGHDYANGETSLESSIMILVREY------LNATIQGRETLGLFSPYPVLHESQLREINKCIALKYVVYLLFYSSSTLS--SKQIMSNLRKGILMYDLRDEFFISRLSANYKKKVMSQEVKTTWIFNLDTPTRKALYKLVGYSLIIN------
>JQ697837_-_L_CDS_translation
------FKLYSEELPLIMKTSKWWHPFLNWFSIKTLMRCVIKRTY--GRSSKRKPIIETAFGESLIVVITHQLIVII----------DKQGRSVHYLTPEHVLLFCDVVEGRLMIDTGSKVDPKLSVLSDKGNSLWELIDSLFCHLGNSTYEIVGLLEPLTLAILQTRDVVLDLRGAFLNHCLSELDAILIKANFTTLDDFASIADTLQQLLNLSDINLVAEFFSYFRTFGHPTLEAVTAADKVRTYMADPKLINYEIMMKAHAVYCGIIINGYRDRHSGIWPPVEFPSHADQAILRARNNNDALSDVMCVLNWKSFIGFHFKCFLDLNLDEDLSIYLKDRALAAVKDHWDAIYPTEHMKYSPERNPTSRRLVDIFIQDANFDPAHLIEYVLSGEYLTDPEFNISYSLKEKEIKQAGRLFAKMTYKMRACQVIAESLIAHGVGRYFKDNGMVKSEVELSKTLHRMSVSAVPRSDRSQM----------------------------------------------------------------------------------------------------------------------------SSGGNVIPPSNNSEYTGHSNPDGSQKESYINVGKFNNSHQRDNRFGGCISNKNDLKTHRKYQSLPIQSLKHEENYETVSSFITTDLQKYCLNWRYESTAVFAERLNEIYGLPGFFNWQHKRLERSILYVADPSCPPDHEEFIHLEDTDNSGIFIHYPMGGIEGYSQKLWTISTIPYLYLTAVEVGVRITALVQGDNTVIAVTKRVPTTWPYHVKKESAMDVTRRYFKQLRWNLSGIGHNLKMNETIISSHFFVYSKGIYYDGMLLSQSLKSISRCVFWSETLVDETRAACSNIATTICKAVERGYDKYAGYFLVFLKTLQQLMISLGFSINQTLTADIVSPILNSDWYLYLSVILPAPLGGFNYLNLSRLFVRNIGDPVTASFADLKRLITSGVLHPSVLGQIFAQKPGTSKFLDWASDPYSANLPSAQSITKLIKNLTGRVVLSQSPNPLLQGLFHINSEEEDEALAKFLMDRSIIIPRAAHEILANSMTGARESLAGLLDTTKGLIKTGLMNGGLSHNLLKKLQNYDYTQFSHLLCLLTVKPANIKVSVDYCSVDLAIMLRHQMRRDLALGRPIYGLEVPDMLECMTGVLLRGATLCQQCAIGSQY--YGWFFVPAELELDEVHGSSNSIRVPYTGSVTEERTEIQVGQSRHSSRSLKAAIRIATVYTWAFGDSDQSWEESWYLASQRANLTIDELKLLTPVSTATNLAHRLRDRNTQVKYSATSQARVSRYTTISNDKLSFEIDGDKVDTNFIYQQSMLLGLSILEDFFRVQNFTGTLNTILHLHADVHCCVKKMIDHPKVEPYRPLPTLTSVTCNRLLYDDEPLGSEDQNRLYHQIFQSSMPHFPLWDRTEFPLWDRTELINTLASSLASTVIDVISQSEHDHLNESLALQAPDDIGTLITEHLLVDPRKYSLYLGLYIATNWALEIHYRRPEGRSEMRDTLYGLLIRTSRASFGILINALTHPKIFNKWLAIGLISPAFGPTLQTQDLHKLVVNYLCDCYDMYMLGWLQGHSVDLKYLICESDEYVIQSRIDLVQARHLAFLVDLYSCSKACPRIRGLTSIEKCAVLDQYIKMAQTENVGGKHWYLKIKQIECYPSTLTYLRRGVVKQIRLRGISNLGD-------------LGQAFKSKEVEACDDLPLRNAPGDSFSHSNNTSVEDVTSVFRELETNHKRTPIGSVVTEFYAFHSFRRIGVNSTACYKGLEICRFLTTSLNYNTPRLFVGEGAGSIMSTFSLYFPGSTTYYNTGVSSEVGIGQRELTVEPAEPYLINRTRASGSMNKIEYIPLFNGSPDVTWIGNDQTYIYILSAIKPSSLGLMHSDIEGSWEKSPEQIAREYAHILSLSLLLLDLDGILVQKLMPKGNDHTVSYIKLILQYFSGVYFFYPTYSNPCSTEVYLVALYPRMNKLISPDKIFTAILRPAENWGSSLVEHILSVKGKHLVRY------------------------------------QSALTSTVKDSRTDMSLNRLNDMEKWLLNQGFELNGPWVLEKFACSQLLTDEDAFSRSIQSQLREA------AYWIKEGLPDSLFMMPYQVRFESQIAETLRSLARRVTVLWFFRSSREEGCSLLRSIVRSRKLVVSSVSPQSVFLRN--KSYTAIIWDYLGPAGIIIHLETPEQKLWQKLFGYRCLLT------
>KC802221_-_L_CDS_translation
------VRTNIDEVGIVMQSSQWFEPFLLWFTIKTEMRSVIKSST--HNCRKRKQNPIFVKGESFKVLVSRDLVCLI----------DLANYSVYYLTFEMVLMYCDVIEGRLMTDTAMAIDPRYSALHVRIKYLWDLIDGFFPDLGNSTYQLVALLEPLSLAYLQLKDITFFLKGAFLSHCFTEIQGILQASGFYTDETFQTLTQALDFIFITEDIHITGEIFSFFRSFGHPRLEAVTAAENVRKHMNQPKVVSYETMMKGHAIFCGIIINGYRDRHGGTWPPMDLPVHASPLIRNACVSGEGITYSQCVENWKSFAGIKFRCFMPLSLDSDLTMYLKDKALAALKKEWDSVYPKEFLRYNPPRSTESRRLVNVFLEDAEFDPYNMIMYVISGQYLKDPDFNLSYSLKEKEIKEVGRLFAKMTYKMRACQVIAENLISNGIGKYFKDNGMAKDEHDLTKALHTLAVSGVPKDKKDSH------------------------------------------------------------------------------------------------------------------------------------------------------RGFNKQQRSFNSEPNLKTLHPSSLSNNHRKSQIPNFCTSRQEDNDTEIYETVSAFITTDLKKYCLNWRYETISIFAQRLNEIYGLPSFFQWLHRRLEQSTLYVSDPHCPPDLDRHINLDATPNSQIFIKYPMGGVEGYCQKLWTISTIPYLYLAAHESGVRIASLVQGDNQTIAVTKRVPSTWPYELKKAEASRVTTEYFIALRQRLHDVGHHLKANETIVSSHFFVYSKGIYYDGMLISQSLKSVARCVFWSETIVDETRAACSNISTTLAKAIEKGFDRYLAYALNILKIIQQVLISLGFTINSAMTQDVIEPLLQNHCLLTKMAILPAPIGGLNYLNMSRLFVRNIGDPVTSSIADLKRMIKSGLLGEEILHQVMTQNPGDSTYLDWASDPYSANLPCVQSITRLLKNITARHVLINSPNPMLKGLFHDDSQAEDEALAAFLMDRKVIIPRAAHEILDNTITGAREAIAGMLDTTKGLIRASMRRGGLTPRIITRLSTYDYEQFRAGIRLLSGKRRDPLIDQDSCSVQLARALRNHMWAKLAKGRPIYGLEVPDILESMRGYMIRRHESCSMCSAGSLN--YGWFFVPANCQLDSITEGTSALRVPYIGSTTEERTDMKLAFVKSPSRSLKSAVRIATVYSWAYGDDDSSWQEAWTLAKQRANISLEELRMITPISTSTNLAHRLRDKSTQVKYSGTSLIRVARYTTISNDNLSFVIADKKVDTNFIYQQGMLLGLGILEHHFRLSSNTGESNTVLHLHVETDCCVIPMTDHPRVLALRQVVVPRNICTNPLIYDSNPIIEKDAIRLYNQSHRKHI--------VEFVTWTTGQLYHVLAKSTAMSMVEMITKFEKDHLNEVSALIGDDDINSFITEFLLVEPRLFTVYLGQCAAINWGFEIHYHRPSGKYQMGELLFSFLSRMSKGVFKILTNALSHPKVYRRFWDSGMIEPIHGPSLDAQNLHITVCNLIYNCYMIYLDLLLNDELDEFSFILCESDEDVIPERFDNIQARHLCILADLYCNPRSCPQIRGLTPTQKCAVLIKYLKLQALESHVGLTWNDKPILIDQYSCSLTYLRRGSIKQIRLRVDPGFIADAIGDVG------NSPLKRGPASVPLTLKTGFDPPKDDLTKL----------LSQLSTKTHNLPITGLGVR-NYEIHAFRRIGVNSTACYKAVEIISLIKKEFSTGEHGLFLGEGSGAMLTVYKELLRLTRCYYNSGVSVESRTGQREISPYPSEVSLVEHQ----LGLDRLATVLFNGRPEVTWVGSVDCYKYILSQIPASSLGLIHSDIESLPNKDAIEKLEELSAILSMTLILGKVGSVLVIKIMPMSGDWVQGFILYTLPHFLQSFIVYPRYSNFVSTEAYLVFIGLRAGRLVNPEGIKQQIIRIGIRTSPGLVGHILSTKQTTCIQS--------------------------------------LHGPPFHNRSLNPYLRSLTCIEKVLINCGLTINGLKVCKNLFHHDISSGEEGLKGSIIILYREL------ARFKDNYQTSHGMFHAYPVLATSQERELVSIIARKYCGYIMLYSEDIYE--LSKIVRNLKSNHIIFDLHHNLFMENLSRFDRSLIFSTIPKRDWLFQLETKEIKEWFKLLGYSALIR------
>PBZ-1381-1382_-_L_CDS_translation
------LQKLIQDLGIVMHSSRWFEPFLFWFTIKTEMRSVIKSNT--QTCQKRRYIPSFTTGKNFKILVSRDMVCLV----------TLEGGRVYYLTFEMVLMYCDVIEGRLMTDTAMSLDLKFANLYKRVHYLWDLIDGFFPDLGNANYQLVALLEPLSLAYLQLRDVTDQLKGAFLSHCFAEIKEILDQQGFTSQETYTSLIDALDTIFITDDVHLTGEIFSFFRSFGHPRLEAITAAENVRKHMNQPKVVSYETLMKGHAIFCGIIISGFRDRHGGSWPPLTLPEHASPVVRNAQTSGEGLTYSQCVDNWKSFVGIKFKCFMPLSLDSDLTMYLKDKALSALKKEWDSVYPKEYLRYNPPRSTSSRRLVNVFLEDSDFDPYNMIMYVISGEYLHDPEFNLSYSLKEKEIKEVGRLFAKMTYKMRACQVIAENLISNGIGKYFKDNGMAKDEHDLTKALHTLAVSGVPKDKSQKH------------------------------------------------------------------------------------------------------------------------------------------------------RDPRVQKGHLYETKQQKAESDIHNRRFKSNKVKKEFICGRSEDNDPDLHETVSAFVTTDLKKYCLNWRYETISIYAQRLNEIYGLPCFFDWLHKRLEKSVLYVSDPHCPPDLDHHIDLDNVPNNQIFIKYPMGGIEGYCQKLWTISTIPYLYLAAHECGVRIASLVQGDNQTIAVTKRVPSTWPYPLKKAEAARVTVNYFMILRERLHDIGHHLKANETIISSHFFVYSKGIYYDGMLISQSLKSIARCVFWSETIVDETRAACSNISTTLAKSIEKGFDRYLAYALNLIKTIQQLLISLGFTINGSMTDDIVGPLLANNRIITKMALLPAPIGGFNYLNMSRLFVRNIGDPVTSSLADLKRMIKAGLLNEVILHQVMTQKPGDSSFLDWASDPYSANLPCTQSMTRVLKNVTARHVLINSPNPMLKGLFHHESQEEDESLAAFLMDRGVIIPRAAHEILDNTITGAREAIAGMLDTTKGLIRASMQRGGLTPRIITRLTTYDYDQFKTGMRLFMGKGTNLLIDQDSCSVQLARALRNHMWAALARGRPIYGLEVPDILESMRGQLIMRHESCHMCMQGSQN--YGWFFVPANCQLDNITASTSSLRVPYIGSTTEERTDMKLSFVKSPSRSLKSAVRIATVYSWAYGDDDRSWNEAWHLARQRANITLEELRMITPISTSTNLAHRLRDKSTQVKYSGTSLIRVARYTTISNDNLSFTIADKKVDTNFIYQQGMLLGLGVLEQLFRLATNTGQANTVLHLHVETECCVIPMTDHPTVPSIHQMRKPHTICTNPLIYDNNPIIEKDAIRIYHQHYRRQI--------VEFVTWSTSQLYHVLAKSTAMSMIELITKFEKDHLNEITTLIGDDDINSFITEFLLVEPRLFTVYLGQCAALNWAFEIHFHRPTGKYQMGELLFTFLSRMSKGVFKILVNALSHPRVYRRFWDSGMIEPVYGPSLDTQNLHHTVCNLIYNCYITYLDLILNNDTDDYPTILCESDEDVVSDRFDNIQARHLCIITDLYCDTKECPPIRGLPPTEKCKMLLKFLRGQSQLDPSGLAWNDQPVLVDQYSCSLTYLRRGCIKQIRLRVDPGFVSDALSDSK------GFQRDTIWGKSDRQLTHNLEPPSDDILTL----------IGSINTDASNIPVIGEGVR-NYEIHAFRRLGVNSTACYKAVEIVSLIRCNFEIGDHGLFLGEGSGAMLVVYRDLLGLSKCYYNSGVSPDARTGQREISPYPSEVSLVEHK----LGQERSVSVLFNGRPEVTWVGSVDCYKYILSQIPTGSLSVIHSDIESLPDKDIVEKLEELSAILSTALILGKAGSTLIIKIMPISGDWVYGFIKFALVHYLKGIIVYPRYSNYVSTECYLVFQGMRASRLVNPEGIKQQIMRIGIRTTPGLICHILARKQNTCIQS--------------------------------------CLGSPITNEGFNINLKSLTHVEKLLVNCGFSINGDKVCRSLLHHDVISGCDGLTNAIIILYKEL------ARFREIHLTSHGIFHAYPVLIESQQRELILDITRKIVGHSILYSRNLIT--LIQVIRNLKSGYITIDLYQNQFTQNLSKSDRALIRATIARRDWMFRLETKEIKEWFKLVGYSALIS------
>PMV-11_PDF-3137_-_L_CDS_translation
------TKNMIQDLGVVMCSSKWFDPFLLWFTLKTEIRLAIKTTT--NNMRKRRYRPSFVKGDRYEILVTRDLVTII----------DIRKFEVYYLTFEMVLMYCDVIEGRLMTDSAMTIDTKYSGLHVRVTYLWDLIDGFFPVLGNSTYQIVALLEPLSLAYLQLRDATLTLRGAFLHHCFSEIQEILVACAAYTEDTYMALTDSLDSIFITGDIHMTGEIFSFFRSFGHPRLEAITAAENVRKYMNQPKVVSYETLMKGHAIFCGIIINGFRDRHGGTWPPIELPEHASSVIRNAQTSGEGLTHSQCVDNWKTFAGVRFKCFMPLSLDSDLTMYLKDKALAALKKEWDSVYPKEYLRYNPPKSTSSRRLVNVFLEDSEFDPYNMIMYVITGEYLKDNDFNLSYSLKEKEIKEVGRLFAKMTYKMRACQVIAENLISNGIGKFFKDNGMAKDEHDLTKALHTLAVSGVPKDKGESH------------------------------------------------------------------------------------------------------------------------------------------------------RGGPPRIPDNYGQQYANRKNPRNNGKGPLGTNSDSFITGSSRSRETDLYETVSAFITTDLKKYCLNWRYETISIFAQRLNEIYGLPSFFQWLHRRLENSVLYVSDPHCPPDLGSHCDLDNVPNDQIFIKYPMGGIEGYCQKLWTISTIPYLYLAAHESGVRIASLVQGDNQTIAVTKRVPSTWPYYLKKSEAARVTTEYFEVLRQRLHDIGHHLKLNETIISSHFFVYSKGIYYDGTLISQSLKSIARCVFWSETIVDETRAACSNISTTLAKSIEKGYDKYLAFSINILKTIQQLLISLGFTINTTMTQDVVCPLLSDHDLLIKMALLPAPIGGFNYLNMSRLFVRNIGDPVTSSLADLKRMINAGILSNEVLHQVMTQAPGDSNFLDWASDPYSANLPCVQSITRLLKNITARHVLINSPNPMLKGLFHDQSSEEDKLLAEFLMDRKVIIPRAAHEILDHTITGAREAIAGMLDTTKGLIRTSMRRGGLTPRIVSKLSTYDYNQFRAGIKLFTSKTRNLLIDQDSCSVQLARALRNHMWASLAKGRPIYGLEVPDILESMRGHLIRRHESCMLCAIGSTH--YGWFFVPAGCQLDNITESTSSLRVPYIGSTTEERTDMKLAFVRSPSRSLKSAVRIATVYSWAYGDDDQSWQEAWALARQRANVTLEELRMITPVSTSTNLAHRLRDKSTQVKYSGTSLVRVARYTTISNDNLSFVIADKKVDTNFIYQQGMLLGLGVLEQLFRPSKDTGDSNTVLHLHVETDCCVIPMSDYLRVPSCHKLGDPITKCQNPLIYDQNPIIEKDAVRIYNQSYRRQM--------VEFVTWSTGQLYHVLAKSTAMSMVELITKFEKDHLNEITALIGDDDINSFITEFLLVDPRLFMVYLGQCVAINWALDIHYHRPGGKYQMGELLFSFISRMSKGVFKILTNALSHSRVYKKFWHSGMIEPVYGPSLDTQNLHSTVYNLIYNCYMTYLDLMLNDELDEFTFILCESDEDLVAERFDNIQARHLAVICDLYCDPKECPQIRGLTPTEKCAVLSEFIRTQARSSPTGLTWNDDPLVVDQFSCSLTYLRRGSIKQIRLRVDPGFVADALDQAQ------DHNGRPQLSSVKSPLHADFGPPKDELSRL----------LSSLATISHNLPVTGEYIR-NYEVHSFRRLGVNSTACYKAVEIATLIAKDIGPDEQGLFLGEGAGSMLVVYKSILNLSKCYYNSGVTAEARAGQRELAPYPAEVGLVEHQ----MGVENMALVLFNGRPEVTWVGNVDCYRYILSNIPTGALSLVHSDIETLPNKDHTERLEELCATLSLALVLGREGSTLIIKLMPRVGDWTQGFLLYALPHYLRGYFVYPRYSNYVSTEVYLVLSGLRVGRLINPEAIKHYIMRNGPRSVPGLISHILTQKQSTCIQS--------------------------------------VHGAPFDRGEFNPYLRGLTPLEKVLINCGFTINGLKICKNLLNHDISGGEHGLVRSALILYREL------LRFNDSQRNQKGMFHAYPVLVDSQIREMIAMIAKKWAGHVILYSEDNSG--LTKLVRDLKAGYLIFHLHSNYISRQLSKTEFGILRARIPKNEWLFQLGTKEIKEWFKLLGYGALIQ------
>X98291_-_L_CDS_translation
------IKEKILSLSLYMQSSQWYEPFLFWFTIKTEMRSTIKSSV--HTSHRRRYVPSFFSGDSFEILISRDLVAIV----------HRRLHHVYYLTFELVLMYCDIIEGRLMTETAMVIDPRYTELLERVRYMWKLIDGFFPTLGNSTYQVVALLEPLSLAYLQLRDVTTELRGAFLNHCFTEIREILNQNGVTDDNTYHEIVEALDYIFITDDIHLTGEIFSFFRSFGHPRLEAITAADNVRKHMNQPKVIVYETLMKGHAIFCGIIINGYRDRHGGSWPPIHLPVHAATSIRNAQASGEGLTYEQCVDNWKSFAGVRFGCFMPLSLDSDLTMYLKDKALAALKKEWDSAYPKEFLRYNPPKSTSSRRLVDVFLNDSTFDPYNMIMYVVSGDYLRDPDFNSSYSLKEKEIKETGRLFAKMTYKMRACQVIAENLIPNGIGKYFRDNGMAKDEHDLTKALHTLAVSGVPKDFKDNY------------------------------------------------------------------------------------------------------------------------------------------------------RGGPRAKTFSSKKTHTGAGISRVSRNEANYRSPEQRGCNTGGPDQIESYETVSAFITADLKKYCLNWRYETISLFAQRLNEIYGLPSFFQWLHRRLERSVLYVSDPHCPPDLDSHVNLDNVPNDQIFIKYPMGGIEGYCQKLWTISTIPYLYLAAHESGVRIASLVQGDNQTIAVTKRVPSSWPYHLKKREAARVTREYFCLLRQRLHDIGHHLKANETIVSSHFFVYSKGIYYDGLLISQSLKSIARCVFWSETIVDETRAACSNIATTIAKSIERGFDRYLAYSLNILKVIQQILISLGFTINSTMTQDVVVPLLSNHDLLIRMALLPAPIGGMNYLNMSRLFVRNIGDPVTSSIADLKRMIGASLMPEETLHQVMTQQPGDSSFLDWASDPYSANLVCIQSITRLLKNITAKYVLINSPNPMLRGLFHDDSKEEDEQLATFLMDRSVIVPRAAHEILDHSITGAREAIAGMLDTTKGLIRTSSRRGGLTTRVIARLSTYDYEQFRSGMVLLTGSKRNYLIDRDSCSVQLARALRSHMWARLARGRPIYGLEVPDVLESMRGHLIQRHATCILCDFGSAN--YGWFFVPSNCQLDDIDRETSALRVPYIGSTTDERTDMKLAFVKSPSRTLRSAVRIATVYSWAYGDDDKSWNEALKLAQQRAKVSLEELKMITPISTSTNLAHRLRDRSTQVKYSGTSLVRVARYTTISNDNLSFVISDKKVDTNFIYQQGMLLGLGVLETLFRLDKDTGPSNTVLHLHVETDCCVIPMVDHPRIPSLHELKFRRELCTNPLIYDSAPIIDREATKLYTQSHRRHL--------VEFVTWSTSQLYHILAKSTALSMIDLVTKFEKDHMNEVSALIGDDDINSFITEFLLVEPRLFTVYLGQCTAINWAFDIHYHRPSGKYQMGELLTSFLARMSKSVFKVFVNALSHPKIYRKFWHSGIIEPIHGPSLDTQNLHITVCNMIYSCYMTYLDLLLNDELDEFTYLLCESDEDIVADRFDNIQARHLCVLSDLYCNPRGCPTIRGLQPVEKCAIMTKHIEAEAKLSLAGPSWNIGPIVIDHFSCSLTYLRRGSIKQIRLRVDPGFIFEALTVTD------PQKPNFQHEQAADMHISNFRPPYDGVAEL----------LGTINSSKHNLPILGTGVY-NYEVHAFRRIGLNSSACYKAVEISTLIKSSMDPEEDSLFLGEGSGSMLITYKEILKLKKCFYNSGVSAESRSGQRELAPYPSEVSLVEHQ----LGAEKTVKVLFNGRPEVTWIGSVDCFNYIISNIQTSSLGLIHSDIETLPTKDITEKLEELSAILALALLLGKVGSVLVIKVMPISGDYVQGFMSYVVPYYREVLIIYPRYSNFISTEAYLVLLGLRANRLIDPERIKQQVMESGIRTIPGLVGHILSIKQLNCIQS--------------------------------------QAGPAITRGEINPILRKLTPIERILISCGLTINGTKICSDVVHHDISSGPDGLLNSSIILLKEL------ARFRDNQRSQQGMFHAYPVLLSSRQRELISRVARKFWGYILLYSSDRRL--LSRLVSNLKSGYLLFDLHQNLFMKNLSKSEKQLIRTGGLKREWLFKLTTKEIKEWFKLIGYSALIR------
>AJ849636_-_L_CDS_translation
------MKEGILDLGLHMHSSQWFETFLFWFTIKTEMRSMIKEQS--HICHKRRYNPIFVSGDAFEVLVSRDLVVII----------DKNTQYVFYLTFELVLMYCDVIEGRLMTETAMAIDQRYSELLSRVRYLWDLIDGFFPTLGNTTYQVVALLEPLSLAYLQLQDVTLELRGAFLDHCFKELYEILEHCGIDTEGTYNSITEGLDYVFITHDIHLTGEIFSFFRSFGHPRLEAVTAAENVRKHMNQPKVISYETMMKGHAVFCGIIINGFRDRHGGSWPPVALPEHASAAIRNAQASGEGLTHDLCIDNWKSFVGFKFGCFMPLSLDSDLTMYLKDKALAALKNEWDSVYPKEYLRYNPPRGTESRRLVEVFLNDSSFDPYNMIMYVVNGSYLKDPEFNLSYSLKEKEIKETGRLFAKMTYKMRACQVIAENLISNGVGKYFRDNGMAKDEHDLTKALHTLAVSGVPKNNKDNH------------------------------------------------------------------------------------------------------------------------------------------------------RGGPPRRTTNREVRSSQDTKTQNRDKVQGGPVYNYLRCQPISPDQGESYETVSAFITADLKKYCLNWRYETISIFAQRLNEIYGLPSFFQWLHRILEKSVLYVSDPHCPPDLDNHIPLDSVPNAQIFIKYPMGGIEGYCQKLWTISTIPYLYLAAYESGVRIASLVQGDNQTIAVTKRVPSSWPYSLKKREASKAAQNYFVVLRQRLHDVGHHLKANETIVSSHFFVYSKGIYYDGLLVSQSLKSIARCVFWSETIVDETRAACSNIATTVAKSIERGYDRYLAYSLNILKIFQQILISLNFTINTTMTQDVVAPIIENGDLLIRMALLPAPIGGLNYLNMSRLFVRNIGDPVTSSIADLKRMIDAGLMPEETLHQVMTQTPGESSYLDWASDPYSANLPCVQSITRLLKNITARYILISSPNPMLKGLFHEGSRDEDEELASFLMDRHIIVPRAAHEILDHSITGAREAIAGMLDTTKGLIRTSMKRGGLTPRVLARLSNYDYEQFRSGITLLTKKGQCYLIDKDSCSVQLAIALRSHMWARLARGRPIYGLEVPDILESMNGYLIKRHESCAICETGSSH--YGWFFVPAGCQLDDVSRETSALRVPYVGSTTEERTDMKLAFVRSPSRSLKSAVRIATVYSWAYGDDEKSWGEAWMLARQRANITLDELRMITPVSTSTNLAHRLRDRSTQVKYSGTSLVRVARYTTISNDNLSFVISEKKVDTNFIYQQGMLLGLGILENLFRLEATTGVSNTVLHLHVETECCVVPMVDHPRIPSLRNIKVTDELCTNPLIYDRSPIIEHDATRLYSQSHRRHL--------VEFVTWSTSQLYHILAKSTAMSMIELITRFEKDHMNEIAALIGDDDINSFITEFLLVEPRLFIVYLGQCAAINWAFDIHYHRPSGKHQMGELLYSLLSRMSKGVYKIFTNALSHPKVYKKFWRSGVIEPIHGPSLDTQNLHVTVCDMIYGSYVTYLDLLLNDELDDYPYLLCESDEDVVTDRFDNIQAKHLCVLADVYCSSKRCPSIIGMSPIEKCTILTHYIKGESVQSPSGTSWNTDPLVVDHYSCSLTYLRCGSIKQIRLRVDPGFVFEALTDVD------FKQPRKAKLDISVVGLTDFSPPCDNVGDF----------LGTINTLRHNLPVTGTGVS-NYEVHAYRRIGLNSSACYKAVEISTLIRPSLEVGEHGLFLGEGSGSMLAAYKEVLKLANCYYNSGVTAEGRAGQREISPYPSEMSLVENQ----MGIERSVKVLFNGKPEVTWVGTTDCYKYIISNIQTSSLGFIHSDIETLPTKDAVEKLEEFASILSLSLILGKIGSITVVKVMPISGDFTQGFIAYAIQYFRESLLAYPRYSNFISTECYLIMIGLKANRLINPEAIKQSIIRAGVRTAPGLVSHILSGKQKGCIQS--------------------------------------FLGDPYIQGDFNKHLKSLTPIEKILVNCGLSINGTKICRDLIHHDIASGPDGLMSSTIILYREL------AHFKDNIRSQHGMFHPYPVLANSRQRELILRIAKKFWGYVLLYSDDPAL--IRQTIKNLKRNHLTFDLHSNPFIKGLSKAEKLLVRTSSLRREWLFTLDTKEVKEWFKLVGYSALIR------
>AY560591/Peste-des-petits-ruminants_virus_strain_Sungri/96_N_protein_P_protein_C_protein_M_protein_F_protein_H_protein_and_L_protein_genes_complete_cds/Peste_des_petits_ruminants_virus/Morbillivirus/NA/NA/NA_translation
------------------HSSQWFETFLFWFTIKTEMRSMIKEQS--HICHKRRYNPIFVSGDAFEVLVSRDLVVII----------DKNTQYVFYLTFELVLMYCDVIEGRLMTETAMVIDQRYSELLSRVRYLWDLIDGFFPTLGNTTYQIVALLEPLSLAYLQLQDVTLELRGAFLDHCFKELYEILEHCGIDTEDTYNSITEGLDYVFITHDIHLTGEIFSFFRSFGHPRLEAVTAAENVRKHMNQPKVISYETMMKGHAVFCGIIINGFRDRHGGSWPPVALPEHASAADRNAQASGEGLTHDLCIDNWKTYVGFKFDCFMPLILDSDLTMYLKDKALAALKNEWDSVYPKEYLRYNPPRGTESRRLVEVFLNDSSFDPYNMIMYVVNGSYLKDPEFNLSYSLKEKEIKETGRLFAKMTYKMRACQVIAENLISNGVGKYFRDNGMAKDEHDLTKALHTLAVSGVPKNNKDNH------------------------------------------------------------------------------------------------------------------------------------------------------RGGPPRRTTGREVRSSQDTKTQNRDKVQGGPMYNYLRCQPISPDQGESYETVSAFITADLKKYCLNWRYETISIFAQRLNEIYGLPSFFQWLHRILEKSVLYVSDPHCPPDLDNHIPLDSVPNARIFIKYPMGGIEGYCQKLWTISTIPYWYLAAYESGVRIASLVQGDNQTIAVTKRVPSSWSYSLKKREASKAAQNYFVVLRQRLHDVGHHLKASETIVSSHFFVYSKGIYYDGLLVSQSLKSIARCVFWFETIVDETRAACSNIATTVAKSIERGYDRYLAYSLNILKIFQQILISLNFTINTTMTQDVVAPIIENGDLLIRMALLPAPIGGLNYLNMSRLFVRNIGDPVTSSIAVLKRMIDAGLMPEETLHQVMTQTPGESSYLDWASDPYSANLPCVQSITRLLKNITARYILISSPNPMLKGLFHEGSRDEDEELASFLMDRHIIVPRAAHEILDHSITKAREAIAGMLDTTKGLIRTSMKRGGLTPRVLARLSNYDYEQFRSGITLLTKKGQCHLIDKDSCSVQLAIALRSHMWARLARGRPIYGLEVPDILESMNGYLIKRHESCAICETGSSH--YGWFFVPAGCQLDEVSRETSALRVPYVGSTTEERTVMKLAFVRSPSRSLKSAVRIATVYSWAYGDDEKSWSEAWMLARQRANITLDELRMITPVSTSTNLAHRLRDRSTQVKYSGTSLVRVARYTTISNDNLSFVISEKKVDTNFIYQQGMLLGLGILENLFRLEATTGVSNTVLHLHVETECCVVPMVDHPRIPSLRNIKVTDELCTNPLIYDRSPIIEHDATRLYSQSHRRHL--------VEFVTRSTSQLYHILAKSTAMSMIELITRFEKDHMNEIAALIGDDDINSFITEFLLVEPRLFIVYLGQCAAINWAFDIHYHRPSGKYQMGELLYSLLSRMSKGVYKIFTNALSHPKVYKKFWRSGVIEPIHGPSLDTQNLHVTVCDMIYGSYVTYLDLLLNDELDDYPYLLCESDEDVVTDRFDNIQAKHLCVLADVYCSSKRCPSIIGVSPIEKCTILTHYIKGESVQSPSGTSWNTDPLVVDHYSCSLTYLRRGSIKQIRLRVDPGFVFEALTDVD------FKQPRKAKLDISVIGLTDFSPPCDNVGDF----------LGTINTLRHNLPVTGTGVS-NYEVHAYRRIGLNSSACYKGVEISTLIKPSLEVGEHGLFLGEGSGSMLAAYKEVLKLANCYYNSGVTAEGRAGQREISPYPSEMSLVENQ----MGIERSVKVLFNGKPEVTWVGTTDCYKYIISNIQTSSLGCIHSDIETLPTKDAVEKLEEFASILSLSLILGKTGSITVVKIMPISGDFTQGFIAYAIQYFRESLLAYPRYSNFISTECYLIMIGLKANRLINPEAIKQSIIRAGVRTAPGLVSHILSEKQKGCIQS--------------------------------------FLGDPYIQGDFNKHLKALTPIEKILVNCGLSINGTKICRDLLHHDIASGPDGLMSSTIILYREF------AHFKDNIRSQHGMFHPYPVLANSRQRELILRIAKKFWGYVLLYSDDPAL--IRQTIKNLKRNHLTCDLHSNPFIKGLSEAEKLLVRTSSLRREWLFTLDTKEVKEWFKLVG------------
>AJ555616/Peste-des-petits-ruminants_virus_mRNA_for_polymerase_(L_gene)/Peste_des_petits_ruminants_virus/Morbillivirus/NA/NA/NA_translation
------------------HSSQWFETFLFWFTIKTEMRSMIKEQS--HICHKRRYNPIFVSGDAFEVLVSRDLVVII----------DKNTQYVFYLTFELVLMYCDVIEGRLMTETAMAIDQRYSELLNRVRYLWDLIDGFFPTLGNTTYQVVALLEPLPLAYLQLQDVTLELRGAFLDHCFKELYEILEHCGIDTEGTYNSITEGLDYVFITHDIHLTGEIFSFFRSFGHPRLEAVTAAENVRKHMNQPKVISYETMMKGHAVFCGIIINGFRDRHGGSWPPVALPEHASAAIRNAQASGEGLTHDLCIDNWKSFVGFRFGCFMPLSLDSDLTMYLKDKALAALKNEWDSVYPKEYLRYNPPRGTESRRLVEVFLNDSSFDPYNMIMYVVNGSYLKDPEFNLSYSLKEKEIKETGRLFAKMTYKMRACQVIAENLISNGVGKYFRDNGMAKDEHDLTKALHTLAVSGVPKNNKDNH------------------------------------------------------------------------------------------------------------------------------------------------------RGGPPRRTTSREMRSSQDINTQNRDKIQGGPMYNYLRCQPTGPDQGESYETVSAFITADLKKYCLNWRYETISIFAQRLNEIYGLPSFFQWLHRVLEKSVLYVSDPHCPPDLDDHIPLDSVPNAQIFIKYPMGGVEGYCQKLWTISTIPYLYLAAYESGVRIASLVQGDNQTIAVTKRVPSSWPYSLKKREASKAAQNYFVVLRQRLHDVGHHLKANETIVSSHFFVYSKGIYYDGLLVSQSLKSIARCVFWSETIVDETRAACSNIATTIAKSIERGYDRYLAYSLNILKIFQQILISLDFTINTTMTQDVVAPIIENGDLLIRMALLPAPIGGLNYLNMSRLFVRNIGDPVTSSIADLKRMIAAGLMPEETLHQVMTQTPGESSYLDWASDPYSANLTCVQSITRLLKNITARYILISSPNPMLKGLFHEGSRDEDEELASFLMDRHIIVPRAAHEILDHSITGAREAIAGMLDTTKGLIRTSMKRGGLTPRVLARLSNYDYEQFRSGITLLTKKGQCYLIDKDSCSVQLAIALRDHMWARLARGRPIYGLEVPDILESMNGYLIKRHESCAICETGSSH--YGWFFVPAGCQLDDVSRETSALRVPYVGSTTEERTDMKLAFVRSPSRALKSAVRIATVYSWAYGDDEKSWSEAWMLARQRADITLDELRMITPVSTSTNLAHRLRDRSTQVKYSGTSLVRVARYTTISNDNLSFVISEKKVDTNFIYQQGMLLGLGILENLFRLEATTGVSNTVLHLHVETECCVVPMVDHPRIPSLRNIKVTNELCTNPLIYDRSPIIEHDATRLYSQSHRRHL--------VEFVTWSTSQLYHILAKSTAMSMIELITRFEKDHMNEIAALIGDDDINSFITEFLLVEPRLFIVYLGQCAAINWAFDIHYHRPSGKYQMGELLYSLLSRMSKGVYKIFTNALSHPKVYKKFWRSGVIEPIHGPSLDTQNLHVTVCDMIYGSYVTYLDLLLNDELDDYPYLLCESDEDVVTDRFDNIQAKHLCVLADVYCSSKRCPSIIGMSPIEKCTILTHYIKGESVQSPSGISWNTDPLVVDHYSCSLTSFARGSIKQIRLRVDPGFVFEALTDID------FKQPRKAKLDVSVVGLTDFSPPWDNVGDF----------LGTINTLRHNLPVTGTGVS-NYEVHAYRRIGLNSSACYKAVEISTLIKSSLEVGENGLFLGEGSGSMLAAYKEVLKLANCYYNSGVTAEGRAGQREISPYPSEMSLVENQ----MGIERSVKVLFNGKPEVTWVGTTDCYKYIISNIQTSSLGFIHSDIETLPTKDAVEKLEEFASILSLSLILGKIGSITVVKIMPISGDFTQGFIAYAIQYFRESLLAYPRYSNFISTECYLIMIGLKANRLINPEAIKQSIIRVGTRTAPGLVSHILSEKQKGCIQS--------------------------------------FLGDPYIQGDFNKHLKALTPIEKILVNCGLSINGTKICRDLIHHDIASGPDGLMSSTIILYREL------AHFKDNIRSQHGMFHPYPVLASSRQRELILRIAKKFWGYVLLYSDDPAL--IKQTIKNLKRNHLTFDLHSNPFIKGLSKAEKLLVRTSSLRREWLFTLNTKEVKEWFKLVG------------
>EU267273/Peste-des-petits-ruminants_virus_strain_ICV89_complete_genome/Peste_des_petits_ruminants_virus/Morbillivirus/goat/Cote_d'Ivoire/1989_translation
------------------HSSQWFETFLFWFTIKTEMRSMIKEQS--HICHKRRYNPVFVSGDAFEVLVSRDLVAII----------GKNTQYVYYLTFELVLMYCDVIEGRLMTETAMAIDQRYSELLSRVRYLWDLIDGFFPTLGNTTYQVVALLEPLSLAYLQLQDVTLELRGAFLDHCFKELYEILEHCGIDTEGTYNSITEGLDYVFITHDIHLTGEIFSFFRSFGHPRLEAVTAAENVRKHMNQPKVISYETMMKGHAVFCGIIINGFRDRHGGSWPPVALPEHASAAIRNAQASGEGLTHDLCIDNWKSFVGFRFGCFMPLSLDSDLTMYLKDKALAALKNEWDSVYPKEYLRYNPPRGTESRRLVEVFLNDSSFDPYNMIMYVVNGSYLKDPEFNLSYSLKEKEIKETGRLFAKMTYKMRACQVIAENLISNGVGKYFRDNGMAKDEHDLTKALHTLAVSGVPKNNKDSH------------------------------------------------------------------------------------------------------------------------------------------------------RGGPPRRTTSREMRSNQDINRQNRDKVQGEAMYNYLRCQPISPDQSESYETVSAFITADLKKYCLNWRYETISIFAQRLNEIYGLPSFFQWLHRVLEKSVLYVSDPHCPPDLDDHVPLDNVPNAQIFIKYPMGGIEGYCQKLWTISTIPYLYLAAYESGVRIASLVQGDNQTIAVTKRVPSSWPYSLKKREASKAAQNYFVVLRQRLHDVGHHLKANETIVSSHFFVYSKGIYYDGLLVSQSLKSIARCVFWSETIVDETRAACSNIATTIAKSIERGYDRYLAYSLNILKIFQQILISLNFTINTTMTQDVVAPIIENGDLLIRMALLPAPIGGLNYLNMSRLFVRNIGDPVTSSIADLKRMIDAGLMPEETLHQVMTQTPGESSYLDWASDPYSANLTCVQSITRLLKNITARYILISSPNPMLKGLFHEGSRDEDEELASFLMDRHIIVPRAAHEILDHSITGAREAIAGMLDTTKGLIRTSMKRGGLTPRVLARLSNYDYEQFRSGITLLTQKGKCYLIDKDSCSVQLAIALRGHMWARLARGRPIYGLEVPDILESMNGYLIKRHESCAICETGSNH--YGWFFVPAGCQLDDVSRETSALRVPYVGSTTEERTDMKLAFVRSPSRSLKSAVRIATVYSWAYGDDEKSWNEAWMLARQRADITLDELRMITPVSTSTNLAHRLRDRSTQVKYSGTSLVRVARYTTISNDNLSFVISEKKVDTNFIYQQGMLLGLGILENLFRLEATTGVSNTVLHLHVETECCVVPMVDHPRIPSLRDIKVTSELCTNPLIYDKSPIIDHDATRLYSQSHRRHL--------VEFVTWSTSQLYHILAKSTAMSMIELITRFEKDHMNEIAALIGDDDINSFITEFLLVEPRLFIVYLGQCAAINWAFDIHYHRPSGKYQMGELLYSLLSRMSKGVYKIFTNALSHPKVYKKFWRSGIIEPTHGPSLDTQNLHVTVCDMIYGSYVTYLDLLLNDELDDYTYLLCESDEDVVTDRFDNIQAKHLCVLADLYCTSKRCPSIIGMSPIEKCTVLTHYIKGESIQSPSGTSWNTGPLVVDHYSCSLTYLRRGSIKQIRLRVDPGFVFEALTDID------IKQPCKAKLDVSVVGLTDFSPPWDNVGDF----------LGTINTLRHNLPVTGTGVS-NYEVHAYRRIGLNSSACYKAVEISTLIKSSLEVGEHGLFLGEGSGSMLAAYKEVLKLANCYYNSGVTAEDRAGQREISPYPSEMSLVENQ----MGIERSVKVLFNGKPEVTWVGTTDCYKYIISNIQTSSLGLIHSDIETLPNKDAVEKLEEFASILSLSLILGKIGSITVIKIMPISGDFTQGFIGYAIQYFRESLLAYPRYSNFISTECYLIMIGLKANRLINPEAIKQSIIRVGTRTAPGLVSHILSEKQKGCIQS--------------------------------------FLGDPYIQGDFNKHLKALTPIERILVNCGLSINGTKICKDLIHHDVASGPDGLMSSTIILYREL------AHFKDNIRSQHGMFHPYPVLASSRQRELILRIAKKFWGYVLLYSDDPRL--IGQAIKNLKRNHLTFDLHSNPFIKGLSKAEKLLVRTSSLRREWLFTIETKEVKEWFKLVG------------
>EU267274/Peste-des-petits-ruminants_virus_strain_Ng76/1_complete_genome/Peste_des_petits_ruminants_virus/Morbillivirus/goat/Nigeria/1976_translation
------------------HSSQWFETFLFWFTIKTEMRSMIKEQS--HICHKRRYNPIFVSGDAFEVLVSRDLVVII----------DKNTQYVFYLTFELVLMYCDVIEGRLMTETAMAIDQRYSELLNRVRYLWDLIDGFFPTLGNTTYQVVALLEPLSLAYLQLQDVTLELRGAFLDHCFKELYEILEHCGIDTEGTYNSITEGLDYVFITHDIHLTGEIFSFFRSFGHPRLEAVTAAENVRKHMNQPKVISYETMMKGHAVFCGIIINGFRDRHGGSWPPVALPEHASAAIRNAQASGEGLTHDLCIDNWKSFVGFKFGCFMPLSLDSDLTMYLKDKALAALKNEWDSVYPKEYLRYNPPRGTESRRLVEVFLNDSSFDPYNMIMYVVNGSYLKDPEFNLSYSLKEKEIKETGRLFAKMTYKMRACQVIAENLISNGVGKYFRDNGMAKDEHDLTKALHTLAVSGVPKNNKDNH------------------------------------------------------------------------------------------------------------------------------------------------------RGGPPRRTASREMRSSQAINTQNRDRIQGGPMYNYLRCQPTSSDQGESYETVSAFITADLKKYCLNWRYETISIFAQRLNEIYGLPSFFQWLHRVLEKSVLYVSDPHCPPDLDDHIPLDSVPNAQIFIKYPMGGIEGYCQKLWTISTIPYLYLAAYESGVRIASLVQGDNQTIAVTKRVPSSWPYSLKKREASKAAQNYFVVLRQRLHDVGHHLKANETIVSSHFFVYSKGIYYDGLLVSQSLKSIARCVFWSETIVDETRAACSNIATTIAKSIERGYDRYLAYSLNILKIFQQILISLDFTINTTMTQDVVAPIIENGDLLIRMALLPAPIGGLNYLNMSRLFVRNIGDPVTSSIADLKRMIDAGLMPEETLHQVMTQTPGESSYLDWASDPYSANLTCVQSITRLLKNITARYILISSPNPMLKGLFHEGSRDEDEELASFLMDRHIIVPRAAHEILDHSITGAREAIAGMLDTTKGLIRTSMKRGGLTPRVLARLSNYDYEQFRSGITLLTKKGQCYLIDKDSCSVQLAIALRGHMWARLARGRPIYGLEVPDVLESMNGYLIKRHESCAICETGSSH--YGWFFVPAGCQLDDVSRETSALRVPYVGSTTEERTDMKLAFVRSPSRSLKSAVRIATVYSWAYGDDEKSWSEAWMLARQRADITLDELRMITPVSTSTNLAHRLRDRSTQVKYSGTSLVRVARYTTISNDNLSFVISEKKVDTNFIYQQGMLLGLGILENLFRLEATTGVSNTVLHLHVETECCVVPMVDHPRIPSLRNIKVTNELCTNPLIYDRSPIIEHDATRLYSQSHRRHL--------VEFVTWSTSQLYHILAKSTAMSMIELITRFEKDHMNEIAALIGDDDINSFITEFLLVEPRLFIVYLGQCAAINWAFDIHYHRPSGKYQMGELLYSLLSRMSKGVYKIFTNALSHPKVYKKFWRSGVIEPIHGPSLDTQNLHVTVCDMIYGSYVTYLDLLLNDELDAYPYLLCESDEDVVTDRFDNIQAKHLCVLADVYCSSKRCPSIIGMSPIEKCTILTHYIKGESVQSPSGISWNTDPLVVDHYSCSLTYLRRGSIKQIRLRVDPGFVFEALTDID------FKQPRKAKLDASIVGLTDFSPPWDNVGDF----------LGTINTLRHNLPVTGTGVS-NYEVHAYRRIGLNSSACYKAVEISTLIKSSLEVGEDGLFLGEGSGSMLAAYKEVLKLANCYYNSGVTAEGRAGQREISPYPSEVSLVESQ----MGVERSVKVLFNGKPEVTWVGTTDCYKYIISNIQTSSLGFIHSDIETLPTKDAVEKLEEFASILSLSLILGKIGSITVVKIMPISGDFTQGFIAYAIQYFRESLLAYPRYSNFISTECYLIMIGLKANRLINPEAIKQSIIRVGTRTAPGLVSHILSEKQKGCIQS--------------------------------------FLGDPYIQGDFNKHLKALTPIEKILVNCGLSINGTKICRDLIHHDIASGPDGLMSSTIILYREL------AHFKDNIRSQHGMFHPYPVLASSRQRELILRIAKKFWGYVLLYSDDPAL--IKQTIKNLKRNHLTFDLHSNPFIKGLSKAEKLLVRTSSLRREWLFTLDTKEVKEWFKLVG------------
>HQ197753/Peste-des-petits-ruminants_virus_strain_Nigeria/75/1_complete_genome/Peste_des_petits_ruminants_virus/Morbillivirus/caprine_goat/Nigeria/NA_translation
------------------HSSQWFETFLFWFTIKTEMRSMIKEQS--HICHKRRYNPIFVSGDAFEVLVSRDLVVII----------DKNTQYVFYLTFELVLMYCDVIEGRLMTETAMAIDQRYSELLNRVRYLWDLIDGFFPTLGNTTYQVVALLEPLSLAYLQLQDVTLELRGAFLDHCFKELYEILEHCGIDTEGTYNSITEGLDYVFITHDIHLTGEIFSFFRSFGHPRLEAVTAAENVRKHMNQPKVISYETMMKGHAVFCGIIINGFRDRHGGSWPPVALPEHASAAIRNAQASGEGLTHDLCIDNWKSFVGFRFGCFMPLSLDSDLTMYLKDKALAALKNEWDSVYPKEYLRYNPPRGTESRRLVEVFLNDSSFDPYNMIMYVVNGSYLKDPEFNLSYSLKEKEIKETGRLFAKMTYKMRACQVIAENLISNGVGKYFRDNGMAKDEHDLTKALHTLAVSGVPKNNKDNH------------------------------------------------------------------------------------------------------------------------------------------------------RGGPPRRTTSREMRSSQDINTQNRDKIQGGPMYNYLRCQPTGPDQGESYETVSAFITADLKKYCLNWRYETISIFAQRLNEIYGLPSFFQWLHRVLEKSVLYVSDPHCPPDLDDHIPLDSVPNAQIFIKYPMGGVEGYCQKLWTISTIPYLYLAAYESGVRIASLVQGDNQTIAVTKRVPSSWPYSLKKREASKAAQNYFVVLRQRLHDVGHHLKANETIVSSHFFVYSKGIYYDGLLVSQSLKSIARCVFWSETIVDETRAACSNIATTIAKSIERGYDRYLAYSLNILKIFQQILISLDFTINTTMTQDVVAPIIENGDLLIRMALLPAPIGGLNYLNMSRLFVRNIGDPVTSSIADLKRMIAAGLMPEETLHQVMTQTPGESSYLDWASDPYSANLTCVQSITRLLKNITARYILISSPNPMLKGLFHEGSRDEDEELASFLMDRHIIVPRAAHEILDHSITGAREAIAGMLDTTKGLIRTSMKRGGLTPRVLARLSNYDYEQFRSGITLLTKKGQCYLIDKDSCSVQLAIALRDHMWARLARGRPIYGLEVPDILESMNGYLIKRHESCAICETGSSH--YGWFFVPAGCQLDDVSRETSALRVPYVGSTTEERTDMKLAFVRSPSRALKSAVRIATVYSWAYGDDEKSWSEAWMLARQRADITLDELRMITPVSTSTNLAHRLRDRSTQVKYSGTSLVRVARYTTISNDNLSFVISEKKVDTNFIYQQGMLLGLGILENLFRLEATTGVSNTVLHLHVETECCVVPMVDHPRIPSLRNIKVTNELCTNPLIYDRSPIIEHDATRLYSQSHRRHL--------VEFVTWSTSQLYHILAKSTAMSMIELITRFEKDHMNEIAALIGDDDINSFITEFLLVEPRLFIVYLGQCAAINWAFDIHYHRPSGKYQMGELLYSLLSRMSKGVYKIFTNALSHPKVYKKFWRSGVIEPIHGPSLDTQNLHVTVCDMIYGSYVTYLDLLLNDELDDYPYLLCESDEDVVTDRFDNIQAKHLCVLADVYCSSKRCPSIIGMSPIEKCTILTHYIKGESVQSPSGISWNTDPLVVDHYSCSLTYLRRGSIKQIRLRVDPGFVFEALTDID------FKQPRKAKLDVSVVGLTDFSPPWDNVGDF----------LGTINTLRHNLPVTGTGVS-NYEVHAYRRIGLNSSACYKAVEISTLIKSSLEVGENGLFLGEGSGSMLAAYKEVLKLANCYYNSGVTAEGRAGQREISPYPSEMSLVENQ----MGIERSVKVLFNGKPEVTWVGTTDCYKYIISNIQTSSLGFIHSDIETLPTKDAVEKLEEFASILSLSLILGKIGSITVVKIMPISGDFTQGFIAYAIQYFRESLLAYPRYSNFISTECYLIMIGLKANRLINPEAIKQSIIRVGTRTAPGLVSHILSEKQKGCIQS--------------------------------------FLGDPYIQGDFNKHLKALTPIEKILVNCGLSINGTKICRDLIHHDIASGPDGLMSSTIILYREL------AHFKDNIRSQHGMFHPYPVLASSRQRELILRIAKKFWGYVLLYSDDPAL--IKQTIKNLKRNHLTFDLHSNPFIKGLSKAEKLLVRTSSLRREWLFTLNTKEVKEWFKLVG------------
>JX217850/Peste-des-petits-ruminants_virus_strain_Tibet/Bharal/2008_complete_genome/Peste_des_petits_ruminants_virus/Morbillivirus/wild_bharal/China/2008_translation
------------------HSSQWFETFLFWFTIKTEMRSMIKEQS--HICHKRRYNPIFVSGDAFEVLVSRDLVVII----------DKNTQYVFYLTFELVLMYCDVIEGRLMTETAMAIDQRYSELLSRVRYLWDLIDGFFPTLGNTTYQIVALLEPLSLAYLQLQDVTLELRGAFLDHCFKELYEILEHCGIDTEGTYNSITEGLDYVFITHDIHLTGEIFSFFRSFGHPRLEAVTAAENVRKHMNQPKVISYETMMKGHAVFCGIIINGFRDRHGGSWPPVALPEHASAAIRNAQASGEGLTHDLCIDNWKSFVGFKFGCFMPLSLDSDLTMYLKDKALAALKNEWDSVYPKEYLRYNPPRGTESRRLVEVFLNDSSFDPYNMIMYVVNGSYLKDPEFNLSYSLKEKEIKETGRLFAKMTYKMRACQVIAENLISNGVGKYFRDNGMAKDEHDLTKALHTLAVSGVPKNNKDNH------------------------------------------------------------------------------------------------------------------------------------------------------RGGPPRRTTSREVRSSQDTKTQNRDKVQGGPMYNYLRCQPISPDQGESYETVSAFITADLKKYCLNWRYETISIFAQRLNEIYGLPSFFQWLHRILEKSVLYVSDPHCPPDLDNHIPLDSVPNAQIFIKYPMGGIEGYCQKLWTISTIPYLYLAAYESGVRIASLVQGDNQTIAVTKRVPSSWPYSLKKKEASRAAQNYFVVLRQRLHDVGHHLKANETIVSSHFFVYSKGIYYDGLLVSQSLKSIARCVFWSETIVDETRAACSNIATTVAKSIERGYDRYLAYSLNILKIFQQILISLNFTINTTMTQDVVAPIIENGDLLIRMALLPAPIGGLNYLNMSRLFVRNIGDPVTSSIADLKRMIDAGLMPEETLHQVMTQTPGESSYLDWASDPYSANLPCVQSITRLLKNITARYILISSPNPMLRGLFHEGSRDEDEELASFLMDRHIIVPRAAHEILDHSITGAREAIAGMLDTTKGLIRTSMKRGGLTPRVLARLSNYDYEQFRSGITLLTKKGQCYLIDKDSCSVQLAIALRSHMWARLARGRPIYGLEVPDILESMNGYLIKRHESCAICETGSSH--YGWFFVPAGCQLDDISRETSALRVPYVGSTTEERTDMKLAFVRSPSRSLKSAVRIATVYSWAYGDDEKSWSEAWMLARQRANITLDELRMITPVSTSTNLAHRLRDRSTQVKYSGTSLVRVARYTTISNDNLSFVISEKKVDTNFIYQQGMLLGLGILENLFRLEATTGVSNTVLHLHVETECCVVPMVDHPRIPSLRNIKVTDELCTNPLIYDRSPIIEHDATRLYSQSHRRHL--------VEFVTWSTSQLYHILAKSTAMSMIELITRFEKDHMNEIAALIGDDDINSFITEFLLVEPRLLIVYLGQCAAINWAFDIHYHRPSGKYQMGELLYSLLSRMSKGVYKIFTNALSHPKVYKKFWRSGVIEPIHGPSLDTQNLHVTVCDMIYGSYVTYLDLLLNDELDDYPYLLCESDEDVVTDRFDNIQAKHLCVLADVYCSSKRCPSIIGMSPIEKCTILTHYIKGESVQSPSGTSWNTDPLVVDHYSCSLTYLRRGSIKQIRLRVDPGFVFEALTDVD------LKQPRKAKLDISVVGLTDFSPPCDNVGDF----------LGTINTLRHNLPVTGTGVS-NYEVHAYRRIGLNSSACYKAVEISTLIKPSLEVGEHGLFLGEGSGSMLAAYKEVLKLANCYYNSGVTTEGRAGQREISPYPSEMSLVENQ----MGIERSVKVLFNGKPEVTWVGTTDCYKYIISNIQTSSLGFIHSDIETLPTKDAVEKLEEFASILSLSLILGKIGSITVVKIMPISGDFTQGFIAYAIQYFRESLLAYPRYSNFISTECYLIMIGLKANRLINPEAIKQSIIRAGVRTAPGLVSHILSEKQKGCIQS--------------------------------------FLGDPYIQGDFNKHLKSLTPIEKILVNCGLSINGTKICRDLIHHDIASGPDGLMSSTIILYREL------AHFKDNIRSQHGMFHPYPVLANSRQRELILRIAKKFWGYVLLYSDDPAL--IRQTIKNLKRNHLTFDLHSNPFIKGLSKAEKLLVRTSPLRREWLFTLDTKEVKEWFKLVG------------
>KC594074/Peste-des-petits-ruminants_virus_isolate_Morocco_2008_complete_genome/Peste_des_petits_ruminants_virus/Morbillivirus/alpine_goat/Morocco/2008_translation
------------------HSSQWFETFLFWFTIKTEMRSMIKEQS--HICHKKRYNPIFVSGDAFEVLVSRDLVVII----------DKNTQYVFYLTFELVLMYCDVIEGRLMTETAMAIDQRYSELLSRVRYLWDLIDGFFPTLGNTTYQIVALLEPLSLAYLQLQDVTLELRGAFLDHCFKELYEILEHCGIDTEGTYNSITEGLDYVFITHDIHLTGEIFSFFRSFGHPRLEAVTAAENVRKHMNQPKVISYETMMKGHAVFCGIIINGFRDRHGGSWPPVALPEHASAAIRNAQASGEGLTHDLCIDNWKSFVGFKFGCFMPLSLDSDLTMYLKDKALAALKNEWDSVYPKEYLRYNPPRGTESRRLVEVFLNDSSFDPYNMIMYVVNGSYLKDPEFNLSYSLKEKEIKETGRLFAKMTYKMRACQVIAENLISNGVGKYFRDNGMAKDEHDLTKALHTLAVSGVPKNNKDNH------------------------------------------------------------------------------------------------------------------------------------------------------RGGPPRRKTSRDVRPNQDTKTQDRDKVQGGPMYNYLRCRPISPDQGESYETVSAFITADLKKYCLNWRYETISIFAQRLNEIYGLPSFFQWLHRILEKSVLYVSDPHCPPDLDNHIPLDSVPNAQIFIKYPMGGIEGYCQKLWTISTIPYLYLAAYESGVRIASLVQGDNQTIAVTKRVPSSWPYSLKKREASKAARNYFVVLRQRLHDVGHHLKANETIVSSHFFVYSKGIYYDGLLVSQSLKSIARCVFWSETIVDETRAACSNIATTVAKSIERGYDRYLAYSLNILKIFQQILISLNFTINTTMTQDVVAPIIENGDLLIRMALLPAPIGGLNYLNMSRLFVRNIGDPVTSSIADLKRMIDAGLMPEETLHQVMTQTPGESSYLDWASDPYSANLPCVQSITRLLKNITARYILISSPNPMLKGLFHEGSRDEDEELASFLMDRHIIVPRAAHEILDHSITGAREAIAGMLDTTKGLIRTSMRRGGLTPRVLARLSNYDYEQFRSGIALLTKKGQCYLIDKDSCSVQLAIALRSHMWARLARGRPIYGLEVPDILESMNGYLIKRHESCAICETGSSH--YGWFFVPAGCQLDDVSRETSALRVPYVGSTTEERTDMKLAFVRSPSRSLKSAVRIATVYSWAYGDDEKSWSEAWMLARQRANITLDELRMITPVSTSTNLAHRLRDRSTQVKYSGTSLVRVARYTTISNDNLSFVISEKKVDTNFIYQQGMLLGLGILENLFRLEATTGVSNTVLHLHVETECCVVPMVDHPRIPSLRNIKVTDELCTNPLIYDRSPIIEHDATRLYSQSHRRHL--------VEFVTWSTSQLYHILAKSTAMSMIELITRFEKDHMNEIAALIGDDDINSFITEFLLVEPRLFIVYLGQCAAINWAFDIHYHRPSGKYQMGELLYSLLSRMSKGVYKIFTNALSHPKVYKKFWRSGVIEPIHGPSLDTQNLHVTVCDMIYGSYVTYLDLLLNDELDDYPYLLCESDEDVVTDRFDNIQAKHLCVLADVYCSSKRCPSIIGMSPIEKCTILTHYIKGESVQSPSGTSWNTDPLVVDHYSCSLTYLRRGSIKQIRLRVDPGFIFEALTDVD------FKQPRKAKLDISVVGLTDFSPPCDNVGDF----------LGTINTLRHNLPVTGTGVS-NYEVHAYRRIGLNSSACYKAVEISTLIKPYLEVGEHGLFLGEGSGSMLAAYKEVLKLANCYYNSGVTAEGRAGQREISPYPSEMSLVENQ----MGIERSVKVLFNGKPEVTWVGTTDCYKYIISNIQTSSLGFIHSDIETLPTKDAVEKLEEFASILSLSLILGKIGSITVVKIMPISGDFTQGFIAYAIQYFRESLLAYPRYSNFISTECYLIMIGLKANRLMNPEAIKQGIIRAGVRTAPGLVSHILSEKQKGCIQS--------------------------------------FLGDPYIQGDFNKHLKSLTPIEKILVNCGLSINGTKICRDLIHHDIASGPDGLMSSTIILYREL------AHFKDNIRSQHGMFHPYPVLANSRQRELILRIAKKFWGYVLLYSDDPAL--IRQTIKNLKRNHLTFDLHNNPFIKGLSKAEKLLVRTSSLRREWLFTLDTKEVKEWFKLVG------------
>KF727981/Peste-des-petits-ruminants_virus_isolate_Sungri/96_complete_genome/Peste_des_petits_ruminants_virus/Morbillivirus/goat/India/1996_translation
------------------HSSQWFETFLFWFTIKTEMRSMIKEQS--HICHKRRYNPIFVSGDAFEVLVSRDLVVII----------DKNTQYVFYLTFELVLMYCDVIEGRLMTETAMVIDQRYSELLSRVRYLWDLIDGFFPTLGNTTYQIVALLEPLSLAYLQLQDVTLELRGAFLDHCFKELYEILEHCGIDTEDTYNSITEGLDYVFITHDIHLTGEIFSFFRSFGHPRLEAVTAAENVRKHMNQPKVISYETMMKGHAVFCGIIINGFRDRHGGSWPPVALPEHASAADRNAQASGEGLTHDLCIDNWKTYVGFKFDCFMPLILDSDLTMYLKDKALAALKNEWDSVYPKEYLRYNPPRGTESRRLVEVFLNDSSFDPYNMIMYVVNGSYLKDPEFNLSYSLKEKEIKETGRLFAKMTYKMRACQVIAENLISNGVGKYFRDNGMAKDEHDLTKALHTLAVSGVPKNNKDNH------------------------------------------------------------------------------------------------------------------------------------------------------RGGPPRRTTNREVRSSQDTKTQNRDKVQGGPVYNYLRCQPISPDQGESYETVSAFITADLKKYCLNWRYETISIFAQRLNEIYGLPSFFQWLHRILEKSVLYVSDPHCPPDLDNHIPLDSVPNAQIFIKYPMGGIEGYCQKLWTISTIPYLYLAAYESGVRIASLVQGDNQTIAVTKRVPSSWPYSLKKREASKAAQNYFVVLRQRLHDVGHHLKANETIVSSHFFVYSKGIYYDGLLVSQSLKSIARCVSWFETIVDETRAACSNIATTVAKSIERGYDRYLAYSLNILKIFQQILISLNFTINTTMTQDVVAPIIENGDLLIRMALLPAPIGGLNYLNMSRLFVRNIGDPVTSSIADLKRMIDAGLMPEETLHQVMTQTPGESSYLDWASDPYSANLPCVQSITRLLKNITARYILISSPNPMLKGLFHEGSRDEDEELASFLMDRHIIVPRAAHEILDHSITGAREAIAGMLDTTKGLIRTSMKRGGLTPRVLARLSNYDYEQFRSGITLLTKKGQCYLIDKDSCSVQLAIALRSHMWARLARGRPIYGLEVPDILESMNGYLIKRHESCAICETGSSH--YGWFFVPAGCQLDVVSRETSALRVPYVGSTTEERTDMKLAFVRSPSRSLKSAVRIATVYSWAYGDDEKSWGEAWMLARQRANITLDELRMITPVSTSTNLAHRLRDRSTQVKYSGTSLVRVARYTTISNDNLSFVISEKKVDTNFIYQQGMLLGLGILENLFRLEATTGVSNTVLHLHVETECCVVPMVDHPRIPSLRNIKVTDELCTNPLIYDRSPIIEHDATRLYSQSHRRHL--------VEFVTWSTSQLYHILAKSTAMSMIELITRFEKDHMNEIAALIGDDDINSFITEFLLVEPRLFIVYLGQCAAINWAFDIHYHRPSGKHQMGELLYSLLSRMSKGVYKIFTNALSHPKVYKKFWRSGVIEPIHGPSLDTQNLHVTVCDMIYGSYVTYLDLLLNDELDDYPYLLCESDEDVVTDRFDNIQAKHLCVLADVYCSSKRCPSIIGMSPIEKCTILTHYIKGESVQSPSGTSWNTDPLVVDHYSCSLTYLRCGSIKQIRLRVDPGFVFEALTDVD------FKQPRKAKLDISVVGLTDFSPPCDNVGDF----------LGTINTLRHNLPVTGTGVS-NYEVHAYRRIGLNSSACYKAVEISTLIRPSLEVGEHGLFLGEGSGSMLAAYKEVLKLANCYYNSGVTAEGRAGQREISPYPSEMSLVENQ----MGIERSVKVLFNGKPEVTWVGTTDCYKYIISNIQTSSLGFIHSDIETLPTKDAVEKLEEFASILSLSLILGKIGSITVVKVMPISGDFTQGFIAYAIQYFRESLLAYPRYSNFISTECYLIMIGLKANRLINPEAIKQSIIRAGVRTAPGLVSHILSGKQKGCIQS--------------------------------------FLGDPYIQGDFNNHLKSLTPIEKILVNCGLSINGTKICRDLIHHDIASGPDGLMSSTIILYREL------AHFKDNIRSQHGMFHPYPVLANSRQRELILRIAKKFWGYVLLYSDDPAL--IRQTIKNLKRNHLTFDLHSNPFIKGLSKAEKLLVRTSSLRREWLFTLDTKEVKEWFKLVG------------
>KJ466104/Peste-des-petits-ruminants_virus_strain_Ghana/NK1/2010_complete_genome/Peste_des_petits_ruminants_virus/Morbillivirus/sheep/Ghana/2010_translation
------------------HSSQWFETFLFWFTIKTEMRSMIKEQS--HICHKRRYNPIFVSGDAFEVLVSRDLVVII----------DKNTQYVFYLTFELVLMYCDVIEGRLMTETAMAIDQRYSELLNRVRYLWDLIDGFFPTLGNTTYQVVALLEPLSLAYLQLQDVTLELRGAFLDHCFKELYEILEHCGIDTEGTYNSITEGLDYVFITHDIHLTGEIFSFFRSFGHPRLEAVTAAENVRKHMNQPKVISYETMMKGHAVFCGIIINGFRDRHGGSWPPVALPEHASAAIRNAQASGEGLTHDLCIDNWKSFVGFRFGCFMPLSLDSDLTMYLKDKALAALKNEWDSVYPKEYLRYNPPRGTESRRLVEVFLNDSSFDPYNMIMYVVNGSYLKDPEFNLSYSLKEKEIKETGRLFAKMTYKMRACQVIAENLISNGVGKYFRDNGMAKDEHDLTKALHTLAVSGVPKNNKDNH------------------------------------------------------------------------------------------------------------------------------------------------------RGGPPRRNASREMRSSQAVNTQNRDKIQGGPMYNYLRCQPTSPDQGESYETVSAFITADLKKYCLNWRYETISIFAQRLNEIYGLPSFFQWLHKVLEKSVLYVSDPHCPPDLDDHIPLDSVPNAQIFIKYPMGGIEGYCQKLWTISTIPYLYLAAYESGVRIASLVQGDNQTIAVTKRVPSSWPYSLKKREASKAAQNYFVVLRQRLHDVGHHLKANETIVSSHFFVYSKGIYYDGLLVSQSLKSIARCVFWSETIVDETRAACSNIATTIAKSIERGYDRYLAYSLNILKIFQQILVSLDFTINTTMTQDVVAPIIENGDLLIRMALLPAPIGGLNYLNMSRLFVRNIGDPVTSSIADLKRMIDAGLMPEETLHQVMTQTPGESSYLDWASDPYSANLPCVQSITRLLKNITARYILISSPNPMLKGLFHEGSRDEDEELASFLMDRHIIVPRAAHEILDHSITGAREAIAGMLDTTKGLIRTSMKRGGLTPRVLARLSNYDYEQFRSGITLLTKKGQCYLIDKDSCSVQLAIALRSHMWARLARGRPIYGLEVPDVLESMNGYLIKRHESCAICETGSSH--YGWFFVPAGCQLDDVSRETSALRVPYVGSTTEERTDMKLAFVRSPSRSLKSAVRIATVYSWAYGDDEKSWSEAWMLARQRADITLDELRMITPVSTSTNLAHRLRDRSTQVKYSGTSLVRVARYTTISNDNLSFVISEKKVDTNFIYQQGMLLGLGILENLFRLEATTGVSNTVLHLHVETECCVVPMVDHPRIPSLRNIKVTNELCTNPLIYDKSPIIEHDATRLYSQSHRRHL--------VEFVTWSTSQLYHILAKSTAMSMIELITRFEKDHMNEIAALIGDDDINSFITEFLLVEPRLFIVYLGQCAAINWAFDIHYHRPSGKYQMGELLYSLLSRMSKGVYKIFTNALSHPKVYKKFWRSGIIEPVHGPSLDTQNLHVTVCDMIYGSYVTYLDLLLNDELDAYPYLLCESDEDVVTDRFDNIQAKHLCVLADVYCSSKRCPSIIGMSPIEKCTILTHYIKGESVQSPSGISWNTDPLVVDHYSCSLTYLRRGSIKQIRLRVDPGFVFEALTDID------FKQPRKAKLDVSIVGLTDFSPPWDNVGDF----------LGTINTLRHNLPVTGTGVS-NYEVHAYRRIGLNSSACYKAVEISTLIKSSLEAGENGLFLGEGSGSMLAAYKEVLKLANCYYNSGVTAEGRAGQREISPYPSEVSLVESQ----MGIERSVKVLFNGKPEVTWVGTTDCYKYIISNIQTSSLGFIHSDIETLPTKDAVEKLEEFASILSLSLILGKIGSITVVKIMPISGDFTQGFIAYAIQYFRESLLAYPRYSNFISTECYLIMIGLKANRLINPEAIKQSIIRVGTRTAPGLVSHILSEKQKGCIQS--------------------------------------FLGDPYVQGDFNKHLKALTPIEKILVNCGLSINGTKICRDLIHHDIASGPDGLMSSTIILYREL------AHFKDNIRSQHGMFHPYPVLASSRQRELILRIAKKFWGYVLLYSDDPAL--IKQTIKSLKRNHLTFDLHSNPFIKGLSKAEKLLVRTSSLRREWLFTLDTKEVKEWFKLVG------------
>KJ867540/Peste-des-petits-ruminants_virus_isolate_Ethiopia_1994_complete_genome/Peste_des_petits_ruminants_virus/Morbillivirus/goat/Ethiopia/1994_translation
------------------HSSQWFETFLFWFTIKTEMRSMIKEQS--HICHRRRYNPTFVSGDAFEVLVSRDLVVII----------DKNTQCVYYLTFELVLMYCDVIEGRLMTETAMAIDQRYSELLSRVKYLWDLIDGFFPTLGNATYQVVALLEPLSLAYLQLQDVTLELRGAFLDHCFKELYEILEHCGVDTESTYDSIIEGLDYVFITHDIHLTGEIFSFFRSFGHPRLEAVTAAENVRKHMNQPKVISYETMMKGHAVFCGIIINGFRDRHGGSWPPVVLPEHASAAIRNAQASGEGLTHDLCIDNWKSFVGFRFGCFMPLSLDSDLTMYLKDKALAALKNEWDSVYPKEYLRYNPPRGTESRRLVEVFLNDSSFDPYNMIMYVVNGSYLEDHEFNLSYSLKEKEIKETGRLFAKMTYKMRACQVIAENLISNGVGKYFRDNGMAKDEHDLTKALHTLAVSGVPKNNKDNH------------------------------------------------------------------------------------------------------------------------------------------------------RGGPPRRTTSQKMRSDRGITRQDRDKVQEEPMYNYLRCQPVSPDQGESYETVSAFITADLKKYCLNWRYETISIFAQRLNEIYGLPSFFQWLHRVLEKSVLYVSDPHCPPDLDDHIPLDSVPNAQIFIKYPMGGIEGYCQKLWTISTIPYLYLAAHESGVRIASLVQGDNQTIAVTKRVPSSWPYSLKKREASRAAQNYFVVLRQRLHDVGHHLKANETIVSSHFFVYSKGIYYDGLLVSQSLKSIARCVFWSETIVDETRAACSNIATTVAKSIERGYDRYLAYSLNILKILQQILISLNFTINTTMTQDVVAPIIENGDLLTRMALLPAPIGGLNYLNMSRLFVRNIGDPVTSSIADLKRMIDAGLMPEETLHQVMTQTPGESSYLDWASDPYSANLTCVQSITRLLKNITARYILTSSPNPMLKGLFHEGSRDEDEELASFLMDRHIIVPRAAHEILDHSITGAREAIAGMLDTTKGLIRTSMKRGGLTPRVLARLSNYDYEQFRSGITLLTKKGQCYLIDKDSCSVQLAIALRSHMWARLARGRPIYGLEVPDVLESMNGYLIKRHEACAICETGSSH--YGWFFVPAGCQLDDVSKETSALRVPYVGSTTEERTDMKLAFVRSPSRSLKSAVRIATVYSWAYGDDEKSWSEAWMLARQRADITLDELRMITPVSTSTNLAHRLRDRSTQVKYSGTSLVRVARYTTISNDNLSFVISEKKVDTNFIYQQGMLLGLGILENLFRLEATTGVSNTVLHLHVETECCVVPMVDHPRIPSLRNIKVTNELCTNPLIYDKSPIIEHDATRLYSQSHRRHL--------VEFVTWSTSQLYHILAKSTAMSMIELITRFEKDHMNEITALIGDDDINSFITEFLLVEPRLFIVYLGQCAAINWAFDIHYHRPSGKYQMGELLYSLLSRMSKGVYKIFTNALSHPKVYKKFWRSGVIEPIHGPSLDTQNLHVTVCDMIYGSYVTYLDLLLNDELDDYTYLLCESDEDVVTDRFDNIQAKHLCVLADVYCSSKRCPSIIGMSPIEKCTILTHYIKGESIQSPSGTSWNTDPLVVDHYSCSLTYLRRGSIKQIRLRVDPGFVFEALTDID------IKQPRKANTDVSVVGLTDFSPPWDNIGDF----------LRTINTLRHNLPVTGTGVS-NYEVHAYRRIGLNSSACYKAVEISTLIKPSLEVGEHGLFLGEGSGSMLAAYKEVLKLANCYYNSGVIAEGRAGQREISPYPSEMSLVENQ----MGLEKSVKVLFNGKPEVTWVGTTDCYEYIISNIQTSSLGFIHSDIETLPTKDAVEKLEEFASILSLSLILGKVGSITVIKVMPISGDFTQSFISYAIQYFRESLLVYPRYSNFISTECYLIMIGLKANRLINPEAIKQSIIRAGTRTAPGLVSHILSEKQKGCIQS--------------------------------------YLGDPYIQGDFNKHLKSLTPIEKILINCGLSVNGTKICRDLIHHDIASGPDGLMSSTIILYREL------AHFKDNIRSQHGMFHPYPVLASSRQRELILRIAKKFWGYVLLYSDDPAL--IRQTIKNLKRNHLTFDLHNNPFIKGLSRAEKLLVRTSSLRREWLFTLETKEVKEWFKLVG------------
>KJ867541/Peste-des-petits-ruminants_virus_isolate_Ethiopia_2010_complete_genome/Peste_des_petits_ruminants_virus/Morbillivirus/goat/Ethiopia/2010_translation
------------------HSSQWFETFLFWFTIKTEMRSMIKEQS--HICHKKRYNPIFVSGDAFEVLVSRDLVVII----------DKNTQYVFYLTFELVLMYCDVIEGRLMTETAMAIDQRYSELLSRVRYLWDLIDGFFPTLGNTTYQIVALLEPLSLAYLQLQDVTLELRGAFLDHCFKELYEILEHCGIDTEGTYNSITEGMDYVFITHDIHLTGEIFSFFRSFGHPRLEAVTAAENVRKHMNQPKVISYETMMKGHAVFCGIIINGFRDRHGGSWPPVALPEHASAAIRNAQASGEGLTHDLCIDNWKSFVGFKFGCFMPLSLDSDLTMYLKDKALAALKNEWDSVYPKEYLRYNPPRGTESRRLVEVFLNDSSFDPYNMIMYVVNGSYLKDPEFNLSYSLKEKEIKETGRLFAKMTYKMRACQVIAENLISNGVGKYFRDNGMAKDEHDLTKALHTLAVSGVPKNNKDNH------------------------------------------------------------------------------------------------------------------------------------------------------RGGPPRRTTSRDVRSSQDTKTQNRDKVQGGPMYNYLRCQPIGPDQGESYETVSAFITADLKKYCLNWRYETISIFAQRLNEIYGLPSFFQWLHRILEKSVLYVSDPHCPPDLDNHIPLDSVPNAQIFIKYPMGGIEGYCQKLWTISTIPYLYLAAYESGVRIASLVQGDNQTIAVTKRVPSSWPYSLKKREASKAAQNYFVVLRQRLHDVGHHLKANETIVSSHFFVYSKGIYYDGLLVSQSLKSIARCVFWSETIVDETRAACSNIATTVAKSIERGYDRYLAYSLNILKIFQQILISLNFTINTTMTQDVVAPIIENGDLLIRMALLPAPIGGLNYLNMSRLFVRNIGDPVTSSIADLKRMIDAGLMPEETLHQVMTQTPGESSYLDWASDPYSANLPCVQSITRLLKNITARYILISSPNPMLRGLFHEGSRDEDEELASFLMDRHIIVPRAAHEILDHSITGAREAIAGMLDTTKGLIRTSMRRGGLTPRVLARLSNYDYEQFRSGITLLTKKGQCYLIDKDSCSVQLAIALRSHMWARLARGRPIYGLEVPDILESMTGYLIKRHESCAICETGSSH--YGWFFVPAGCQLDDVSRETSALRVPYVGSTTEERTDMKLAFVRSPSRSLKSAVRIATVYSWAYGDDEKSWSEAWMLASQRANITLDELRMITPVSTSTNLAHRLRDRSTQVKYSGTSLVRVARYTTISNDNLSFVISEKKVDTNFIYQQGMLLGLGILENLFRLEATTGVSNTVLHLHVETECCVVPMVDHPRIPSLRNIKVTDELCTNPLIYDRSPIIEHDATRLYSQSHRRHL--------VEFVTWSTSQLYHILAKSTAMSMIELITRFEKDHMNEIAALIGDDDINSFITEFLLVEPRLFIVYLGQCAAINWAFDIHYHRPSGKYQMGELLYSLLSRMSKGVYKIFTNALSHPKVYKKFWRSGVFEPIHGPSLDTQNLHVTVCDMIYGSYVTYLDLLLNDELDDYPYLLCESDEDVVTDRFDNIQAKHLCVLADVYCSSKRCPSIIGMSPIEKCTILTHYIKGESVQSPSGTSWNIDPLVVDHYSCSLTYLRRGSIKQIRLRVDPGFVFEALIDVD------FKQPRKAKLDISVVGLTDFSPPCDNVGDF----------LGTINTLRHNLPVTGTGVS-NYEVHAYRRIGLNSSACYKAVEISTLIKPSLEVGEHGLFLGEGSGSMLAAYKEVLKLANCYYNSGVTAEGRAGQREISPYPSEMSLVENQ----MGIERSVKVLFNGKPEVTWVGTTDCYKYIISNIQTSSLGFIHSDIETLPTKDAVEKLEEFASILSLSLILGKIGSITVVKIMPISGDFTQGFIAYAIQYFRESLLAYPRYSNFISTECYLIMIGLKANRLINPEAIKQSIIRAGVRTAPGLVSHILSEKQKGCIQS--------------------------------------FFGDPYIQGDFNKHLKSLTPIEKILVNCGLSINGTKICRDLIHHDIASGPDGLMSSTIILYREL------AHFKDNIRSQHGMFHPYPVLANSRQRELILRIAKKFWGYVLLYSDDPAL--IRQTIKNLKRNHLTFDLHSNPFIKGLSKAEKLLVRTSSLRREWLFTLDTKEVKEWFKLVG------------
>KJ867542/Peste-des-petits-ruminants_virus_isolate_Sungri_1996_MSD_(The_Netherlands)_complete_genome/Peste_des_petits_ruminants_virus/Morbillivirus/goat/India/1996_translation
------------------HSSQWFETFLFWFTIKTEMRSMIKEQS--HICHKRRYNPIFVSGDAFEVLVSRDLVVII----------DKNTQYVFYLTFELVLMYCDVIEGRLMTETAMVIDQRYSELLSRVRYLWDLIDGFFPTLGNTTYQIVALLEPLSLAYLQLQDVTLELRGAFLDHCFKELYEILEHCGIDTEGTYNSITEGLDYVFITHDIHLTGEIFSFFRSFGHPRLEAVTAAENVRKHMNQPKVISYETMMKGHAVFCGIIINGFRDRHGGSWPPVALPEHASAAIRNAQASGEGLTHDLCIDNWKSFVGFKFGCFMPLILDSDLTMYLKDKALAALKNEWDSVYPKEYLRYNPPRGTESRRLVEVFLNDSSFDPYNMIMYVVNGSYLKDPEFNLSYSLKEKEIKETGRLFAKMTYKMRACQVIAENLISNGVGKYFRDNGMAKDEHDLTKALHTLAVSGVPKNNKDNH------------------------------------------------------------------------------------------------------------------------------------------------------RGGPPRRTTGREVRSSQDTKTQNRDKVQGGPMYNYLRCQPISPDQGESYETVSAFITADLKKYCLNWRYETISIFAQRLNEIYGLPSFFQWLHRILEKSVLYVSDPHCPPDLDNHIPLDSVPNAQIFIKYPMGGIEGYCQKLWTISTIPYLYLAAYESGVRIASLVQGDNQTIAVTKRVPSSWPYSLKKREASKAAQNYFVVLRQRLHDVGHHLKANETIVSSHFFVYSKGIYYDGLLVSQSLKSIARCVFWSETIVDETRAACSNIATTVAKSIERGYDRYLAYSLNILKIFQQILISLNFTINTTMTQDVVAPIIENGDLLIRMALLPAPIGGLNYLNMSRLFVRNIGDPVTSSIADLKRMIDAGLMPEETLHQVMTQTPGESSYLDWASDPYSANLPCVQSITRLLKNITARYILISSPNPMLKGLFHEGSRDEDEELASFLMDRHIIVPRAAHEILDHSITGAREAIAGMLDTTKGLIRTSMKRGGLTPRVLARLSNYDYEQFRSGITLLTKKGQCHLIDKDSCSVQLAIALRSHMWARLARGRPIYGLEVPDILESMNGYLIKRHESCAICETGSSH--YGWFFVPAGCQLDDVSRETSALRVPYVGSTTEERTDMKLAFVRSPSRSLKSAVRIATVYSWAYGDDEKSWSEAWMLARQRANITLDELRMITPVSTSTNLAHRLRDRSTQVKYSGTSLVRVARYTTISNDNLSFVISEKKVDTNFIYQQGMLLGLGILENLFRLEATTGVSNTVLHLHVETECCVVPMVDHPRIPSLRNIKVTDELCTNPLIYDRSPIIEHDATRLYSQSHRRHL--------VEFVTWSTSQLYHILAKSTAMSMIELITRFEKDHMNEIAALIGDDDINSFITEFLLVEPRLFIVYLGQCAAINWAFDIHYHRPSGKYQMGELLYSLLSRMSKGVYKIFTNALSHPKVYKKFWRSGVIEPIHGPSLDTQNLHVTVCDMIYGSYVTYLDLLLNDELDDYPYLLCESDEDVVTDRFDNIQAKHLCVLADVYCSSKRCPSIIGMSPIEKCTILTHYIKGESVQSPSGTSWNTDPLVVDHYSCSLTYLRRGSIKQIRLRVDPGFVFEALTDVD------FKQPRKAKLDISVIGLTDFSPPCDNVGDF----------LGTINTLRHNLPVTGTGVS-NYEVHAYRRIGLNSSACYKAVEISTLIKPSLEVGEHGLFLGEGSGSMLAAYKEVLKLANCYYNSGVTAEGRAGQREISPYPSEMSLVENQ----MGIERSVKVLFNGKPEVTWVGTTDCYKYIISNIQTSSLGFIHSDIETLPTKDAVEKLEEFASILSLSLILGKIGSITVVKIMPISGDFTQGFIAYAIQYFRESLLAYPRYSNFISTECYLIMIGLKANRLINPEAIKQSIIRAGVRTAPGLVSHILSEKQKGCIQS--------------------------------------FLGDPYIQGDFNKHLKSLTPIEKILVNCGLSINGTKICRDLLHHDIASGPDGLMSSTIILYREL------AHFKDNIRSQHGMFHPYPVLANSRQRELILRIAKKFWGYVLLYSDDPAL--IRQTIKNLKRNHLTFDLHSNPFIKGLSEAEKLLVRTSSLRREWLFTLDTKEVKEWFKLVG------------
>KJ867543/Peste-des-petits-ruminants_virus_isolate_Uganda_2012_complete_genome/Peste_des_petits_ruminants_virus/Morbillivirus/goat/Uganda/2012_translation
------------------HSSQWFETFLFWFTIKTEMRSMIKEQS--HICHKRRYNPTFVSGDALEVLVSRDLVVII----------DKTTQCVYYLTFELVLMYCDVIEGRLMTETAMAIDQRYSELLSRVKYLWDLIDGFFPTLGNATYQVVALLEPLSLAYLQLQDVTLELRGAFLDHCFKELYEILEHCGVDTESTYDSIIEGLDYVFITHDIHLTGEIFSFFRSFGHPRLEAVTAAENVRKHMNQPKVISYETMMKGHAVFCGIIINGFRDRHGGSWPPVVLPEHASAAIRNAQASGEGLTHDLCIDNWKSFVGFRFGCFMPLSLDSDLTMYLKDKALAALKNEWDSVYPKEYLRYNPPRGTESRRLVEVFLNDSSFDPYNLIMYVVNGSYLEDHEFNLSYSLKEKEIKETGRLFAKMTYKMRACQVIAENLISNGVGKYFRDNGMAKDEHDLTKALHTLAVSGVPKNNKDNH------------------------------------------------------------------------------------------------------------------------------------------------------RGGPPRRTASQKMRSDRGITRQDRDKIQREPMYNYLRCQPVSPDQGESYETVSAFITADLKKYCLNWRYETISIFAQRLNEIYGLPSFFQWLHRVLEKSVLYVSDPHCPPDLDDHIPLDSVPNAQIFIKYPMGGIEGYCQKLWTISTIPYLYLAAHESGVRIASLVQGDNQTIAVTKRVPSSWPYSLKKREASRAAQNYFVVLRQRLHDVGHHLKANETIVSSHFFVYSKGIYYDGLLVSQSLKSIARCVFWSETIVDETRAACSNIATTVAKSIERGYDRYLAYSLNILKILQQILISLDFTINTTMTQDVVAPIIENGDLLTRMALLPAPIGGLNYLNMSRLFVRNIGDPVTSSIADLKRMIDAGLMPEETLHQVMTQTPGESSYLDWASDPYSANLTCVQSITRLLKNITARYILTSSPNPMLKGLFHEGSRDEDEELASFLMDRHIIVPRAAHEILDHSITGAREAIAGMLDTTKGLIRTSMKRGGLTPRVLARLSNYDYEQFRSGITLLTKKGQCYLIDKDSCSVQLAIALRSHMWARLARGRPIYGLEVPDVLESMNGYLIKRHEACAICETGSGH--YGWFFVPAGCQLDDVSKETSALRVPYVGSTTEERTDMKLAFVRSPSRSLKSAVRIATVYSWAYGDDEKSWSEAWTLARQRADITLDELRMITPVSTSTNLAHRLRDRSTQVKYSGTSLVRVARYTTISNDNLSFVISEKKVDTNFIYQQGMLLGLGILENLFRLETTTGVSNTVLHLHVETECCVVPMIDHPRIPSLRNIKVTNELCTNPLIYDKSPIIEHDATRLYSQSHRRHL--------VEFVTWSTSQLYHILAKSTAMSMIELITRFEKDHMNEITALIGDDDINSFITEFLLVEPRLFIVYLGQCAAINWAFDIHYHRPSGKYQMGELLYSLLSRMSKGVYKIFTNALSHPKVYKKFWRSGVIEPIHGPSLDTQNLHVTVCDMIYGSYVTYLDLLLNDELDDYTYLLCESDEDVVTDRFDNIQAKHLCVLADVYCSSKRCPSIIGMSPIEKCTILTHYIKGESIQSPSGASWNTDPLVVDHYSCSLTYLRRGSIKQIRLRVDPGFVFEALTDID------VKQPRKANTGVSVVGLTDFSPPWDNIGVF----------LRTINTLRHNLPITGTGVL-NYEVHAYRRIGLNSSACYKAVEISTLIKPSLEVGEHGLFLGEGSGSMLAAYKEILKLANCYYNSGVIAEGRAGQREISPYPSEMSLVENQ----MGLEKSVKVLFNGKPEVTWVGTTDCYEYIISNVHTSSLGFIHSDIETLPTKDAVEKLEEFASILSLSLVLGKIGSITVIKVMPISGDFTQGFISYAIQYFRESLLVYPRYSNFISTECYLIMIGLKANRLINPEAIKQSIIRAGTRTAPGLVSHILSEKQKGCIQS--------------------------------------YLGDPYIQGDFNKHLKSLTPIEKILINCGLSVNGTKICRDLIHHDIASGPDGLMSSTIILYREL------AHFKDNVRSQHGMFHPYPVLASSRQRELILRIAKKFWGYVLLYSDDPAL--IRQTIKNLKRNHLTFDLHNNPFIKGLSRAEKLLVRTSSLRREWLFTLETKEVKEWFKLVG------------
>KJ867544/Peste-des-petits-ruminants_virus_isolate_Oman_1983_complete_genome/Peste_des_petits_ruminants_virus/Morbillivirus/goat/Oman/1983_translation
------------------HSSQWFETFLFWFTIKTEMRSMIKEQS--HICHKRRYNPTFVSGDAFEVLVSRDLVVII----------DKNTQCVYYLTFELVLMYCDVIEGRLMTETAMAIDQRYSELLSRVKYLWDLIDGFFPTLGNATYQVVALLEPLSLAYLQLQDVTLELRGAFLDHCFKELYEILEHCGVDTESTYDSIIEGLDYVFITHDIHLTGEIFSFFRSFGHPRLEAVTAAENVRKHMNQPKVISYETMMKGHAVFCGIIINGFRDRHGGSWPPVVLPEHASAAIRNAQASGEGLTHDLCIDNWKSFVGFRFGCFMPLSLDSDLTMYLKDKALAALKNEWDSVYPKEYLRYNPPRGTESRRLVEVFLNDSSFDPYNMIMYVVNGSYLEDHEFNLSYSLKEKEIKETGRLFAKMTYKMRACQVIAENLISNGVGKYFRDNGMAKDEHDLTKALHTLAVSGVPKNNKDNH------------------------------------------------------------------------------------------------------------------------------------------------------RGGPPRRTTSQKMRSDRGITRQDRDKVQGEPMYNYLRCQPVSPDQGESYETVSAFITADLKKYCLNWRYETISIFAQRLNEIYGLPSFFQWLHRVLEKSVLYVSDPHCPPDLDDHIPLDSVPNAQIFIKYPMGGIEGYCQKLWTISTIPYLYLAAHESGVRIASLVQGDNQTIAVTKRVPSSWPYSLKKREASRAAQNYFVVLRQRLHDVGHHLKANETIVSSHFFVYSKGIYYDGLLVSQSLKSIARCVFWSETIVDETRAACSNIATTVAKSIERGYDRYLAYSLNILKILQQILISLNFTINTTMTQDVVAPIIENGDLLTRMALLPAPIGGLNYLNMSRLFVRNIGDPVTSSIADLKRMIDAGLMPEETLHQVMTQTPGESSYLDWASDPYSANLTCVQSITRLLKNITARYILTSSPNPMLRGLFHEGSRDEDEELASFLMDRHIIVPRAAHEILDHSITGAREAIAGMLDTTKGLIRTSMKRGGLTPRVLARLSNYDYEQFRSGITLLTKKGQCYLIDKDSCSVQLAIALRSHMWARLARGRPIYGLEVPDVLESMNGYLIKRHEACAICETGSSH--YGWFFVPAGCQLDDVSKETSALRVPYVGSTTEERTDMKLAFVRSPSRSLKSAVRIATVYSWAYGDDEKSWSEAWMLARQRADITLDELRMITPISTSTNLAHRLRDRSTQVKYSGTSLVRVARYTTISNDNLSFVISEKKVDTNFIYQQGMLLGLGILENLFRLEATTGVSNTVLHLHVETECCVVPMVDHPRIPSLRNITVTNELCTNPLIYDKSPIIEHDATRLYSQSHRRHL--------VEFVTWSTSQLYHILAKSTAMSMIELITRFEKDHMNEITALIGDDDINSFITEFLLVEPRLFIVYLGQCAAINWAFDIHYHRPSGKYQMGELLYSLLSRMSKGVYKIFTNALSHPKVYKKFWRSGVIEPIHGPSLDTQNLHVTVCDMIYGSYVTYLDLLLNDELDDYTYLLCESDEDVVTDRFDNIQAKHLCVLADVYCSSKKCPSIIGMSPIEKCTILTHYIKGESIQSPSGTSWNTEPLVVDHYSCSLTYLRRGSIKQIRLRVDPGFVFEALTDID------TKLPRKANTDVSVVGLTDFSPPWDNIGDF----------LRTINTLRHNLPVTGTGVS-NYEVHAYRRIGLNSSACYKAVEISTLIKPSLEVGEHGLFLGEGSGSMLAAYKEVLKLANCYYNSGVIAEGRAGQREISPYPSEMSLVENQ----MGLERSVKVLFNGKPEVTWVGTTDCYEYIISNIQTSSLGFIHSDIETLPTKDAVEKLEEFASILSLSLILGKIGSITVIKVMPISGDFTQGFISYAIQYFRESLLVYPRYSNFISTECYLIMIGLKANRLINPEAIKQNIIRAGTRTAPGLVSHILSEKQKGCIQS--------------------------------------YLGDPYIQGDFNKHLKSLTPIEKILVNCGLSINGTKICRDLIHHDIASGPDGLMSSTIILYREL------AHFKDNIRSQHGMFHPYPVLASSRQRELILRIAKKFWGYVLLYSDDPAL--IRQTIKNLKRNHLTFDLHSNPFIKGLSRAEKMLVRTSSLRREWLFTLETKEVKEWFKLVG------------
>KJ867545/Peste-des-petits-ruminants_virus_isolate_UAE_1986_complete_genome/Peste_des_petits_ruminants_virus/Morbillivirus/Dorcas_gazelle/United_Arab_Emirates/1986_translation
------------------HSSQWFETFLFWFTIKTEMRSMIKEQS--HICHKRRYNPTFVSGDAFEVLVSRDLVVII----------DKNTQCVYYLTFELVLMYCDVIEGRLMTETAMAIDQRYSELLSRVKYLWDLIDGFFPTLGNATYQVVALLEPLSLAYLQLQDVTLELRGAFLDHCFKELYEILEHCGVDTESTYDSIIEGLDYVFITHDIHLTGEIFSFFRSFGHPRLEAVTAAENVRKHMNQPKVISYETMMKGHAVFCGIIINGFRDRHGGSWPPVVLPEHASAAIRNAQASGEGLTHDLCIDNWKSFVGFRFGCFMPLSLDSDLTMYLKDKALAALKNEWDSVYPKEYLRYNPPRGTESRRLVEVFLNDSSFDPYNMIMYVVNGSYLEDHEFNLSYSLKEKEIKETGRLFAKMTYKMRACQVIAENLISNGVGKYFRDNGMAKDEHDLTKALHTLAVSGVPKNNKDNH------------------------------------------------------------------------------------------------------------------------------------------------------RGGPPRRTTSQKMRSDRGITRQDRDKVQGEPMYNYLRCQPVSPDQGESYETVSAFITADLKKYCLNWRYETISIFAQRLNEIYGLPSFFQWLHRVLEKSVLYVSDPHCPPDLDDHIPLDSVPNAQIFIKYPMGGIEGYCQKLWTISTIPYLYLAAHESGVRIASLVQGDNQTIAVTKRVPSSWPYSLKKREASRAAQNYFVVLRQRLHDVGHHLKANETIVSSHFFVYSKGIYYDGLLVSQSLKSIARCVFWSETIVDETRAACSNIATTVAKSIERGYDRYLAYSLNILKILQQILISLNFTINTTMTQDVVAPIIENGDLLTRMALLPAPIGGLNYLNMSRLFVRNIGDPVTSSIADLKRMIDAGLMPEETLHQVMTQTPGESSYLDWASDPYSANLTCVQSITRLLKNITARYILTSSPNPMLRGLFHEGSRDEDEELASFLMDRHIIVPRAAHEILDHSITGAREAIAGMLDTTKGLIRTSMKRGGLTPRVLARLSNYDYEQFRSGITLLTKKGQCYLIDKDSCSVQLAIALRSHMWARLARGRPIYGLEVPDVLESMNGYLIKRHEACAICETGSSH--YGWFFVPAGCQLDDVSKETSALRVPYVGSTTEERTDMKLAFVRSPSRSLKSAVRIATVYSWAYGDDEKSWSEAWMLARQRADITLDELRMITPISTSTNLAHRLRDRSTQVKYSGTSLVRVARYTTISNDNLSFVISEKKVDTNFIYQQGMLLGLGILENLFRLEATTGVSNTVLHLHVETECCVVPMVDHPRIPSLRNITVTNELCTNPLIYDKSPIIEHDATRLYSQSHRRHL--------VEFVTWSTSQLYHILAKSTAMSMIELITRFEKDHMNEITALIGDDDINSFITEFLLVEPRLFIVYLGQCAAINWAFDIHYHRPSGKYQMGELLYSLLSRMSKGVYKIFTNALSHPKVYKKFWRSGVIEPIHGPSLDTQNLHVTVCDMIYGSYVTYLDLLLNDELDDYTYLLCESDEDVVTDRFDNIQAKHLCVLADVYCSSKKCPSIIGMSPIEKCTILTHYIKGESIQSPSGTSWNTEPLVVDHYSCSLTYLRRGSIKQIRLRVDPGFVFEALTDID------TKLPRKANTDVSVVGLTDFSPPWDNIGDF----------LRTINTLRHNLPVTGTGVS-NYEVHAYRRIGLNSSACYKAVEISTLIKPSLEVGEHGLFLGEGSGSMLAAYKEVLKLANCYYNSGVIAEGRAGQREISPYPSEMSLVENQ----MGLERSVKVLFNGKPEVTWVGTTDCYEYIISNIQTSSLGFIHSDIETLPTKDAVEKLEEFASILSLSLILGKIGSITVIKVMPISGDFTQGFISYAIQYFRESLLVYPRYSNFISTECYLIMIGLKANRLINPEAIKQNIIRAGTRTAPGLVSHILSEKQKGCIQS--------------------------------------YLGDPYIQGDFNKHLKSLTPIEKILVNCGLSINGTKICRDLIHHDIASGPDGLMSSTIILYREL------AHFKDNIRSQHGMFHPYPVLASSRQRELILRIAKKFWGYVLLYSDDPAL--IRQTIKNLKRNHLTFDLHSNPFIKGLSRAEKMLVRTSSLRREWLFTLETKEVKEWFKLVG------------
>KM089830/Peste-des-petits-ruminants_virus_isolate_CH/HNNY/2014_complete_genome/Peste_des_petits_ruminants_virus/Morbillivirus/goat/China/2014_translation
------------------HSSQWFETFLFWFTIKTEMRSMIKEQS--HICHKRRYNPTFVSGDAFEVLVSRDLVVII----------DKNTQYVFYLTFELVLMYCDVIEGRLMTETAMAIDQRYSELLSRVRYLWDLIDGFFPTLGNTTYQIVALLEPLSLAYLQLQDVTLGLRGAFLDHCFKELYEILEHCGIDTAGTYNSITEGLDYVFITHDIHLTGEIFSFFRSFGHPRLEAVTAAENVRKHMNQPKVISYETMMKGHAVFCGIIINGFRDRHGGSWPPVALPEHASAAIRNAQASGEGLTHDLCIDNWKSFVGFKFGCFMPLSLDSDLTMYLKDKALAALKNEWDSVYPKEYFRYNPPRGTESRRLVEVFLNDSSFDPYNMIMYVVNGSYLKDPEFNLSYSLKEKEIKETGRLFAKMAYKMRACQVIAENLISNGVGKYFRDNGMAKDEHDLTKALHTLAVSGVPKNNKDNH------------------------------------------------------------------------------------------------------------------------------------------------------RGGPPRRTTNRGVRSSQGTKTQDRDKVQGGPMYNYLRCQPISPDQGESYETVSAFITADLKKYCLNWRYETISIFAQRLNEIYGLPSFFQWLHRILEKSVLYVSDPHCPPDLDNHIPLDSVPNAQIFIKYPMGGIEGYCQKLWTISTIPYLYLAAYESGVRIASLVQGDNQTIAVTKRVPSSWPYSLKKREASKAAQNYFVVLRQRLHDVGHHLKANETIVSSHFFVYSKGIYYDGLLVSQSLKSIARCVFWSETIVDETRAACSNIATTVAKSIERGYDRYLAYSLNILKIFQQILISLNFTINTTMTQDVVAPIIENGDLLIRMALLPAPIGGLNYLNMSRLFVRNIGDPVTSSIADLKRMIDAGLMPEETLHQVMTQTPGESSYLDWASDPYSANLPCVQSITRLLKNITARYISISSPNPMLKGLFHEGSRDEDEELASFLMDRHIIVPRAAHEILDHSITGAREAIAGMLDTTKGLIRTSMKRGGLTPRVLARLSNYDYEQFRSGITLLTKKGQCYLIDKDSCSVQLAIALRGHMWAKLARGRPIYGLEVPDVLESMIGYLIKRHESCAICETGSSH--YGWFFVPAGCQHDDVSRETSALRVPYVGSTTEERTDMKLAFVRSPSRSLKSAVRIATVYSWAYGDDGKSWSEAWMLARQRANITLDELRMITPVSTSTNLAHRLRDRSTQVKYSGTSLVRVARYTTISNDNLSFVISEKKVDTNFIYQQGMLLGLGILENLFRLEATTGVSNTVLHLHVETECCVVPMVDHPRIPSLRNIKVTDELCTNPLIYDRSPIIEHDATRLYSQSHRRHL--------VEFVTWSTSQLYHILAKSTAMSMIELITRFAKDHMNEIAALIGDDDINSFITEFLLVEPRLFIVYLGQCAAINWAFDIHYHRPSGKYQMGELLYSLLSRMSKGVYKIFTNALSHPKVYKKFWRSGIIEPIHGPSLDTQNLHVTVCDMIYGSYVTYLDLLLNDELDDYPYLLCESDEDVVTDRFDNIQAKHLCVLADVYCSSKRCPSIIGMSPIEKCTILTHYIKGESVQSPSGTSWNTDPLVVDHYSCSLTYLRRGSIKQIRLRVDPGFVFEALTDVD------FKQPRKAKLDISVVGLTDFSPPYDNVGDF----------LGTINTLRHDLPVTGTGVS-NYEVHAYRRIGLNSSACYKAVEISTLIKPSLEVGEHGLFLGEGSGSMLAAYKEVLKLANCYYNSGVTAEGRAGQREISPYPSEMSLVENQ----MGIERSVKVLFNGKPEVTWVGTTDCYKYIISNIQTSSLGFIHSDIETLPTKDAVEKLEEFASILSLSLILGKIGSITVVKIMPISGDFTQGFIAYAIQYFRESLLAYPRYSNFISTECYLIMIGLKANRLINPEAIKQSIIRAGVRTAPGLVCHVLSEKQKGCIQS--------------------------------------LLGDPYIPGDFNKHLKSLTSIEKILVNCGLSINGIKICRDLIHHDIASGPDGLMSSTIILYREL------AHFKENIRSQHGMFHPYPVLADSRQRELILRIAKKFWGYVLLYSDDPAL--IRQTIKNLKRNHLTFDLHSNPFIKGLSKAEKLLVRTSSLRREWLFTLETKEVKEWFKLVG------------
>KM089831/Peste-des-petits-ruminants_virus_isolate_CH/HNZK/2014_complete_genome/Peste_des_petits_ruminants_virus/Morbillivirus/goat/China/2014_translation
------------------HSSQWFETFLFWFTIKTEMRSMIKEQS--HICHKRRYNPTFVSGDAFEVLVSRDLVVII----------DKNTQYVFYLTFELVLMYCDVIEGRLMTETAMAIDQRYSELLSRVRYLWDLIDGFFPTLGNTTYQIVALLEPLSLAYLQLQDVTLELRGAFLDHCFKELYEILEHCGIDTAGTYNSITEGLDYVFITHDIHLTGEIFSFFRSFGHPRLEAVTAAENVRKHMNQPKVISYETMMKGHAVFCGIIINGFRDRHGGSWPPVALPEHASAAIRNAQASGEGLTHDLCIDNWKSFVGFKFGCFMPLSLDSDLTMYLKDKALAALKNEWDSVYPKEYLRYNPPRGTESRRLVEVFLNDSSFDPYNMIMYVVNGSYLKDPEFNLSYSLKEKEIKETGRLFAKMTYKMRACQVIAENLISNGVGKYFRDNGMAKDEHDLTKALHTLAVSGVPKNNKDNH------------------------------------------------------------------------------------------------------------------------------------------------------RGGPPRRTTNRGVRSSQGTKTQDRDKVQGGPMYNYLRCQPISPDQGESYETVSAFITADLKKYCLNWRYETISIFAQRLNEIYGLPSFFQWLHRILEKSVLYASDPHCPPDLDNHIPLDSVPNAQIFIKYPMGGIEGYCQKLWTISTIPYLYLAAYESGVRIASLVQGDNQTIAVTKRVPSSWPYSLKKREASKAAQNYFVVLRQRLHDVGHHLKANETIVSSHFFVYSKGIYYDGLLVSQSLKSIARCVFWSETIVDETRAACSNIATTVAKSIERGYDRYLAYSLNILKIFQQILISLNFTINTTMTQDVVAPIIENGDLLIRMALLPAPIGGLNYLNMSRLFVRNIGDPVTSSIADLKRMIDAGLMPEETLHQVMTQTPGESSYLDWASDPYSANLPCVQSITRLLKNITARYILISSPNPMLKGLFHEGSRDEDEELASFLMDRHIIVPRAAHEILDHSITGAREAIAGMLDTTKGLIRTSMKRGGLTPRVLARLSNYDYEQFRSGITLLTKEGQCYLIDKDSCSVQLAIALRGHMWAKLARGRPIYGLEVPDVLESMNGYLIKRHESCAICETGSSH--YGWFFVPAGCQLDDVSRETSALRVPYVGSTTEERTDMKLAFVRSPSRSLKSAVRIATVYSWAYGDDEKSWSEAWMLARQRANITLDELRMITPVSTSTNLAHRLRDRSTQVKYSGTSLVRVARYTTISNDNLSFVISEKKVDTNFIYQQGMLLGLGILENLFRLEATTGVSNTVLHLHVETECCVVPMVDHPRIPSLRNIKVTDELCTNPLIYDRSPIIEHDATRLYSQSHRRHL--------VEFVTWSTSQLYHILAKSTAMSMIELITRFEKDHMNEIAALIGDDDINSFITEFLLVEPRLFIVYLGQCAAINWAFDIHYHRPSGKYQMGELLYSLLSRMSKGVYKIFTNALSHPKVYKKFWRSGIIEPIHGPSLDTQNLHVTVCDMIYGSYVTYLDLLLNDELDDYPYLLCESDEDVVTDRFDNIQAKHLCVLADVYCSSKRCPSIIGMSPIEKCTILTHYIKGESVQSPSGTSWNTDPLVVDHYSCSLIYLRRGSIKQIRLRVDPGFVFEALTDVD------FKQPRKAKLDISVVGLTDFSPPYDNVGDF----------LGTINTLRHDLPVTGTGVS-NYEVHAYRRIGLNSSACYKAVEISTLIKPSLEVGEHGLFLGEGSGSMLAAYKEVLKLANCYYNSGVTAEGRAGQREISPYPSEMSLVENQ----MGIERSVKVLFNGKPEVTWVGTTDCYKYIISNIQTSSLGFIHSDIETLPTKDAVEKLEEFASILSLSLILGKIGSITVVKIMPISGDFTQGFIAYAIQYFRESLLAYPRYSNFISTECYLIMIGLKANRLINPEAIKQSIIRAGVRTAPGLVSHVLSEKQKGCIQS--------------------------------------FLGDPYIQGDFNKHLKSLTSIEKILVNCGLSINGIKICRDLIHHDIASGPDGLMSSTIILYREL------AHFKDNIRSQHGMFHPYPVLANSRQRELILRIAKKFWGYVLLYSDDPAL--IRQTIKNLKRNHLTFDLHSNPFIKGLSKAEKLLVRTSSLRREWLFTLETKEVKEWFKLVG------------
>KM089832/Peste-des-petits-ruminants_virus_isolate_CH/HNZM/2014_complete_genome/Peste_des_petits_ruminants_virus/Morbillivirus/goat/China/2014_translation
------------------HSSQWFETFLFWFTIKTEMRSMIKEQS--HICHKRRYNPTFVSGDAFEVLVSRDLVVII----------DKNTQYVFYLTFELVLMYCDVIEGRLMTETAMAIDQRYSELLSRVRYLWDLIDGFFPTLGNTTYQIVALLEPLSLAYLQLQDVTLELRGAFLDHCFKELYEILEHCGIDTAGTYNSITEGLDYVFITHDIHLTGEIFSFFRSFGHPRLEAVTAAENVRKHMNQPKVISYETMMKGHAVFCGIIINGFRDRHGGSWPSVALPEHASAAIRNAQASGEGLTHDLCIDNWKSFVGFKFGCFMPLSLDSDLTMYLKDKALAALKNEWDSVYPKEYLRYNPPRGTESRRLVEVFLNDSSFDPYNMIMYVVNGSYLKDPEFNLSYSLKEKEIKETGRLFAKMTYKMRACQVIAENLISNGVGKYFRDNGMAKDEHDLTKALHTLAVSGVPKNNKDNH------------------------------------------------------------------------------------------------------------------------------------------------------RGGPPRRTTNRGVRSSQGTKTQDRDKVQGGPMYNYLRCQPISLDQGESYETVSAFITADLKKYCLNWRYETISIFAQRLNEIYGLPSFFQWLHRILEKSVLYVSDPHCPPDLDNHIPLDSVPNAQIFIKYPMGGIEGYCQKLWTISTIPYLYLAAYESGVRIASLVQGDNQTIAVTKRVPSSWPYSLKKREASKAAQNYFVVLRQRLHDVGHHLKANETIVSPHFFVYSKGIYYDGLLVSQSLKSIARCVFWSETIVDETRAACSNIATTVAKSIERGYDRYLAYSLNILKIFQQILISLNFTINTTMTQDVVAPIIENGDLLIRMALLPAPIGGLNYLNMSRLFVRNIGDPVTSSIADLKRMIDAGLMPEETLHQVMTQTPGESSYLDWASDPYSANLPCVQSITRLLKNITARYILISSPNPMLKGLFHEGSRDEDEELASFLMDRHIIVPRAAHEILDHSITGAREAIAGMLDTTKGLIRTSMKRGGLTPRVLARLSNYDYEQFRSGITLLTKKGQCYLIDKDSCSVQLAIALRGHMWAKLARGRPIYGLEVPDVLESMNGYLIKRHESCAICETGSSH--YGWFFVPAGCQLDDVSRETSALRVPYVGSTTEERTDMKLAFVRSPSRSLKSAVRIATVYSWAYGDDEKSWSEAWMLARQRANITLDELRMITPVSTSTNLAHRLRDRSTQVKYSGTSLVRVARYTTISNDNLSFVISEKKVDTNFIYQQGMLLGLGILENLFRLEATTGVSNTVLHLHVETECCVVPMVDHPRIPSLRNIKVTDELCTNPLIYDRSPIIEHDATRLYSQSHRRHL--------VEFVTWSTSQLYHILAKSTAMSMIELITGFEKDHMNEIAALIGDDDINSFITEFLLVEPRLFIVYLGQCAAINWAFDIHYHRPSGKYQMGELLYSLLSRMSKGVYKIFTNALSHPKVYKKFWRSGIIEPIHGPSLDTQNLHVTVCDMIYGSYVTYLDLLLNDELDDYPYLLCESDEDVVTDRFDNIQAKHLCVLADVYCSFKRCPSIIGMSPIEKCTILTHYIKGESVQSPSGTSWNTDPLVVDHYSCSLTYLRRGSIKQIRLRVDPGFVLEALTDVD------FKQPRKAKLDISVVGSTDFSPPYDNVGDF----------LGTINTLRHDLPVTGTGVS-NYEVHAYRRIGLNSSACYKAVEISTLIKPSLEVGEHGLFLGEGSGSMLAAYKEVLKLANCYYNSGVTAEGRAGQREISPYPSEMSLVENQ----MGIERSVKVLFNGKPEVTWVGTTDCYKYIISNIQTSSLGFIHSDIETLPTKDAVEKLEEFASILSLSLILGKIGSITVVKIMPISGDFTQGFIAYAIQYFRESLLAYPRYSNFISTECYLIMIGLKANRLINPEAIKQSIIRAGVRTAPGLVSHVLSEKQKGCIQS--------------------------------------FLGDPYIQGDFNKHLKSLTSIEKILVNCGLSINGIKICRDLIHHDIASGPDGLMSSTIILYREL------AHFKDNIRSQHGMFHPYPVLANSRQRELILRIAKKFWGYVLLYSDDPAL--IRQTIKNLKRNHLTFDLHSNPFIKGLSKAEKLLVRTSSLRREWLFTLETKEVKEWFKLVG------------
>KM091959/Peste-des-petits-ruminants_virus_isolate_China/XJYL/2013_complete_genome/Peste_des_petits_ruminants_virus/Morbillivirus/goat/China/2013_translation
------------------HSSQWFETFLFWFTIKTEMRSMIKEQS--HICHKRRYNPTFVSGDAFEVLVSRDLVVII----------DKNTQYVFYLTFELVLMYCDVIEGRLMTETAMAIDQRYSELLSRVRYLWDLIDGFFPTLGNTTYQIVALLEPLSLAYLQLQDVTLELRGAFLDHCFKELYEILEHCGIDTAGTYNSITEGLDYVFITHDIHLTGEIFSFFRSFGHPRLEAVTAAENVRKHMNQPKVISYETMMKGHAVFCGIIINGFRDRHGGSWPPVALPEHASAAIRNAQASGEGLTHDLCIDNWKSFVGFKFGCFMPLSLDSDLTMYLKDKALAALKNEWDSVYPKEYLRYNPPRGTESRRLVEVFLNDSSFDPYNMIMYVVNGSYLKDPEFNLSYSLKEKEIKETGRLFAKMTYKMRACQVIAENLISNGVGKYFRDNGMAKDEHDLTKALHTLAVSGVPKNNKDNH------------------------------------------------------------------------------------------------------------------------------------------------------RGGPPRRTTNRGVRSSQGTKTQDRDKVQGGPMYNYLRCQPISPDQGESYETVSAFITADLKKYCLNWRYETISIFAQRLNEIYGLPSFFQWLHRILEKSVLYVSDPHCPPDLDNHIPLDSVPNAQIFIKYPMGGIEGYCQKLWTISTIPYLYLAAYESGVRIASLVQGDNQTIAVTKRVPSSWPYSLKKREASKAAQNYFVVLRQRLHDVGHHLKANETIVSSHFFVYSKGIYYDGLLVSQSLKSIARCVFWSETIVDETRAACSNIATTVAKSIERGYDRYLAYSLNILKIFQQILISLNFTINTTMTQDVVAPIIENGDLLIRMALLPAPIGGLNYLNMSRLFVRNIGDPVTSSIADLKRMIDAGLMPEETLHQVMTQTPGESSYLDWASDPYSANLPCVQSITRLLKNITARYILISSPNPMLKGLFHEGSRDEDEELASFLMDRHIIVPRAAHEILDHSITGAREAIAGMLDTTKGLIRTSMKRGGLTPRVLARLSNYDYEQFRSGITLLTKKGQCYLIDKDSCSVQLAIALRGHMWAKLARGRPIYGLEVPDVLESMNGYLIKRHESCAICETGSSH--YGWFFVPAGCQLDDVSRETSALRVPYVGSTTEERTDMKLAFVRSPSRSLKSAVRIATVYSWAYGDDEKSWSEAWMLARQRANITLDELRMITPVSTSTNLAHRLRDRSTQVKYSGTSLVRVARYTTISNDNLSFVISEKKVDTNFIYQQGMLLGLGILENLFRLEATTGVSNTVLHLHVETECCVVPMVDHPRIPSLRNIKVTDELCTNPLIYDRSPIIEHDATRLYSQSHRRHL--------VEFVTWSTSQLYHILAKSTAMSMIELITRFEKDHMNEIAALIGDDDINSFITEFLLVEPRLFIVYLGQCAAINWAFDIHYHRPSGKYQMGELLYSLLSRMSKGVYKIFTNALSHPKVYKKFWRSGIIEPIHGPSLDTQNLHVTVCDMIYGSYVTYLDLLLNDELDDYPYLLCESDEDVVTDRFDNIQAKHLCVLADVYCSSKRCPSIIGMSPIEKCTILTHYIKGESVQSPSGTSWNTDPLVVDHYSCSLTYLRRGSIKQIRLRVDPGFVFEALTDVD------FKQPRKAKLDISVVGLTDFSPPYDNVGDF----------LGTINTLRHDLPVTGTGVS-NYEVHAYRRIGLNSSACYKAVEISTLIKPSLEVGEHGLFLGEGSGSMLAAYKEVLKLANCYYNSGVTAEGRAGQREISPYPSEMSLVENQ----MGIERSVKVLFNGKPEVTWVGTTDCYKYIISNIQTSSLGFIHSDIETLPTKDAVEKLEEFASILSLSLILGKIGSITVVKIMPISGDFTQGFIAYAIQYFRESLLAYPRYSNFISTECYLIMIGLKANRLINPEAIKQSIIRAGVRTAPGLVSHVLSEKQKGCIQS--------------------------------------FLGDPYIQGDFNKHLKSLTSIEKILVNCGLSINGIKICRDLIHHDIASGPDGLMSSTIILYREL------AHFKDNIRSQHGMFHPYPVLANSRQRELILRIAKKFWGYVLLYSDDPAL--IRQTIKNLKRNHLTFDLHSNPFIKGLSKAEKLLVRTSSLRREWLFTLETKEVKEWFKLVG------------
>KM212177/Peste-des-petits-ruminants_virus_isolate_SnDk11I13_complete_genome/Peste_des_petits_ruminants_virus/Morbillivirus/goat/Senegal/2013_translation
------------------HSSQWFETFLFWFTIKTEMRSMIKEQS--HICHKRRYNPIFVSGDAFEVLVSRDLVVII----------DKNTQYVFYLTFELVLMYCDVIEGRLMTETAMAIDQRYSELLNRVRYLWDLIDGFFPTLGNTTYQVVALLEPLSLAYLQLQDVTLELRGAFLDHCFKELYEILEHCGIDTEGTYNSITEGLDYVFITHDIHLTGEIFSFFRSFGHPRLEAVTAAENVRKHMNQPKVISYETMMKGHAVFCGIIINGFRDRHGGSWPPVALPEHASAAIRNAQASGEGLTHDLCIDNWKSFVGFRFGCFMPLSLDSDLTMYLKDKALAALKNEWDSVYPKEYLRYNPPRGTESRRLVEVFLNDSSFDPYNMIMYVVNGSYLKDPEFNLSYSLKEKEIKETGRLFAKMTYKMRACQVIAENLISNGVGKYFRDNGMAKDEHDLTKALHTLAVSGVPKNNKDNH------------------------------------------------------------------------------------------------------------------------------------------------------RGGPPRRNASREMRSSQAANTQNRDKIQGGPMYNYLRCQPTSPDQGESYETVSAFITADLKKYCLNWRYETISIFAQRLNEIYGLPSFFQWLHKVLEKSVLYVSDPHCPPDLDDHIPLDSVPNAQIFIKYPMGGIEGYCQKLWTISTIPYLYLAAYESGVRIASLVQGDNQTIAVTKRVPSSWPYSLKKREASKAAQNYFVVLRQRLHDVGHHLKANETIVSSHFFVYSKGIYYDGLLVSQSLKSIARCVFWSETIVDETRAACSNIATTIAKSIERGYDRYLAYSLNILKIFQQILVSLDFTINTTMTQDVVAPIIENGDLLIRMALLPAPIGGLNYLNMSRLFVRNIGDPVTSSIADLKRMIDAGLMPEETLHQVMTQTPGESSYLDWASDPYSANLPCVQSITRLLKNITARYILISSPNPMLKGLFHEGSRDEDEELASFLMDRHIIVPRAAHEILDHSITGAREAIAGMLDTTKGLIRTSMKRGGLTPRVLARLSNYDYEQFRSGITLLTKKGQCYLIDKDSCSVQLAIALRSHMWARLARGRPIYGLEVPDVLESMNGYLIKRHESCAICETGSSH--YGWFFVPAGCQLDDVSRETSALRVPYVGSTTEERTDMKLAFVRSPSRSLKSAVRIATVYSWAYGDDEKSWSEAWMLARQRADITLDELRMITPVSTSTNLAHRLRDRSTQVKYSGTSLVRVARYTTISNDNLSFVISEKKVDTNFIYQQGMLLGLGILENLFRLEATTGVSNTVLHLHVETECCVVPMVDHPRIPSLRNIKVTNELCTNPLIYDKSPIIEHDATRLYSQSHRRHL--------VEFVTWSTSQLYHILAKSTAMSMIELITRFEKDHMNEIAALIGDDDINSFITEFLLVEPRLFIVYLGQCAAINWAFDIHYHRPSGKYQMGELLYSLLSRMSKGVYKIFTNALSHPKVYKKFWRSGIIEPVHGPSLDTQNLHVTVCDMIYGSYVTYLDLLLNDELDAYPYLLCESDEDVVTDRFDNIQAKHLCVLADVYCSSKRCPSIIGMSPIEKCTILTHYIKGESVQSPSGISWNTDPLVVDHYSCSLTYLRRGSIKQIRLRVDPGFVFEALTDID------FKQPRKAKLDVSIVGLTDFSPPWDNVGDF----------LGTINTLRHNLPVTGTGVS-NYEVHAYRRVGLNSSACYKAVEISTLIKASLEAGENGLFLGEGSGSMLAAYKEVLKLANCYYNSGVTAEGRAGQREISPYPSEVSLVESQ----MGIERSVKVLFNGKPEVTWVGTTDCYKYIISNIQTSSLGFIHSDIETLPTKDAVEKLEEFASILSLSLILGKIGSITVVKIMPISGDFTQGFIAYAIQYFRESLLAYPRYSNFISTECYLIMIGLKANRLINPEAIKQSIIRVGTRTAPGLVSHILSEKQKGCIQS--------------------------------------FLGDPYVQGDFNKHLKALTPIEKILVNCGLSINGTKICRDLIHHDIASGPDGLMSSTIILYREL------AHFKDNIRSQHGMFHPYPVLASSRQRELILRIAKKFWGYVLLYSDDPAL--IKQTIKNLKRNHLTFDLHSNPFIKGLSKAEKLLVRTSSLRREWLFTLDTKEVKEWFKLVG------------
>KM463083/Peste-des-petits-ruminants_virus_isolate_KN5/2011_complete_genome/Peste_des_petits_ruminants_virus/Morbillivirus/goat;_sex:_female;_age:_6_months/Kenya/2011_translation
------------------HSSQWFETFLFWFTIKTEMRSMIKEQS--HICHKRRYNPTFVSGDALEVLVSRDLVVII----------DKTTQCVYYLTFELVLMYCDVIEGRLMTETAMAIDQRYSELLSRVKYLWDLIDGFFPTLGNATYQVVALLEPLSLAYLQLQDVTLELRGAFLDHCFKELYEILEHCGVDTESTYDSIIEGLDYVFITHDIHLTGEIFSFFRSFGHPRLEAVTAAENVRKHMNQPKVISYETMMKGHAVFCGIIINGFRDRHGGSWPPVVLPEHASAAIRNAQASGEGLTHDLCIDNWKSFVGFRFGCFMPLSLDSDLTMYLKDKALAALKNEWDSVYPKEYLRYNPPRGTESRRLVEVFLNDSSFDPYNLIMYVVNGSYLEDHEFNLSYSLKEKEIKETGRLFAKMTYKMRACQVIAENLISNGVGKYFRDNGMAKDEHDLTKALHTLAVSGVPKNNKDNH------------------------------------------------------------------------------------------------------------------------------------------------------RGGPPRRTTSQKMRSDRGITSQDRDKIQREPMYNYLRCQPVSPDQGESYETVSAFITADLKKYCLNWRYETISIFAQRLNEIYGLPSFFQWLHRVLEKSVLYVSDPHCPPDLDDHIPLDSVPNAQIFIKYPMGGIEGYCQKLWTISTIPYLYLAAHESGVRIASLVQGDNQTIAVTKRVPSSWPYSLKKREASRAAQNYFVVLRQRLHDVGHHLKANETIVSSHFFVYSKGIYYDGLLVSQSLKSIARCVFWSETIVDETRAACSNIATTVAKSIERGYDRYLAYSLNILKILQQILISLDFTINTTMTQDVVAPIIENGDLLTRMALLPAPIGGLNYLNMSRLFVRNIGDPVTSSIADLKRMIDAGLMPEETLHQVMTQTPGESSYLDWASDPYSANLTCVQSITRLLKNITARYILTSSPNPMLKGLFHEGSRDEDEELASFLMDRHIIVPRAAHEILDHSITGAREAIAGMLDTTKGLIRTSMKRGGLTPRVLARLSNYDYEQFRSGITLLTKKGQCYLIDKDSCSVQLAIALRSHMWARLARGRPIYGLEVPDVLESMNGYLIKRHEACAICETGSGH--YGWFFVPAGCQLDDVSKETSALRVPYVGSTTEERTDMKLAFVRSPSRSLKSAVRIATVYSWAYGDDEKSWSEAWTLARQRADITLDELRMITPVSTSTNLAHRLRDRSTQVKYSGTSLVRVARYTTISNDNLSFVISEKKVDTNFIYQQGMLLGLGILENLFRLETTTGVSNTVLHLHVETECCVVPMIDHPRIPSLRNIKVTNELCTNPLIYDKSPIIEHDATRLYSQSHRRHL--------VEFVTWSTSQLYHILAKSTAMSMIELITRFEKDHMNEITALIGDDDINSFITEFLLVEPRLFIVYLGQCAAINWAFDIHYHRPSGKYQMGELLYSLLSRMSKGVYKIFTNALSHPKVYKKFWRSGVIEPIHGPSLDTQNLHVTVCDMIYGSYVTYLDLLLNDELDDYTYLLCESDEDVVTDRFDNIQAKHLCVLADVYCSSKRCPSIIGMSPIEKCTILTHYIKGESIQSPSGASWNTDPLVVDHYSCSLTYLRRGSIKQIRLRVDPGFVFEALTDID------VKQPRKANTGVSVVGLTDFSPPWDNIGVF----------LRTINTLRHNLPITGTGVL-NYEVHAYRRIGLNSSACYKAVEISTLIKPSLEVGEHGLFLGEGSGSMLAAYKEILKLANCYYNSGVIAEGRAGQREISPYPSEMSLVENQ----MGLEKSVKVLFNGKPEVTWVGTTDCYEYIISNVHTSSLGFIHSDIETLPTKDAVEKLEEFASILSLSLVLGKIGSITVIKVMPISGDFTQGFISYAIQYFRESLLVYPRYSNFISTECYLIMIGLKANRLINPEAIKQSIIRAGTRTAPGLVSHILSEKQKGCIQS--------------------------------------YLGDPYIQGDFNKHLKSLTPIEKILINCGLSVNGTKICRDLIHHDIASGPDGLMSSTIILYREL------AHFKDNVRSQHGMFHPYPVLASSRQRELILRIAKKFWGYVLLYSDDPAL--IRQTIKNLKRNHLTFDLHNNPFIKGLSRAEKLLVRTSSLRREWLFTLETKEVKEWFKLVG------------
>KM816619/Peste-des-petits-ruminants_virus_isolate_GZL-14_complete_genome/Peste_des_petits_ruminants_virus/Morbillivirus/Capra_aegagrus_hircus/China/2014_translation
------------------HSSQWFETFLFWFTIKTEMRSMIKEQS--HICHKRRYNPTFVSGDAFEVLVSRDLVVII----------DKNTQYVFYLTFELVLMYCDVIEGRLMTETAMAIDQRYSELLSRVRYLWDLIDGFFPTLGNTTYQIVALLEPLSLAYLQLQDVTLELRGAFLDHCFKELYEILEHCGIDTAGTYNSITEGLDYVFITHDIHLTGEIFSFFRSFGHPRLEAVTAAENVRKHMNQPKVISYETMMKGHAVFCGIIINGFRDRHGGSWPPVALPEHASAAIRNAQASGEGLTHDLCIDNWKSFVGFKFGCFMPLSLDSDLTMYLKDKALAALKNEWDSVYPKEYLRYNPPRGTESRRLVEVFLNDSSFDPYNMIMYVVNGSYLKDPEFNLSYSLKEKEIKETGRLFAKMTYKMRACQVIAENLISNGVGKYFRDNGMAKDEHDLTKALHTLAVSGVPKNNKDNH------------------------------------------------------------------------------------------------------------------------------------------------------RGGPPRRTTNRGVRSSQGTKTQDRDKVQGGPMYNYLRCQPISPDQGESYETVSAFITADLKKYCLNWRYETISIFAQRLNEIYGLPSFFQWLHRILEKSVLYVSDPHCPPDLDNHIPLDSVPNAQIFIKYPMGGIEGYCQKLWTISTIPYLYLAAYESGVRIASLVQGDNQTIAVTKRVPSSWPYSLKKREASKAAQNYFIVLRQRLHDVGHHLKANETIVSSHFFVYSKGIYYDGLLVSQSLKSIARCVFWSETIVDETRAACSNIATTVAKSIERGYDRYLAYSLNILKIFQQILISLNFTINTTMTQDVVAPIIENGDLLIRMALLPAPIGGLNYLNMSRLFVRNIGDPVTSSIADLKRMIDAGLMPEETLHQVMTQTPGESSYLDWASDPYSANLPCVQSITRLLKNITARYILISSPNPMLKGLFHEGSRDEDEELASFLMDRHIIVPRAAHEILDHSITGAREAIAGMLDTTKGLIRTSMKRGGLTPRVLARLSNYDYEQFRSGITLLTKKGQCYLIDKDSCSVQLAIALRGHMWAKLARGRPIYGLEVPDVLESMNGYLIKRHESCAICETGSSH--YGWFFVPAGCQLDDVSRETSALRVPYVGSTTEERTDMKLAFVRSPSRSLKSAVRIATVYSWAYGDDEKSWSEAWMLARQRANITLDELRMITPVSTSTNLAHRLRDRSTQVKYSGTSLVRVARYTTISNDNLSFVISEKKVDTNFIYQQGMLLGLGILENLFRLEATTGVSNTVLHLHVETECCVVPMVDHPRIPSLRNIKVTDELCTNPLIYDRSPIIEHDATRLYSQSHRRHL--------VEFVTWSTSQLYHILAKSTAMSMIELITRFEKDHMNEIAALIGDDDINSFITEFLLVEPRLFIVYLGQCAAINWAFDIHYHRPSGKYQMGELLYSLLSRMSKGVYKIFTNALSHPKVYKKFWRSGIIEPIHGPSLDTQNLHVTVCDMIYGSYVTYLDLLLNDELDDYPYLLCESDEDVVTDRFDNIQAKHLCVLADVYCSSKRCPSIIGMSPIEKCTILTHYIKGESVQSPSGTSWNTDPLVVDHYSCSLTYLRRGSIKQIRLRVDPGFVFEALTDVD------FKQPRKAKLDISVVGLTDFSPPYDNVGDF----------LGTINTLRHDLPVTGTGVS-NYEVHAYRRIGLNSSACYKAVEISTLIKPSLEVGEHGLFLGEGSGSMLAAYKEVLKLANCYYNSGVTAEGRAGQREISPYPSEMSLVENQ----MGIERSVKVLFNGKPEVTWVGTTDCYKYIISNIQTSSLGFIHSDIETLPTKDAVEKLEEFASILSLSLILGKIGSITVVKIMPISGDFTQGFIAYAIQYFRESLLAYPRYSNFISTECYLIMIGLKANRLINPEAIKQSIIRAGVRTAPGLVSHVLSEKQKGCIQS--------------------------------------FLGDPYIQGDFNKHLKSLTSIEKILVNCGLSINGIKICRDLIHHDIASGPDGLMSSTIILYREL------AHFKDNIRSQHGMFHPYPVLANSRQRELILRIAKKFWGYVLLYSDDPAL--IRQTIKNLKRNHLTFDLHSNPFIKGLSKAEKLLVRTSSLRREWLFTLETKEVKEWFKLVG------------
>KP789375/Peste-des-petits-ruminants_virus_isolate_E32/1969_complete_genome/Peste_des_petits_ruminants_virus/Morbillivirus/goat/Senegal/1969_translation
------------------HSSQWFETFLFWFTIKTEMRSMIKEQS--HICHKRRYNPVFVSGDAFEVLVSRDLVAII----------DKNTQYVYYLTFELVLMYCDVIEGRLMTETAMAIDQRYSELLSRVRYLWDLIDGFFPTLGNTTYQVVALLEPLSLAYLQLQDVTLELRGAFLDHCFKELYEILEHCGIDTEGTYNSITEGLDYVFITHDIHLTGEIFSFFRSFGHPRLEAVTAAENVRKHMNQPKVISYETMMKGHAVFCGIIINGFRDRHGGSWPPVALPEHASAAIRNAQASGEGLTHDLCIDNWKSFVGFRFGCFMPLSLDSDLTMYLKDKALAALKNEWDSVYPKEYLRYNPPRGTESRRLVEVFLNDSSFDPYNMIMYVVNGSYLKDPEFNLSYSLKEKEIKETGRLFAKMTYKMRACQVIAENLISNGVGKYFRDNGMAKDEHDLTKALHTLAVSGVPKNNKDNH------------------------------------------------------------------------------------------------------------------------------------------------------RGGPPRRTTSREMRSNQDINRQTRDKVQGEPMYNYLRCQPISPDQSESYETVSAFITADLKKYCLNWRYETISIFAQRLNEIYGLPSFFQWLHRVLEKSVLYVSDPHCPPDLDDHVPLDSVPNAQIFIKYPMGGIEGYCQKLWTISTIPYLYLAAYESGVRIASLVQGDNQTIAVTKRVPSSWPYSLKKREASKAAQNYFVVLRQRLHDVGHHLKANETIVSSHFFVYSKGIYYDGLLVSQSLKSIARCVFWSETIVDETRAACSNIATTIAKSIERGYDRYLAYSLNILKIFQQILISLNFTINTTMTQDVVAPIIENGDLLIRMALLPAPIGGLNYLNMSRLFVRNIGDPVTSSIADLKRMIDAGLMPEETLHQVMTQTPGESSYLDWASDPYSANLTCVQSITRLLKNITARYILISSPNPMLKGLFHEGSRDEDEELASFLMDRHIIVPRAAHEILDHSITGAREAIAGMLDTTKGLIRTSMKRGGLTPRVLARLSNYDYEQFRSGITLLTKKGQCYLIDKDSCSVQLAIALRGHMWARLARGRPIYGLEVPDILESMNGYLIKRHESCAICETGSNH--YGWFFVPAGCQLDDVSRETSALRVPYVGSTTEERTDMKLAFVRSPSRSLKSAVRIATVYSWAYGDDEKSWNEAWMLARQRADITLDELRMITPISTSTNLAHRLRDRSTQVKYSGTSLVRVARYTTISNDNLSFVISEKKVDTNFIYQQGMLLGLGILENLFRLEATTGVSNTVLHLHVETECCVVPMVDHPRIPSLRNIKVTSELCTNPLIYDKSPIIDHDATRLYSQSHRRHL--------VEFVTWSTSQLYHILAKSTAMSMIELITRFEKDHMNEIAALIGDDDINSFITEFLLVEPRLFIVYLGQCAAINWAFDIHYHRPSGKYQMGELLYSLLSRMSKGVYKIFTNALSHPKVYKKFWRSGIIEPTHGPSLDTQNLHVTVCDMIYGSYVTYLDLLLNDELDDYTYLLCESDEDVVTDRFDNIQAKHLCVLADLYCTSKRCPSIIGMSPIEKCTVLTHYIKGESIQSPSGTSWNTGPLVVDHYSCSLTYLRRGSIKQIRLRVDPGFVFEALTDID------IKQPRKAKLDVSVVGLTDFSPPWDNVGDF----------LGTINTLRHNLPVTGTGVL-NYEVHAYRRIGLNSSACYKAVEISTLIKSSLEVGEHGLFLGEGSGSMLAAYKEVLKLANCYYNSGVTAEDRAGQREISPYPSEMSLVENQ----MGIERSVKVLFNGKPEVTWVGTTDCYKYIISNIQTSSLGLIHSDIETLPNKDAVEKLEEFASILSLSLILGKIGSITVIKIMPISGDFTQGFIGYAIQYFRESLLAYPRYSNFISTECYLIMIGLKANRLINPEAIKQSIVRVGTRTAPGLVSHILSEKQKGCIQS--------------------------------------FLGDPYIQGDFNKHLKALTPIERILVNCGLSINGTKICRDLIHHDIASGPDGLMSSTIILYREL------AHFKDNIRSQHGMFHPYPVLASSRQRELILRIAKKFWGYVLLYSDDPRL--IGQTIKNLKRNHLTFDLHSNPFIKGLSKAEKLLVRTSSLRREWLFTLETKEVKEWFKLVG------------
>KP868655/Peste-des-petits-ruminants_virus_isolate_CH/GDDG/2014_complete_genome/Peste_des_petits_ruminants_virus/Morbillivirus/goat/China/2014_translation
------------------HSSQWFETFLFWFTIKTEMRSMIKEQS--HICHKRRYNPTFVSGDAFEVLVSRDLVVII----------DKNTQYVFYLTFELVLMYCDVIEGRLMTETAMAIDQRYSELLSRVRYLWDLIDGFFPTLGNTTYQIVALLEPLSLAYLQLQDVTLELRGAFLDHCFKELYEILEHCGIDTAGTYNSITEGLDYVFITHDIHLTGEIFSFFRSFGHPRLEAVTAAENVRKHMNQPKVISYETMMKGHAVFCGIIINGFRDRHGGSWPPVALPEHASAAIRNAQASGEGLTHDLCIDNWKSFVGFKFGCFMPLSLDSDLTMYLKDKALAALKNEWDSVYPKEYLRYNPPRGTESRRLVEVFLNDSSFDPYNMIMYVVNGSYLKDPEFNLSYSLKEKEIKETGRLFAKMTYKMRACQVIAENLISNGVGKYFRDNGMAKDEHDLTKALHTLAVSGVPKNNKDNH------------------------------------------------------------------------------------------------------------------------------------------------------RGGPPRRTTNRGLRSSQGTKTQDRDKVQGGPMYNYLRCQPISPDQGESYETVSAFITADLKKYCLNWRYETISIFAQRLNEIYGLPSFFQWLHRILEKSVLYVSDPHCPPDLDNHIPLDSVPNAQIFIKYPMGGIEGYCQKLWTISTIPYLYLAAYESGVRIASLVQGDNQTIAVTKRVPSSWPYSLKKREASKAAQNYFVVLRQRLHDVGHHLKANETIVSSHFFVYSKGIYYDGLLVSQSLKSIARCVFWSETIVDETRAACSNIATTVAKSIERGYDRYLAYSLNILKIFQQILISLNFTINTTMTQDVVAPIIENGDLLIRMALLPAPIGGLNYLNMSRLFVRNIGDPVTSSIADLKRMIDAGLMPEETLHQVMTQTPGESSYLDWASDPYSANLPCVQSITRLLKNITARYILISSPNPMLKGLFHEGSRDEDEELASFLMDRHIIVPRAAHEILDHSITGAREAIAGMLDTTKGLIRTSMKRGGLTPRVLARLSNYDYEQFRSGITLLTKKGQCYLIDKDSCSVQLAIALRGHMWAKLARGRPIYGLEVPDVLESMNGYLIKRHESCAICETGSSH--YGWFFVPAGCQLDDVSRETSALRVPYVGSTTEERTDMKLAFVRSPSRSLKSAVRIATVYSWAYGDDEKSWSEAWMLARQRANITLDELRMITPVSTSTNLAHRLRDRSTQVKYSGTSLVRVARYTTISNDNLSFVISEKKVDTNFIYQQGMLLGLGILENLFRLEATTGVSNTVLHLHVETECCVVPMVDHPRIPSLRNIKVTDELCTNPLIYDRSPIIEHDATRLYSQSHRRHL--------VEFVTWSTSQLYHILAKSTAMSMIELITRFEKDHMNEIAALIGDDDINSFITEFLLVEPRLFIVYLGQCAAINWAFDIHYHRPSGKYQMGELLYSLLSRMSKGVYKIFTNALSHPKVYKKFWRSGIIEPIHGPSLDTQNLHVTVCDMIYGSYVTYLDLLLNDELDDYPYLLCESDEDVVTDRFDNIQAKHLCVLADVYCSSKRCPSIIGMSPIEKCTILTHYIKGESVQSPSGTSWNTDPLVVDHYSCSLTYLRRGSIKQIRLRVDPGFVFEALTDVD------FKQPRKAKLDISVVGLTDFSPPYDNVGDF----------LGTINTLRHDLPVTGTGVS-NYEVHAYRRIGLNSSACYKAVEISTLIKPSLEVGEHGLFLGEGSGSMLAAYKEVLKLANCYYNSGVTAEGRAGQREISPYPSEMSLVENQ----MGIERSVKVLFNGKPEVTWVGTTDCYKYIISNIQTSSLGFIHSDIETLPTKDAVEKLEEFASILSLSLILGKIGSITVVKIMPISGDFTQGFIAYAIQYFRESLLAYPRYSNFISTECYLIMIGLKANRLINPEAIKQSIIRAGVRTAPGLVSHVLSEKQKGCIQS--------------------------------------FLGDPYTQGDFNKHLKSLTSIEKILVNCGLSINGIKICRDLIHHDIASGPDGLMSSTIILYREL------AHFKDNIRSQHGMFHPYPVLANSRQRELILRIAKKFWGYVLLYSDDPAL--IRQTIKNLKRNHLTFDLHSNPFIKGLSKAEKLLVRTSSLRREWLFTLETKEVKEWFKLVG------------
>KR261605/Peste-des-petits-ruminants_virus_isolate_India/TN/Gingee/2014_complete_genome/Peste_des_petits_ruminants_virus/Morbillivirus/goat/India/2014_translation
------------------HSSQWFETFLFWFTIKTEMRSMIKEQS--HICHKRRYNPIFVSGDAFEVLVSRDLVVII----------DKNTQYVFYLTFELVLMYCDVIEGRLMTETAMVIDQRYSELLSRVRYLWDLIDGFFPTLGNTTYQIVALLEPLSLAYLQLQDVTLELRGAFLDHCFKELYEILEHCGIDTEGTYNSITEGLDYVFITHDIHLTGEIFSFFRSFGHPRLEAVTAAENVRKHMNQPKVISYETMMKGHAVFCGIIINGFRDRHGGSWPPVALPEHASAAIRNAQASGEGLTHDLCIDNWKSFVGFKFGCFMPLILDSDLTMYLKDKALAALKNEWDSVYPKEYLRYNPPRGTESRRLVEVFLNDSSFDPYNMIMYVVNGSYLKDPEFNLSYSLKEKEIKETGRLFAKMTYKMRACQVIAENLISNGVGKYFRDNGMAKDEHDLTKALHTLAVSGVPKNNKDNR------------------------------------------------------------------------------------------------------------------------------------------------------RGGPPRRTTTREVRSSRDTRTQNRDKVQGGPMYNYLQCQPISPDQGESYETVSAFITADLKKYCLNWRYETISIFAQRLNEIYGLPSFFQWLHRILEKSVLYVSDPHCPPDLDNHIPLDSVPNAQIFIKYPMGGIEGYCQKLWTISTIPYLYLAAYESGVRIASLVQGDNQTIAVTKRVPSSWPYSLKKREASKAAQNYFVVLRQRLHDVGHHLKANETIVSSHFFVYSKGIYYDGLLVSQSLKSIARCVFWSETIVDETRAACSNIATTVAKSIERGYDRYLAYSLNILKIFQQILISLNFTINTTMTQDVVAPIVENGDLLIRMALLPAPIGGLNYLNMSRLFVRNIGDPVTSSIADLKRMIDAGLMPEETLHQVMTQTPGESSYLDWASDPYSANLPCVQSITRLLKNITARYILISSPNPMLKGLFHEGSRDEDEELASFLMDRHIIVPRAAHEILDHSITGAREAIAGMLDTTKGLIRTSMKRGGLTPRVLARLSNYDYEQFRSGITLLTKKGQCYLIDKDSCSVQLAIALRSHMWARLARGRPIYGLEVPDILESMNGYLIKRHESCAICETGSSH--YGWFFVPAGCQLDDVSRETSALRVPYVGSTTEERTDMKLAFVRSPSRSLKSAVRIATVYSWAYGDDEKSWSEAWMLARQRANITLDELRMITPVSTSTNLAHRLRDRSTQVKYSGTSLVRVARYTTISNDNLSFVISEKKVDTNFIYQQGMLLGLGILENLFRLEATTGVSNTVLHLHVETECCVVPMVDHPRIPSLRNIKVTDELCTNPLIYDRSPIIEHDATRLYSQSHRRHL--------VEFVTWSTSQLYHILAKSTAMSMIELITRFEKDHMNEIAALIGDDDINSFITEFLLVEPRLFIVYLGQCAAINWAFDIHYHRPSGKYQMGELLYSLLSRMSKGVYKIFTNALSHPKVYKKFWRSGVIEPIHGPSLDTQNLHVTVCDMIYGSYVTYLDLLLNDELDDYPYLLCESDEDVVTDRFDNIQAKHLCVLADVYCSSKRCPSIIGMSPIEKCTILTHYIKGESVQSPSGTSWNTDPLVVDHYSCSLTYLRRGSIKQIRLRVDPGFVFEALTDVD------FKQPRKAKLDISVVGLTDFSPPCDNVGDF----------LGTINTLRHNLPVTGTGVS-NYEVHAYRRIGLNSSACYKAVEISTLIKPSLEVGEHGLFLGEGSGSMLAAYKEVLKLANCYYNSGVTAEGRAGQREISPYPSEMSLVENQ----MGIERSVKVLFNGKPEVTWVGTTDCYKYIISNIQTSSLGFIHSDIETLPTKDAVEKLEEFASILSLSLILGKIGSITVVKIMPISGDFTQGFIAYAIQYFRESLLAYPRYSNFISTECYLIMIGLKANRLINPEAIKQSIIRAGVRTAPGLVSHILSEKQKGCIQS--------------------------------------FLGDPYIQGDFNKHLKSLTPIEKILVNCGLSINGTKICRDLIHHDIASGPDGLMSSTIILYREL------AHFKDNIRSQHGMFHPYPVLANSRQRELILRIAKKFWGYVLLYSDDPAL--IRQTIKNLKRNHLTFDLHSNPFIKGLSKAEKLLVRTSSLRREWLFTLDTKEVKEWFKLVG------------
>KR781449/Peste-des-petits-ruminants_virus_isolate_Benin/10/2011_complete_genome/Peste_des_petits_ruminants_virus/Morbillivirus/sheep;_female;_12_years_old/Benin/2011_translation
------------------HSSQWFETFLFWFTIKTEMRSMIKEQS--HICHKRRYNPIFVSGDAFEVLVSRDLVVII----------DKNTQYVFYLTFELVLMYCDVIEGRLMTETAMAIDQRYSELLNRVRYLWDLIDGFFPTLGNTTYQVVALLEPLSLAYLQLQDVTLELRGAFLDHCFKELYEILEHCGIDTEGTYNSITEGLDYVFITHDIHLTGEIFSFFRSFGHPRLEAVTAAENVRKHMNQPKVISYETMMKGHAVFCGIIINGFRDRHGGSWPPVALPEHASAAIRNAQASGEGLTHDLCIDNWKSFVGFRFGCFMPLSLDSDLTMYLKDKALAALKNEWDSVYPKEYLRYNPPRGTESRRLVEVFLNDSSFDPYNMIMYVVNGSYLKDPEFNLSYSLKEKEIKETGRLFAKMTYKMRACQVIAENLISNGVGKYFRDNGMAKDEHDLTKALHTLAVSGVPKNNKDNH------------------------------------------------------------------------------------------------------------------------------------------------------RGGPPRRNASRETRSSQAVNTQNRDKIQGGPMYNYMRCQPTSPDQGESYETVSAFITADLKKYCLNWRYETISIFAQRLNEIYGLPSFFQWLHKVLEKSVLYVSDPHCPPDLDDHIPLDSVPNAQIFIKYPMGGIEGYCQKLWTISTIPYLYLAAYESGVRIASLVQGDNQTIAVTKRVPSSWPYSLKKREASKAAQNYFVVLRQRLHDVGHHLKANETIVSSHFFVYSKGIYYDGLLVSQSLKSIARCVFWSETIVDETRAACSNIATTIAKSIERGYDRYLAYSLNILKIFQQILVSLDFTINTTMTQDVVAPIIENGDLLIRMALLPAPIGGLNYLNMSRLFVRNIGDPVTSSIADLKRMIDAGLMPEETLHQVMTQTPGESSYLDWASDPYSANLPCVQSITRLLKNITARYILISSPNPMLKGLFHEGSRDEDEELASFLMDRHIIVPRAAHEILDHSITGAREAIAGMLDTTKGLIRTSMKRGGLTPRVLARLSNYDYEQFRSGITLLTKKGQCYLIDKDSCSVQLAIALRGHMWARLARGRPIYGLEVPDVLESMNGYLIKRHESCAICETGSSH--YGWFFVPAGCQLDDVSRETSALRVPYVGSTTEERTDMKLAFVRSPSRSLKSAVRIATVYSWAYGDDEKSWSEAWMLARQRADITLDELRMITPVSTSTNLAHRLRDRSTQVKYSGTSLVRVARYTTISNDNLSFVISEKKVDTNFIYQQGMLLGLGILENLFRLEATTGVSNTVLHLHVETECCVVPMIDHPRIPSLRNIKVTNELCTNPLIYDKSPIIEHDATRLYSQSHRRHL--------VEFVTWSTSQLYHILAKSTAMSMIELITRFEKDHMNEIAALIGDDDINSFITEFLLVEPRLFIVYLGQCAAINWAFDIHYHRPSGKYQMGELLYSLLSRMSKGVYKIFTNALSHPKVYKKFWRSGIIEPVHGPSLDTQNLHVTVCDMIYGSYVTYLDLLLNDELDAYPYLLCESDEDVVTDRFDNIQAKHLCVLADVYCSSKRCPSIIGMSPIEKCTILTHYIKGESVQSPSGISWNTDPLVVDHYSCSLTYLRRGSIKQIRLRVDPGFVFEALTDID------SKQPRKAKLDVSIVGLTDFSPPWDNVGDF----------LGTINTLRHNLPVTGTGVS-NYEVHAYRRIGLNSSACYKAVEISTLIKSSLEVGENGLFLGEGSGSMLAAYKEVLKLANCYYNSGVTAEGRAGQREISPYPSEVSLVESQ----MGIERSVKVLFNGKPEVTWVGTTDCYKYIISNIQTSSLGFIHSDIETLPTKDAVEKLEEFASILSLSLILGKIGSIAVVKIMPISGDFTQGFIAYAIQYFRESLLAYPRYSNFISTECYLIMIGLKANRLINPETIKQSIIRVGTRTAPGLVSHILSEKQKGCIQS--------------------------------------FLGDPYVQGDFNKHLKALTPIEKILVNCGLSINGTKICRDLIHHDIASGPDGLMSSTIILYREL------AHFKDNIRSQHGMFHPYPVLASSRQRELILRIAKKFWGYVLLYSDDPAL--IKQTIRNLKRNHLTFDLHSNPFIKGLSKAEKLLVRTSSLRREWLFTLDTKEVKEWFKLVG------------
>KR781450/Peste-des-petits-ruminants_virus_isolate_Benin/B1/1969_complete_genome/Peste_des_petits_ruminants_virus/Morbillivirus/goat/Benin/1969_translation
------------------HSSQWFETFLFWFTIKTEMRSMIKEQS--HICHKRRYNPIFVSGDAFEVLVSRDLVVII----------DKNTQYVFYLTFELVLMYCDVIEGRLMTETAMAIDQRYSELLNRVRYLWDLIDGFFPTLGNTTYQVVALLEPLSLAYLQLQDVTLELRGAFLDHCFKELYEILEHCGIDTEGTYNSITEGLDYVFITHDIHLTGEIFSFFRSFGHPRLEAVTAAENVRKHMNQPKVISYETMMKGHAVFCGIIINGFRDRHGGSWPPVALPEHASAAIRNAQASGEGLTHDLCIDNWKSFVGFRFGCFMPLSLDSDLTMYLKDKALAALKNEWDSVYPKEYLRYNPPRGTESRRLVEVFLNDSSFDPYNMIMYVVNGSYLKDPEFNLSYSLKEKEIKETGRLFAKMTYKMRACQVIAENLISNGVGKYFRDNGMAKDEHDLTKALHTLAVSGVPKNNKDNH------------------------------------------------------------------------------------------------------------------------------------------------------RGGPPRRTTSREMRSSQDINTQNRDKIQGGPMYNYLRCQPTSPDQGESYETVSAFITADLKKYCLNWRYETISIFAQRLNEIYGLPSFFQWLHRILEKSVLYVSDPHCPPDLDDHIPLDSVPNAQIFIKYPMGGIEGYCQKLWTISTIPYLYLAAYESGVRIASLVQGDNQTIAVTKRVPSSWPYSLKKREASKAAQNYFVVLRQRLHDVGHHLKANETIVSSHFFVYSKGIYYDGLLVSQSLKSIARCVFWSETIVDETRAACSNIATTIAKSIERGYDRYLAYSLNILKIFQQILISLDFTINTTMTQDVVAPIIENGDLLIRMALLPAPIGGLNYLNMSRLFVRNIGDPVTSSIADLKRMIDAGLMPEETLHQVMTQTPGESSYLDWASDPYSANLTCVQSITRLLKNITARYILISSPNPMLKGLFHEGSRDEDEELASFLMDRHIIVPRAAHEILDHSITGAREAIAGMLDTTKGLIRTSMKRGGLTPRVLARLSNYDYEQFRSGITLLTKKGQCYLIDKDSCSVQLAIALRGHMWARLARGRPIYGLEVPDILESMNGYLIKRHESCAICETGSSH--YGWFFVPAGCQLDDVSRETSALRVPYVGSTTEERTDMKLAFVRSPSRSLKSAVRIATVYSWAYGDDEKSWSEAWMLARQRADITLDELRMITPVSTSTNLAHRLRDRSTQVKYSGTSLVRVARYTTISNDNLSFVISEKKVDTNFIYQQGMLLGLGILENLFRLEATTGVSNTVLHLHVETECCVVPMVDHPRIPSLRNIKVTNELCTNPLIYDRSPIIEHDATRLYSQSHRRHL--------VEFVTWSTSQLYHILAKSTAMSMIELITRFEKDHMNEIAALIGDDDINSFITEFLLVEPRLFIVYLGQCAAINWAFDIHYHRPSGKYQMGELLYSLLSRMSKGVYKIFTNALSHPKVYKKFWRSGVIEPIHGPSLDTQNLHVTVCDMIYGSYVTYLDLLLNDELDDYPYLLCESDEDVVTDRFDNIQAKHLCVLADVYCSSKRCPSIIGMSPIEKCTILTHYIKGESVQSPSGISWNTDPLVVDHYSCSLTYLRRGSIKQIRLRVDPGFVFEALTDID------FKQPRKAKLDVSVVGLTDFSPPWDNVGDF----------LGTINTLRHNLPVTGTGVS-NYEVHAYRRIGLNSSACYKAVEISTLIKSSLEVGENGLFLGEGSGSMLAAYKEVLKLASCYYNSGVTAEGRAGQREISPYPSEMSLVENQ----MGIERSVKVLFNGKPEVTWVGTTDCYKYIISNIQTSSLGFIHSDIETLPTKDAVEKLEEFASILSLSLILGKIGSITVVKIMPISGDFTQGFIAYAIQYFRESLLAYPRYSNFISTECYLIMIGLKANRLINPEAIKQSIIRVGTRTAPGLVSHILSEKQKGCIQS--------------------------------------FLGDPYIQGDFNKHLKALTPIEKILVNCGLSINGTKICRDLIHHDIASGPDGLMSSTIILYREL------AHFKDNIRSQHGMFHPYPVLASSRQRELILRIAKKFWGYVLLYSDDPAL--IKQTIKNLKRNHLTFDLHSNPFIKGLSKAEKLLVRTSSLRREWLFTLDTKEVKEWFKLVG------------
>KR781451/Peste-des-petits-ruminants_virus_isolate_CIV/01P/2009_complete_genome/Peste_des_petits_ruminants_virus/Morbillivirus/goat/Cote_d'Ivoire/2009_translation
------------------HSSQWFETFLFWFTIKTEMRSMIKEQS--HICHKRRYNPIFVSGDAFEVLVSRDLVVII----------DKNTQYVFYLTFELVLMYCDVIEGRLMTETAMAIDQRYSELLNRVRYLWDLIDGFFPTLGNTTYQVVALLEPLSLAYLQLQDVTLELRGAFLDHCFKELYEILEHCGIDTEGTYNSITEGLDYVFITHDIHLTGEIFSFFRSFGHPRLEAVTAAENVRKHMNQPKVISYETMMKGHAVFCGIIINGFRDRHGGSWPPVALPEHASAAIRNAQASGEGLTHDLCIDNWKSFVGFRFGCFMPLSLDSDLTMYLKDKALAALKNEWDSVYPKEYLRYNPPRGTESRRLVEVFLNDSSFDPYNMIMYVVNGSYLKDPEFNLSYSLKEKEIKETGRLFAKMTYKMRACQVIAENLISNGVGKYFRDNGMAKDEHDLTKALHTLAVSGVPKNNKDNH------------------------------------------------------------------------------------------------------------------------------------------------------RGGPPRRNASRETRPSQAVNTQNRDKIQGGPMYNYLRCQPTSPDQGESYETVSAFITADLKKYCLNWRYETISIFAQRLNEIYGLPSFFQWLHKVLEKSVLYVSDPHCPPDLDDHIPLDSVPNAQIFIKYPMGGIEGYCQKLWTISTIPYLYLAAYESGVRIASLVQGDNQTIAVTKRVPSSWPYSLKKREASKAAQNYFVVLRQRLHDVGHHLKANETIVSSHFFVYSKGIYYDGLLVSQSLKSIARCVFWSETIVDETRAACSNIATTIAKSIERGYDRYLAYSLNILKIFQQILVSLDFTINTTMTQDVVAPIIENGDLLIRMALLPAPIGGLNYLNMSRLFVRNIGDPVTSSIADLKRMIDAGLMPEETLHQVMTQTPGESSYLDWASDPYSANLPCVQSITRLLKNITARYILISSPNPMLKGLFHEGSRDEDEELASFLMDRHIIVPRAAHEILDHSITGAREAIAGMLDTTKGLIRTSMKRGGLTPRVLARLSNYDYEQFRSGITLLTKKGQCYLIDKDSCSVQLAIALRSHMWARLARGRPIYGLEVPDVLESMNGYLIKRHESCAICETGSSH--YGWFFVPAGCQLDDVSRETSALRVPYVGSTTEERTDMKLAFVRSPSRSLKSAVRIATVYSWAYGDDEKSWSEAWMLARQRADVTLDELRMITPVSTSTNLAHRLRDRSTQVKYSGTSLVRVARYTTISNDNLSFVISEKKVDTNFIYQQGMLLGLGILENLFRLEATTGVSNTVLHLHVETECCVVPMVDHPRIPSLRNIKVTNELCTNPLIYDKSPIIEHDATRLYSQSHRRHL--------VEFVTWSTSQLYHILAKSTAMSMIELITRFEKDHMNEIAALIGDDDINSFITEFLLVEPRLFIVYLGQCAAINWAFDIHYHRPSGKYQMGELLYSLLSRMSKGVYKIFTNALSHPKVYKKFWRSGIIEPVHGPSLDTQNLHVTVCDMIFGSYVTYLDLLLNDELDAYPYLLCESDEDVVTDRFDNIQAKHLCVLADVYCSSKRCPSIIGMSPIEKCTILTHYIKGESVQSPSGISWNTDPLVVDHYSCSLTYLRRGSIKQIRLRVDPGFVFEALTDID------FKQPRKAKLDVSIVGLTDFSPPWDNVGDF----------LGTINTLRHNLPVTGTGVS-NYEVHAYRRIGLNSSACYKAVEISTLIKSSLEAGENGLFLGEGSGSMLAAYKEVLKLANCYYNSGVTAEGRAGQREISPYPSEVSLVESQ----MGIERSVKVLFNGKPEVTWVGTTDCYKYIISNIQTSSLGFIHSDIETLPTKDAVEKLEEFASILSLSLILGKIGSITVVKIMPISGDFTQGFIAYAIQYFRESLLAYPRYSNFISTECYLIMIGLKANRLINPEAIKQSIIRMGTRTAPGLVSHILSEKQKGCIQS--------------------------------------FLGDPYVQGDFNKHLKALTPIEKILVNCGLSINGTKICRDLIHHDIASGPDGLMSSTIILYREL------AHFKDNIRSQHGMFHPYPVLASSRQRELILRIAKKFWGYVLLYSDDPAL--IKQTIKNLKRNHLTFDLHSNPFIKGLSKAEKLLVRTSSLRREWLFTLDTKEVKEWFKLVG------------
>KR828813/Peste-des-petits-ruminants_virus_isolate_NGYO2013-2162_complete_genome/Peste_des_petits_ruminants_virus/Morbillivirus/goat/Nigeria/2013_translation
------------------HSSQWFETFLFWFTIKTEMRSMIKEQS--HICHKRRYNPIFVSGDAFEVLVSRDLVVII----------DKNTQYVFYLTFELVLMYCDVIEGRLMTETAMAIDQRYSELLSRVRYLWDLIDGFFPTLGNTTYQVVALLEPLSLAYLQLQDVTLELRGAFLDHCFKELYEILEHCGIDTEGTYNSITEGLDYVFITHDIHLTGEIFSFFRSFGHPRLEAVTAAENVRKHMNQPKVISYETMMKGHAVFCGIIINGFRDRHGGSWPPVALPEHASAAIRNAQASGEGLTHDLCIDNWKSFVGFRFGCFMPLSLDSDLTMYLKDKALAALKNEWDSVYPKEYLRYNPPRGTESRRLVEVFLNDSSFDPYNMIMYVVNGSYLKDPEFNLSYSLKEKEIKETGRLFAKMTYKMRACQVIAENLISNGVGKYFRDNGMAKDEHDLTKALHTLAVSGVPKNNKDNH------------------------------------------------------------------------------------------------------------------------------------------------------RGGPPRRTTSRELRSSQYTKKQNRDKVQGGPMYNYLRCQPISPDQGESYETVSAFITADLKKYCLNWRYETISIFAQRLNEIYGLPSFFQWLHRILEKSVLYVSDPHCPPDLDNHIPLDSVPNAQIFIKYPMGGIEGYCQKLWTISTIPYLYLAAYESGVRIASLVQGDNQTIAVTKRVPSSWPYSLKKREASKAAQNYFVVLRQRLHDVGHHLKANETIVSSHFFVYSKGIYYDGLLVSQSLKSIARCVFWSETIVDETRAACSNIATTIAKSIERGYDRYLAYSLNILKIFQQILISLNFTIKTTMTQDVVAPIIENGDLLTRMALLPAPIGGLNYLNMSRVFVRNIGDPVTSSIADLKRMIDAGLMPEETLHQVMTQTPGESSYLDWASDPYSANLPCVQSITRLLKTITARYILISSPKPMLRGLFHEGGKNEDEELASFLMDRHIIVPRAAHEILDHSITEARKAIAGMLDTTKGLIRTSMKRGGLTPRVLARLSNYDYEQFRSGIILLTKKGQCYLIDKDSCSVQLAIALRSHMWARLARGRTIYGLEVPDILESMNGYLIKRHESCAICETGSNH--YGWFFVPAGCQLDDVSRETSALRVPYVGSTTEERTDMKLAFVRSPSRSLKSAVRIATVYSWAYGDDEKSWNEAWMLARQRANITLDELRMITPVSTSTNLAHRLRDRSTQVKYSGTSLVRVARYTTISNDNLSFVISEKKVDTNFIYQQGMLLGLGILENLFRLEATTGVSNTVLHLHVETECCVVPMVDHPRIPSLRNIKVTNELCTNPLIYDRSPIIEHDATRLYSQSHRRHL--------VEFVTWSTSQLYHILAKSTAMSMIELITRFEKDHMNEIAALIGDDDINSFITEFLLVEPRLFIVYLGQCAAINWAFDIHYHRPSGKYQMGELLYSLLSRMSKGVYKIFTNALSHPKVYKKFWRSGVIEPIHGPSLDTQNLHVTVCDMIYGSYVTYLDLLLNDELDDYPYLLCESDEDVVTDRFDNIQAKHLCVLADVYCSSKRCPSIIGMSPIEKCTILTHYIKGESIQTPSGTSWNTDPLVVDHYSCSLTYLRRGSIKQIRLRVDPGFVFEALTDVD------FKQPRKAKLDISVAGLTDFSPPWDNIGDF----------LGTINTLRHNLPVTGTGVS-NYEVHAYRRIGLNSSACYKAVEISTLIKPSLEVGEHGLFLGEGSGSMLAAYKEVLKLANCYYNSGVTAEGRAGQREISPYPSEMSLVENQ----MGIERSVKVLFNGKPEVTWVGTTDCYKYIISNIQTSSLGFIHSDIETLPTKDAVEKLEEFASILSLSLILGKIGSITVVKIMPISGDFTQGFIAYAIQYFRESLLAYPRYSNFISTECYLILIGLKANRLINPEAIKQSIIRAGARTAPGLVSHILSEKQKGCIQS--------------------------------------FLGDPYIQGDFNKHLKSLTPIEKILVNCGLSINGTKICRDLIHHDIASGPDGLMSSTIILYREL------AHFKDNIRSQHGMFHPYPVLASSRQRELILRIAKKFWGYVLLYSDDPAL--IRQTIKNLKRNHLTFDLHSNPFIKGLSKAEKLLVRTSSLRREWLFTLDTKEVKEWFKLVG------------
>KT860063/Peste-des-petits-ruminants_virus_strain_IND/TN/VM/2014/02_complete_genome/Peste_des_petits_ruminants_virus/Morbillivirus/goat/India/2014_translation
------------------HSSQWFETFLFWFTIKTEMRSMIKEQS--HICHKRRYNPIFVSGDAFEVLVSRDLVVII----------DKNTQYVFYLTFELVLMYCDVIEGRLMTETAMVIDQRYSELLSRVRYLWDLIDGFFPTLGNTTYQIVALLEPLSLAYLQLQDVTLELRGAFLDHCFKELYEILEHCGIDTEGTYNSITEGLDYVFITHDIHLTGEIFSFFRSFGHPRLEAVTAAENVRKHMNQPKVISYETMMKGHAVFCGIIINGFRDRHGGSWPPVALPEHASAAIRNAQASGEGLTHDLCIDNWKSFVGFKFGCFMPLSLDSDLTMYLKDKALAALKNEWDSVYPKEYLRYNPPRGTESRRLVEVFLNDSSFDPYNMIMYVVNGSYLKDPEFNLSYSLKEKEIKETGRLFAKMTYKMRACQVIAENLISNGVGKYFRDNGMAKDEHDLTKALHTLAVSGVPKNNKDNR------------------------------------------------------------------------------------------------------------------------------------------------------RGGPPRRTTTREVRSSRDTRTQNRDKVQGGPMYNYLQCQPISPDQGESYETVSAFITADLKKYCLNWRYETISIFAQRLNEIYGLPSFFQWLHRILEKSVLYVSDPHCPPDLDNHIPLDSVPNAQIFIKYPMGGIEGYCQKLWTISTIPYLYLAAYESGVRIASLVQGDNQTIAVTKRVPSSWPYSLKKREASKAAQNYFVVLRQRLHDVGHHLKANETIVSSHFFVYSKGIYYDGLLVSQSLKSIARCVFWSETIVDETRAACSNIATTVAKSIERGYDRYLAYSLNILKIFQQILISLNFTINTTMTQDVVAPIVENGDLLIRMALLPAPIGGLNYLNMSRLFVRNIGDPVTSSIADLKRMIDAGLMPEETLHQVMTQTPGESSYLDWASDPYSANLPCVQSITRLLKNITARYILISSPNPMLKGLFHEGSRDEDEELASFLMDRHIIVPRAAHEILDHSITGAREAIAGMLDTTKGLIRTSMKRGGLTPRVLARLSNYDYEQFRSGITLLTKKGQCYLIDKDSCSVQLAIALRSHMWARLARGRPIYGLEVPDILESMNGYLIKRHESCAICETGSSH--YGWFFVPAGCQLDDVSRETSALRVPYVGSTTEERTDMKLAFVRSPSRSLKSAVRIATVYSWAYGDDEKSWSEAWMLARQRANITLDELRMITPVSTSTNLAHRLRDRSTQVKYSGTSLVRVARYTTISNDNLSFVISEKKVDTNFIYQQGMLLGLGILENLFRLEATTGVSNTVLHLHVETECCVVPMVDHPRIPSLRNIKVTDELCTNPLIYDRSPIIEHDATRLYSQSHRRHL--------VEFVTWSTSQLYHILAKSTAMSMIELITRFEKDHMNEIAALIGDDDINSFITEFLLVEPRLFIVYLGQCAAINWAFDIHYHRPSGKYQMGELLYSLLSRMSKGVYKIFTNALSHPKVYKKFWRSGVIEPIHGPSLDTQNLHVTVCDMIYGSYVTYLDLLLNDELDDYPYLLCESDEDVVTDRFDNIQAKHLCVLADVYCSSKRCPSIIGMSPIEKCTILTHYIKGESVQSPSGTSWNTDPLVVDHYSCSLTYLRRGSIKQIRLRVDPGFVFEALTDVD------FKQPRKAKLDISVVGLTDFSPPCDNVGDF----------LGTINTLRHNLPVTGTGVS-NYEVHAYRRIGLNSSACYKAVEISTLIKPSLEVGEHGLFLGEGSGSMLAAYKEVLKLANCYYNSGVTAEGRAGQREISPYPSEMSLVENQ----MGIERSVKVLFNGKPEVTWVGTTDCYKYIISNIQTSSLGFIHSDIETLPTKDAVEKLEEFASILSLSLILGKIGSITVVKIMPISGDFTQGFIAYAIQYFRESLLAYPRYSNFISTECYLIMIGLKANRLINPEAIKQSIIRAGVRTAPGLVSHILSEKQKGCIQS--------------------------------------FLGDPYIQGDFNKHLKSLTPIEKILVNCGLSINGTKICRDLIHHDIASGPDGLMSSTIILYREL------AHFKDNIRSQHGMFHPYPVLANSRQRELIHRIAKKFWGYVLLYSDDPAL--IRQTIKNLKRNHLTFDLHSNPFIKGLSKAEKLLVRTSSLRREWLFTLDTKEVKEWFKLVG------------
>KT860064/Peste-des-petits-ruminants_virus_strain_IND/TN/VEL/2015/03_complete_genome/Peste_des_petits_ruminants_virus/Morbillivirus/sheep/India/2015_translation
------------------HSSQWFETFLFWFTIKTEMRSMIKEQS--HICHKRRYNPIFVSGDAFEVLVSRDLVVII----------DKNTQYVFYLTFELVLMYCDVIEGRLMTETAMAIDQRYSELLSRVRYLWDLIDGFFPTLGNTTYQIVALLEPLSLAYLQLQDVTLELRGAFLDHCFKELYEILEHCGIDTEGTYNSITEGLDYVFITHDIHLTGEIFSFFRSFGHPRLEAVTAAENVRKHMNQPKVISYETMMKGHAVFCGIIINGFRDRHGGSWPPVALPEHASAAIRNAQASGEGLTHDLCIDNWKSFVGFKFGCFMPLSLDSDLTMYLKDKALAALKNEWDSVYPKEYLRYNPPRGTESRRLVEVFLNDSSFDPYNMIMYVVNGSYLKDPEFNLSYSLKEKEIKETGRLFAKMTYKMRACQVIAENLISNGVGKYFRDNGMAKDEHDLTKALHTLAVSGVPKNNKDNH------------------------------------------------------------------------------------------------------------------------------------------------------RGGPPRRTTTREVRSSQDTRTQNRDKVQGGPMYNYLQCQPISPDQGESYETVSAFITADLKKYCLNWRYETISIFAQRLNEIYGLPSFFQWLHRILEKSVLYVSDPHCPPDLDNHIPLDSVPNAQIFIKYPMGGIEGYCQKLWTISTIPYLYLAAYESGVRIASLVQGDNQTIAVTKRVPSSWPYSLKKREASKAAQNYFVVLRQRLHDVGHHLKANETIVSSHFFVYSKGIYYDGLLVSQSLKSIARCVFWSETIVDETRAACSNIATTVAKSIERGYDRYLAYSLNILKIFQQILISLNFTINTTMTQDVVAPIVENGDLLIRMALLPAPIGGLNYLNMSRLFVRNIGDPVTSSIADLKRMIDAGLMPEETLHQVMTQTPGESSYLDWASDPYSANLPCVQSITRLLKNITARYILISSPNPMLKGLFHEGSRDEDEELASFLMDRHIIVPRAAHEILDHSITGAREAIAGMLDTTKGLIRTSMKRGGLTPRVLARLSNYDYEQFRSGITLLTKKGQCYLIDKDSCSVQLAIALRSHMWARLARGRPIYGLEVPDILESMNGYLIKRHESCAICETGSSH--YGWFFVPAGCQLDDVSRETSALRVPYVGSTTEERTDMKLAFVRSPSRSLKSAVRIATVYSWAYGDDEKSWSEAWMLARQRANITLDELRMITPVSTSTNLAHRLRDRSTQVKYSGTSLVRVARYTTISNDNLSFVISEKKVDTNFIYQQGMLLGLGILENLFRLEATTGVSNTVLHLHVETECCVVPMVDHPRIPSLRNIKVTDELCTNPLIYDRSPIIEHDATRLYSQSHRRHL--------VEFVTWSTSQLYHILAKSTAMSMIELITRFEKDHMNEIAALIGDDDINSFITEFLLVEPRLFIVYLGQCAAINWAFDIHYHRPSGKYQMGELLYSLLSRMSKGVYKIFTNALSHPKVYKKFWRSGVIEPIHGPSLDTQNLHVTVCDMIYGSYVTYLDLLLNDELDDYPYLLCESDEDVVTDRFDNIQAKHLCVLADVYCSSKRCPSIIGMSPIEKCTILTHYIKGESVQSPSGTSWNTDPLVVDHYSCSLTYLRRGSIKQIRLRVDPGFVFEALTDVD------FKQPRKAKLDISVVGLTDFSPPCDNVGDF----------LGTINTLRHNLPVTGTGVS-NYEVHAYRRIGLNSSACYKAVEISTLIKPSLEVGEHGLFLGEGSGSMLAAYKEVLKLANCYYNSGVTAEGRAGQREISPYPSEMSLVENQ----MGIERSVKVLFNGKPEVTWVGTTDCYKYIISNIQTSSLGFIHSDIETLPTKDAVEKLEEFASILSLSLILGKIGSITVVKIMPISGDFTQGFIAYAIQYFRESLLAYPRYSNFISTECYLIMIGLKANRLINPEAIKQSIIRAGVRTAPGLVSHILSEKQKGCIQS--------------------------------------FLGDPYIQGDFNKHLKSLTPIEKILVNCGLSINGTKICRDLIHHDIASGPDGLMSSTIILYREL------AHFKDNIRSQHGMFHPYPVLANSRQRELILRIAKKFWGYVLLYSDDPAL--IRQTIKNLKRNHLTFDLHSNPFIKGLSKAEKLLVRTSSLRREWLFTLDTKEVKEWFKLVG------------
>KT860065/Peste-des-petits-ruminants_virus_strain_IND/TN/ED/2015/04_complete_genome/Peste_des_petits_ruminants_virus/Morbillivirus/sheep/India/2015_translation
------------------HSSQWFETFLFWFTIKTEMRSMIKEQS--HICHKRRYNPIFVSGDAFEVLVSRDLVVII----------DKNTQYVFYLTFELVLMYCDVIEGRLMTETAMAIDQRYSELLSRVRYLWDLIDGFFPTLGNTTYQIVALLEPLSLAYLQLQDITLELRGAFLDHCFKELYEILEHCGIDTEGTYNSITEGLDYVFITHDIHLTGEIFSFFRSFGHPRLEAVTAAENVRKHMNQPKVISYETMMKGHAVFCGIIINGFRDRHGGSWPPVALPEHASAAIRNAQASGEGLTHDLCIDNWKSFVGFKFGCFMPLSLDSDLTMYLKDKALAALKNEWDSVYPKEYLRYNPPRGTESRRLVEVFLNDSSFDPYNMIMYVVNGSYLKDPEFNLSYSLKEKEIKETGRLFAKMTYKMRACQVIAENLISNGVGKYFRDNGMAKDEHDLTKALHTLAVSGVPKNNKDNH------------------------------------------------------------------------------------------------------------------------------------------------------RGGPPRRTTTREVRSSRDTRTQNRDRVQGGPMYNYLQCQPISPDQGESYETVSAFITADLKKYCLNWRYETISIFAQRLNEIYGLPSFFQWLHRILEKSVLYVSDPHCPPDLDNHIPLDSVPNAQIFIKYPMGGIEGYCQKLWTISTIPYLYLAAYESGVRIASLVQGDNQTIAVTKRVPSSWPYSLKKREASKAAQNYFVVLRQRLHDVGHHLKANETIVSSHFFVYSKGIYYDGLLVSQSLKSIARCVFWSETIVDETRAACSNIATTVAKSIERGYDRYLAYSLNILKIFQQILISLNFTINTTMTQDVVAPIVENGDLLIRMALLPAPIGGLNYLNMSRLFVRNIGDPVTSSIADLKRMIDAGLMPEETLHQVMTQTPGESSYLDWASDPYSANLPCVQSITRLLKNITARYILISSPNPMLKGLFHEGSRDEDEELASFLMDRHIIVPRAAHEILDHSITGAREAIAGMLDTTKGLIRTSMKRGGLTPRVLARLSNYDYEQFRSGITLLTKKGQCYLIDKDSCSVQLAIALRSHMWARLARGRPIYGLEVPDILESMNGYLIKRHESCAICETGSSH--YGWFFVPAGCQLDDVSRETSALRVPYVGSTTEERTDMKLAFVRSPSRSLKSAVRIATVYSWAYGDDEKSWSEAWMLARQRANITLDELRMITPVSTSTNLAHRLRDRSTQVKYSGTSLVRVARYTTISNDNLSFVISEKKVDTNFIYQQGMLLGLGILENLFRLEATTGVSNTVLHLHVETECCVVPMVDHPRIPSLRNIKVTDELCTNPLIYDRSPIIEHDATRLYSQSHRRHL--------VEFVTWSTSQLYHILAKSTAMSMIELITRFEKDHMNEIAALIGDDDINSFITEFLLVEPRLFIVYLGQCAAINWAFDIHYHRPSGKYQMGELLYSLLSRMSKGVYKIFTNALSHPKVYKKFWRSGVIEPIHGPSLDTQNLHVTVCDMIYGSYVTYLDLLLNDELDDYPYLLCESDEDVVTDRFDNIQAKHLCVLADVYCSSKRCPSIIGMSPIEKCTILTHYIKGESVQSPSGTSWNTDPLVVDHYSCSLTYLRRGSIKQIRLRVDPGFVFEALTDVD------FKQPRKAKLDISVVGLTDFSPPCDNVGDF----------LGTINTLRHNLPVTGTGVS-NYEVHAYRRIGLNSSACYKAVEISTLIKPSLEVGEHGLFLGEGSGSMLAAYKEVLKLANCYYNSGVTAEGRAGQREISPYPSEMSLVENQ----MGIERSVKVLFNGKPEVTWVGTTDCYKYIISNIQTSSLGFIHSDIETLPTKDAVEKLEEFASILSLSLILGKIGSITVVKIMPISGDFTQGFIAYAIQYFRESLLAYPRYSNFISTECYLIMIGLKANRLINPEAIKQSIIRAGVRTAPGLVSHILSEKQKGCIQS--------------------------------------FLGDPYIQGDFNKHLKSLTPIEKILVNCGLSINGTKICRDLIHHDIASGPDGLMSSTIILYREL------AHFKDNIRSQHGMFHPYPVLANSRQRELILRIAKKFWGYVLLYSDDPAL--IRQTIKNLKRNHLTFDLHSNPFIKGLSKAEKLLVRTSSLRREWLFTLDTKEVKEWFKLVG------------
>KU236379/Peste-des-petits-ruminants_virus_isolate_Lib/2015_complete_genome/Peste_des_petits_ruminants_virus/Morbillivirus/goat/Liberia/2015_translation
------------------HSSQWFETFLFWFTIKTEMRSMIKEQS--HICHKRRYNPIFVSGDAFEVLVSRDLVVII----------DKNTQYVFYLTFELVLMYCDVIEGRLMTETAMAIDQRYSELLNRVRYLWDLIDGFFPTLGNTTYQVVALLEPLSLAYLQLQDVTLELRGAFLDHCFKELYEILEHCGIDTEGTYNSITEGLDYVFITHDIHLTGEIFSFFRSFGHPRLEAVTAAENVRKHMNQPKVISYETMMKGHAVFCGIIINGFRDRHGGSWPPVALPEHASAAIRNAQASGEGLTHDLCIDNWKSFVGFRFGCFMPLSLDSDLTMYLKDKALAALKNEWDSVYPKEYLRYNPPRGTESRRLVEVFLNDSSFDPYNMIMYVVNGSYLKDPEFNLSYSLKEKEIKETGRLFAKMTYKMRACQVIAENLISNGVGKYFRDNGMAKDEHDLTKALHTLAVSGVPKNNKDNH------------------------------------------------------------------------------------------------------------------------------------------------------RGGPPRRNARREMRSSQAVNTQNRDKIQGGPMYNYLRCQPTSPDQGESYETVSAFITADLKKYCLNWRYETISIFAQRLNEIYGLPSFFQWLHKVLEKSVLYVSDPHCPPDLDDHIPLDSVPNAQIFIKYPMGGIEGYCQKLWTISTIPYLYLAAYESGVRIASLVQGDNQTIAVTKRVPSSWPYSLKKREASKAAQNYFVVLRQRLHDVGHHLKANETIVSSHFFVYSKGIYYDGLLVSQSLKSIARCVFWSETIVDETRAACSNIATTIAKSIERGYDRYLAYSLNILKILQQILVSLDFTINTTMTQDVVAPIIENGDLLIRMALLPAPIGGLNYLNMSRLFVRNIGDPVTSSIADLKRMIDAGLMPEETLHQVMTQTPGESSYLDWASDPYSANLPCVQSITRLLKNITARYILISSPNPMLKGLFHEGSRDEDEELASFLMDRHIIIPRAAHEILDHSITGAREAIAGMLDTTKGLIRTSMKRGGLTPRVLARLSNYDYEQFRSGITLLTKKGQCYLIDKDSCSVQLAIALRSHMWARLARGRPIYGLEVPDVLESMNGYLIKRHESCAICETGSSH--YGWFFVPAGCQLDDVSRETSALRVPYVGSTTEERTDMKLAFVRSPSRSLKSAVRIATVYSWAYGDDEKSWSEAWMLARQRADITLDELRMITPVSTSTNLAHRLRDRSTQVKYSGTSLVRVARYTTISNDNLSFVISEKKVDTNFIYQQGMLLGLGILENLFRLEATTGVSNTVLHLHVETECCVVPMVDHPRIPSLRNIKVTNELCTNPLIYDKSPIKEHDATRLYSQSHRRHL--------VEFVTWSTSQLYHILAKSTAMSMIELITRFEKDHMNEIAALIGDDDINSFITEFLLVEPRLFIVYLGQCAAINWAFDIHYHRPSGKYQMGELLYSLLSRMSKGVYKIFTNALSHPKVYKKFWRSGIIEPVHGPSLDTQNLHITVCDMIYGSYVTYLDLLLNDELDAYPYLLCESDEDVVTDRFDNIQAKHLCVLADVYCSSKRCPSIIGMSPIEKCTILTHYIKGESVQSPSGISWNTDPLVVDHYSCSLTYLRRGSIKQIRLRVDPGFVFEALTDID------FKQPRKAKLDVSIVGLTDFSPPWDNVGDF----------LGTINTLRHNLPVTGTGVS-NYEVHAYRRIGLNSSACYKAVEISTLIKSSLEAGENGLFLGEGSGSMLAAYKEVLKLANCYYNSGVTAEGRAGQREISPYPSEVSLVESQ----MGIERSVKVLFNGKPEVTWVGTTDCYKYIISNIQTSSLGFIHSDIETLPTKDAVEKLEEFASILSLSLILGKIGSITVVKIMPISGDFTQGFIAYAIQYFRESLLAYPRYSNFISTECYLIMIGLKANRLINPEAIKQSIIRVGTRTAPGLVSHILSEKQKGCIQS--------------------------------------LLGDPYVQGDFNKHLKALTPIEKILVNCGLSINGTKICRDLIHHDIASGPDGLMSSTIILYREL------AHFKDNIRSQHGMFHPYPVLASSRQRELILRIAKKFWGYVLLYSDDPAL--IKQTIKNLKRNHLTFDLHSNPFIKGLSKAEKLLVRTSSLRREWLFTLDTKEVKEWFKLVG------------
>KX033350/Peste-des-petits-ruminants_virus_strain_IND/Delhi/2016/05_complete_genome/Peste_des_petits_ruminants_virus/Morbillivirus/goat/India/2016_translation
------------------HSSQWFETFLFWFTIKTEMRSMIKEQS--HICHKRRYNPIFVSGDAFEVLVSRDLVVII----------DKNTQYVFYLTFELVLLYCDVIEGRLMTETAMAIDQRYSELLSRVRYLWDLIDGFFPTLGNTTYQIVALLEPLSLAYLQLQDVTLELRGAFLDHCFKELYEILEHCGIDTEGTYNSITEGLDYVFITHDIHLTGEIFSFFRSFGHPRLEAVTAAENVRKHMNQPKVISYETMMKGHAVFCGIIINGFRDRHGGSWPPVALPEHASAAIRNAQASGEGLTHDLCIDNWKSFVGFKFGCFMPLSLDSDLTMYLKDKALAALKNEWDSVYPKEYLRYNPPRGTESRRLVEVFLNDSSFDPYNMIMYVVNGSYLKDPEFNLSYSLKEKEIKETGRLFAKMTYKMRACQVIAENLISNGVGKYFRDNGMAKDEHDLTKALHTLAVSGVPKNNKDNH------------------------------------------------------------------------------------------------------------------------------------------------------RGGPPRRTTTREVRSSQDTRTQNRDKVQGGPMYNYLQCQPISPDQGESYETVSAFITADLKKYCLNWRYETISIFAQRLNEIYGLPSFFQWLHRILEKSVLYVSDPHCPPDLDNHIPLDSVPNAQIFIKYPMGGIEGYCQKLWTISTIPYLYLAAYESGVRIASLVQGDNQTIAVTKRVPSSWPYSLKKREASKAAQNYFVVLRQRLHDVGHHLKANETIVSSHFFVYSKGIYYDGLLVSQSLKSIARCVFWSETIVDETRAACSNIATTVAKSIERGYDRYLAYSLNILKIFQQILISLNFTINTTMTQDVVAPIVENGDLLIRMALLPAPIGGLNYLNMSRLFVRNIGDPVTSSIADLKRMIDAGLMPEETLHQVMTQTPGESSYLDWASDPYSANLPCVQSITRLLKNITARYILISSPNPMLKGLFHEGSRDEDEELASFLMDRHIIVPRAAHEILDHSITGAREAIAGMLDTTKGLIRTSMKRGGLTPRVLARLSNYDYEQFRSGITLLTKKGQCYLIDKDSCSVQLAIALRSHMWARLARGRPIYGLEVPDILESMNGYLIKRHESCAICETGSSH--YGWFFVPAGCQLDDVSRETSALRVPYVGSTTEERTDMKLAFVRSPSRSLKSAVRIATVYSWAYGDDEKSWSEAWMLARQRANITLDELRMITPVSTSTNLAHRLRDRSTQVKYSGTSLVRVARYTTISNDNLSFVISEKKVDTNFIYQQGMLLGLGILENLFRLEATTGVSNTVLHLHVETECCVVPMVDHPRIPSLRNIKVTDELCTNPLIYDRSPIIEHDATRLYSQSHRRHL--------VEFVTWSTSQLYHILAKSTAMSMIELITRFEKDHMNEIAALIGDDDINSFITEFLLVEPRLFIVYLGQCAAINWAFDIHYHRPSGKYQMGELLYSLLSRMSKGVYKIFTNALSHPKVYKKFWRSGVIEPIHGPSLDTQNLHVTVCDMIYGSYVTYLDLLLNDELDDYPYLLCESDEDVVTDRFDNIQAKHLCVLADVYCSSKRCPSIIGMSPIEKCTILTHYIKGESVQSPSGTSWNTDPLVVDHYSCSLTYLRRGSIKQIRLRVDPGFVFEALTDVD------FKQPRKAKLDISVVGLTDFSPPCDNVGDF----------LGTINTLRHNLPVTGTGVS-NYEVHAYRRIGLNSSACYKAVEISTLIKPSLEVGEHGLFLGEGSGSMLAAYKEVLKLANCYYNSGVTAEGRAGQREISPYPSEMSLVENQ----MGIERSVKVLFNGKPEVTWVGTTDCYKYIISNIQTSSLGFIHSDIETLPTKDAVEKLEEFASILSLSLILGKIGSITVVKIMPISGDFTQGFIAYAIQYFRESLLAYPRYSNFISTECYLIMIGLKANRLINPEAIKQSIIRAGVRTAPGLVSHILSEKQKGCIQS--------------------------------------FLGDPYIQGDFNKHLKSLTPIEKILVNCGLSINGTKICRDLIHHDIASGPDGLMSSTIILYREL------AHFKDNIRSQHGMFHPYPVLANSRQRELILRIAKKFWGYVLLYSDDPAL--IRQTIKNLKRNHLTFDLHSNPFIKGLSKAEKLLVRTSSLRREWLFTLDTKEVKEWFKLVG------------
>KX354359/Peste-des-petits-ruminants_virus_isolate_PPRV-FY_complete_genome/Peste_des_petits_ruminants_virus/Morbillivirus/goat/China:_FuYang_ZheJiang/2015_translation
------------------HSSQWFETFLFWFTIKTEMRSMIKEQS--HICHKRRYNPTFVSGDAFEVLVSRDLVVII----------DKNTQYVFYLTFELVLMYCDVIEGRLMTETAMAIDQRYSELLSRVRYLWDLIDGFFPTLGNTTYQIVALLEPLSLAYLQLQDVTLELRGAFLDHCFKELYEILEHCGIDTAGTYNSITEGLDHVFITHDIHLTGEIFSFFRSFGHPRLEAVTAAENVRKHMNQPKVISYETMMKGHAVFCGIIINGFRDRHGGSWPPVALPEHASAAIRNAQASGEGLTHDLCIDNWKSFVGFKFGCFMPLSLDSDLTMYLKDKALAALKNEWDSVYPKEYLRYNPPRGTESRRLVEVFLNDSSFDPYNMIMYVVNGSYLKDPEFNLSYSLKEKEIKETGRLFAKMTYKMRACQVIAENLISNGVGKYFRDNGMAKDEHDLTKALHTLAVSGVPKNNKDNH------------------------------------------------------------------------------------------------------------------------------------------------------RGGPPRRTTNRGVRSSQGTKTQDRDKVQGGPMYNYLRCQPISPDQGESYETVSAFITADLKKYCLNWRYETISIFAQRLNEIYGLPSFFQWLHRILEKSVLYVSDPHCPPDLDNHIPLDSVPNAQIFIKYPMGGIEGYCQKLWTISTIPYLYLAAYESGVRIASLVQGDNQTIAVTKRVPSSWPYSLKKREASKAAQNYFVVLRQRLHDVGHHLKANETIVSSHFFVYSKGIYYDGLLVSQSLKSIARCVFWSETIVDETRAACSNIATTVAKSIERGYDRYLAYSLNILKIFQQILISLNFTINTTMTQDVVAPIIENGDLLIRMALLPAPIGGLNYLNMSRLFVRNIGDPVTSSIADLKRMIDAGLMPEETLHQVMTQTPGESSYLDWASDPYSANLPCVQSITRLLKNITARYILISSPNPMLKGLFHEGSRDEDEELASFLMDRHIIVPRAAHEILDHSITGAREAIAGMLDTTKGLIRTSMKRGGLTPRVLARLSNYDYEQFRSGITLLTKKGQCYLIDKDSCSVQLAIALRGHMWAKLARGRPIYGLEVPDVLESMNGYLIKRHESCAICETGSSH--YGWFFVPAGCQLDDVSRETSALRVPYVGSTTEERTDMKLAFVRSPSRSLKSAVRIATVYSWAYGDDEKSWSEAWMLARQRANITLDELRMITPVSTSTNLAHRLRDRSTQVKYSGTSLVRVARYTTISNDNLSFVISEKKVDTNFIYQQGMLLGLGILENLFRLEATTGVSNTVLHLHVETECCVVPMVDHPRIPSLRNIKVTDELCTNPLIYDRSPIIEHDATRLYSQSHRRHL--------VEFVTWSTSQLYHILAKSTAMSMIELITRFEKDHMNEIAALIGDDDINSFITEFLLVEPRLFIVYLGQCAAINWAFDIHYHRPSGKYQMGELLYSLLSRMSKGVYKIFTNALSHPKVYKKFWRSGIIEPIHGPSLDTQNLHVTVCDMIYGSYVTYLDLLLNDELDDYPYLLCESDEDVVTDRFDNIQAKHLCVLADVYCSSKRCPSIIGMSPIEKCTILTHYIKGESVQSPSGTSWNTDPLVVDHYSCSLTYLRRGSIKQIRLRVDPGFVFEALTDVD------FKQPRKAKLDISVVGLTDFSPPYDNVGDF----------LGTINTLRHDLPVTGTGVS-NYEVHAYRRIGLNSSACYKAVEISTLIXPSLEVGEHGLFLGEGSGSMLAAYKEVLKLANCYYNSGVTAEGRAGQREISPYPSEMSLVENQ----MGIERSVKVLFNGKPEVTWVGTTDCYKYIISNIQTSSLGFIHSDIETLPTKDAVEKLEEFASILSLSLILGKIGSITVVKIMPISGDFTQGFIAYAIQYFRESLLAYPRYSNFISTECYLIMIGLKANRLINPEAIKQSIIRAGVRTAPGLVSHVLSEKQKGCIQS--------------------------------------FLGDPYIQGDFNKHLKSLTSIEKILVNCGLSINGIKICRDLIHHDIASGPDGLMSSTIILYREL------AHFKDNIRSQHGMFHPYPVLANSRQRELILRIAKKFWGYVLLYSDDPAL--IRQTIKNLKRNHLTFDLHSNPFIKGLSKAEKLLVRTSSLRREWLFTLETKEVKEWFKLVG------------
>KX421384/Small_ruminant_morbillivirus_isolate_China/2/2013_complete_genome/Peste_des_petits_ruminants_virus/Morbillivirus/goat/China/2013_translation
------------------HSSQWFETFLFWFTIKTEMRSMIKEQS--HICHKRRYNPTFVSGDAFEVLVSRDLVVII----------DKNTQYVFYLTFELVLMYCDVIEGRLMTETAMAIDQRYSELLSRVRYLWDLIDGFFPTLGNTTYQIVALLEPLSLAYLQLQDVTLELRGAFLDHCFKELYEILEHCGIDTAGTYNSITEGLDYVFITHDIHLTGEIFSFFRSFGHPRLEAVTAAENVRKHMNQPKVISYETMMKGHAVFCGIIINGFRDRHGGSWPPVALPEHASAAIRNAQASGEGLTHDLCIDNWKSFVGFKFGCFMPLSLDSDLTMYLKDKALAALKNEWDSVYPKEYLRYNPPRGTESRRLVEVFLNDSSFDPYNMIMYVVNGSYLKDPEFNLSYSLKEKEIKETGRLFAKMTYKMRACQVIAENLISNGVGKYFRDNGMAKDEHDLTKALHTLAVSGVPKNNKDNH------------------------------------------------------------------------------------------------------------------------------------------------------RGGPPRRTTNRGVRSSQGTKTQDRDKVQGGPMYNYLRCQPISPDQGESYETVSAFITADLKKYCLNWRYETISIFAQRLNEIYGLPSFFQWLHRILEKSVLYVSDPHCPPDLDNHIPLDSVPNAQIFIKYPMGGIEGYCQKLWTISTIPYLYLAAYESGVRIASLVQGDNQTIAVTKRVPSSWPYSLKKREASKAAQNYFVVLRQRLHDVGHHLKANETIVSSHFFVYSKGIYYDGLLVSQSLKSIARCVFWSETIVDETRAACSNIATTVAKSIERGYDRYLAYSLNILKIFQQILISLNFTINTTMTQDVVAPIIENGDLLIRMALLPAPIGGLNYLNMSRLFVRNIGDPVTSSIADLKRMIDAGLMPEETLHQVMTQTPGESSYLDWASDPYSANLPCVQSITRLLKNITARYILISSPNPMLKGLFHEGSRDEDEELASFLMDRHIIVPRAAHEILDHSITGAREAIAGMLDTTKGLIRTSMKRGGLTPRVLARLSNYDYEQFRSGITLLTKKGQCYLIDKDSCSVQLAIALRGHMWAKLARGRPIYGLEVPDVLESMNGYLIKRHESCAICETGSSH--YGWFFVPAGCQLDDVSRETSALRVPYVGSTTEERTDMKLAFVRSPSRSLKSAVRIATVYSWAYGDDEKSWSEAWMLARQRANITLDELRMITPVSTSTNLAHRLRDRSTQVKYSGTSLVRVARYTTISNDNLSFVISEKKVDTNFIYQQGMLLGLGILENLFRLEATTGVSNTVLHLHVETECCVVPMVDHPRIPSLRNIKVTDELCTNPLIYDRSPIIEHDATRXYSQSHRRHL--------VEFVTWSTSQLYHILAKSTAMSMIELITRFEKDHMNEIAALIGDDDINSFITEFLLVEPRLFIVYLGQCAAINWAFDIHYHRPSGKYQMGELLYSLLSRMSKGVYKIFTNALSHPKVYKKFWRSGIIEPIHGPSLDTQNLHVTVCDMIYGSYVTYLDLLLNDELDDYPYLLCESDEDVVTDRFDNIQAKHLCVLADVYCSSKRCPSIIGMSPIEKCTILTHYIKGESVQSPSGTSWNTDPLVVDHYSCSLTYLRRGSIKQIRLRVDPGFVFEALTDVD------FKQPRKAKLDISVVGLTDFSPPYDNVGDF----------LGTINTLRHDLPVTGTGVS-NYEVHAYRRIGLNSSACYKAVEISTLIKPSLEVGEHGLFLGEGSGSMLAAYKEVLKLANCYYNSGVTAEGRAGQREISPYPSEMSLVENQ----MGIERSVKVLFNGKPEVTWVGTTDCYKYIISNIQTSSLGFIHSDIETLPTKDAVEKLEEFASILSLSLILGKIGSITVVKIMPISGDFTQGFIAYAIQYFRESLLAYPRYSNFISTECYLIMIGLKANRLINPEAIKQSIIRAGVRTAPGLVSHVLSEKQKGCIQS--------------------------------------FLGDPYIQGDFNKHLKSLTSIEKILVNCGLSINGIKICRDLIHHDIASGPDGLMSSTIILYREL------AHFKDNIRSQHGMFHPYPVLANSRQRELILRIAKKFWGYVLLYSDDPAL--IRQTIKNLKRNHLTFDLHSNPFIKGLSKAEKLLVRTSSLRREWLFTLETKEVKEWFKLVG------------
>KX421385/Small_ruminant_morbillivirus_isolate_China/3/2013_complete_genome/Peste_des_petits_ruminants_virus/Morbillivirus/goat/China/2013_translation
------------------HSSQWFETFLFWFTIKTEMRSMIKEQS--HICHKRRYNPTFVSGDAFEVLVSRDLVVII----------DKNTQYVFYLTFELVLMYCDVIEGRLMTETAMAIDQRYSELLSRVRYLWDLIDGFFPTLGNTTYQIVALLEPLSLAYLQLQDVTLELRGAFLDHCFKELYEILEHCGIDTAGTYNSITEGLDYVFITHDIHLTGEIFSFFRSFGHPRLEAVTAAENVRKHMNQPKVISYETMMKGHAVFCGIIINGFRDRHGGSWPPVALPEHASAAIRNAQASGEGLTHDLCIDNWKSFVGFKFGCFMPLSLDSDLTMYLKDKALAALKNEWDSVYPKEYLRYNPPRGTESRRLVEVFLNDSSFDPYNMIMYVVNGSYLKDPEFNLSYSLKEKEIKETGRLFAKMTYKMRACQVIAENLISNGVGKYFRDNGMAKDEHDLTKALHTLAVSGVPKNNKDNH------------------------------------------------------------------------------------------------------------------------------------------------------RGGPPRRTTNRGVRSSQGTKTQDRDKVQGGPMYNYLRCQPISPDQGESYETVSAFITADLKKYCLNWRYETISIFAQRLNEIYGLPSFFQWLHRILEKSVLYVSDPHCPPDLDNHIPLDSVPNAQIFIKYPMGGIEGYCQKLWTISTIPYLYLAAYESGVRIASLVQGDNQTIAVTKRVPSSWPYSLKKREASKAAQNYFVVLRQRLHDVGHHLKANETIVSSHFFVYSKGIYYDGLLVSQSLKSIARCVFWSETIVDETRAACSNIATTVAKSIERGYDRYLAYSLNILKIFQQILISLNFTINTTMTQDVVAPIIENGDLLIRMALLPAPIGGLNYLNMSRLFVRNIGDPVTSSIADLKRMIDAGLMPEETLHQVMTQTPGESSYLDWASDPYSANLPCVQSITRLLKNITARYILISSPNPMLKGLFHEGSRDEDEELASFLMDRHIIVPRAAHEILDHSITGAREAIAGMLDTTKGLIRTSMKRGGLTPRVLARLSNYDYEQFRSGITLLTKKGQCYLIDKDSCSVQLAIALRGHMWAKLARGRPIYGLEVPDVLESMNGYLIKRHESCAICETGSSH--YGWFFVPAGCQLDDVSRETSALRVPYVGSTTEERTDMKLAFVRSPSRSLKSAVRIATVYSWAYGDDEKSWSEAWMLARQRANITLDELRMITPVSTSTNLAHRLRDRSTQVKYSGTSLVRVARYTTISNDNLSFVISEKKVDTNFIYQQGMLLGLGILENLFRLEATTGVSNTVLHLHVETECCVVPMVDHPRIPSLRNIKVTDELCTNPLIYDRSPIIEHDATRLYSQSHRRHL--------VEFVTWSTSQLYHILAKSTAMSMIELITRFEKDHMNEIAALIGDDDINSFITEFLLVEPRLFIVYLGQCAAINWAFDIHYHRPSGKYQMGELLYSLLSRMSKGVYKIFTNALSHPKVYKKFWRSGIIEPIHGPSLDTQNLHVTVCDMIYGSYVTYLDLLLNDELDDYPYLLCESDEDVVTDRFDNIQAKHLCVLADVYCSSKRCPSIIGMSPIEKCTILTHYIKGESVQSPSGTSWNTDPLVVDHYSCSLTYLRRGSIKQIRLRVDPGFVFEALTDVD------FKQPRKAKLDISVVGLTDFSPPYDNVGDF----------LGTINTLRHDLPVTGTGVS-NYEVHAYRRIGLNSSACYKAVEISTLIKPSLEVGEHGLFLGEGSGSMLAAYKEVLKLANCYYNSGVTAEGRAGQREISPYPSEMSLVENQ----MGIERSVKVLFNGKPEVTWVGTTDCYKYIISNIQTSSLGFIHSDIETLPTKDAVEKLEEFASILSLSLILGKIGSITVVKIMPISGDFTQGFIAYAIQYFRESLLAYPRYSNFISTECYLIMIGLKANRLINPEAIKQSIIRAGVRTAPGLVSHVLSEKQKGCIQS--------------------------------------FLGDPYIQGDFNKHLKSLTSIEKILVNCGLSINGIKICRDLIHHDIASGPDGLMSSTIILYREL------AHFKDNIRSQHGMFHPYPVLANSRQRELILRIAKKFWGYVLLYSDDPAL--IRQTIKNLKRNHLTFDLHSNPFIKGLSKAEKLLVRTSSLRREWLFTLETKEVKEWFKLVG------------
>KX421386/Small_ruminant_morbillivirus_isolate_China/4/2013_complete_genome/Peste_des_petits_ruminants_virus/Morbillivirus/goat/China/2013_translation
------------------HSSQWFETFLFWFTIKTEMRSMIKEQS--HICHKRRYNPTFVSGDAFEVLVSRDLVVII----------DKNTQYVFYLTFELVLMYCDVIEGRLMTETAMAIDQRYSELLSRVRYLWDLIDGFFPTLGNTTYQIVALLEPLSLAYLQLQDVTLELRGAFLDHCFKELYEILEHCGIDTAGTYNSITEGLDYVFITHDIHLTGEIFSFFRSFGHPRLEAVTAAENVRKHMNQPKVISYETMMKGHAVFCGIIINGFRDRHGGSWPPVALPEHASAAIRNAQASGEGLTHDLCIDNWKSFVGFKFGCFMPLSLDSDLTMYLKDKALAALKNEWDSVYPKEYLRYNPPRGTESRRLVEVFLNDSSFDPYNMIMYVVNGSYLKDPEFNLSYSLKEKEIKETGRLFAKMTYKMRACQVIAENLISNGVGKYFRDNGMAKDEHDLTKALHTLAVSGVPKNNKDNH------------------------------------------------------------------------------------------------------------------------------------------------------RGGPPRRTTNRGVRSSQGTKTQDRDKVQGGPMYNYLRCQPISPDQGESYETVSAFITADLKKYCLNWRYETISIFAQRLNEIYGLPSFFQWLHRILEKSVLYVSDPHCPPDLDNHIPLDSVPNAQIFIKYPMGGIEGYCQKLWTISTIPYLYLAAYESGVRIASLVQGDNQTIAVTKRVPSSWPYSLKKREASKAAQNYFVVLRQRLHDVGHHLKANETIVSSHFFVYSKGIYYDGLLVSQSLKSIARCVFWSETIVDETRAACSNIATTVAKSIERGYDRYLAYSLNILKIFQQILISLNFTINTTMTQDVVAPIIENGDLLIRMALLPAPIGGLNYLNMSRLFVRNIGDPVTSSIADLKRMIDAGLMPEETLHQVMTQTPGESSYLDWASDPYSANLPCVQSITRLLKNITARYILISSPNPMLKGLFHEGSRDEDEELASFLMDRHIIVPRAAHEILDHSITGAREAIAGMLDTTKGLIRTSMKRGGLTPRVLARLSNYDYEQFRSGITLLTKKGQCYLIDKDSCSVQLAIALRGHMWAKLARGRPIYGLEVPDVLESMNGYLIKRHESCAICETGSSH--YGWFFVPAGCQLDDVSRETSALRVPYVGSTTEERTDMKLAFVRSPSRSLKSAVRIATVYSWAYGDDEKSWSEAWMLARQRANITLDELRMITPVSTSTNLAHRLRDRSTQVKYSGTSLVRVARYTTISNDNLSFVISEKKVDTNFIYQQGMLLGLGILENLFRLEATTGVSNTVLHLHVETECCVVPMVDHPRIPSLRNIKVTDELCTNPLIYDRSPIIEHDATRLYSQSHRRHL--------VEFVTWSTSQLYHILAKSTAMSMIELITRFEKDHMNEIAALIGDDDINSFITEFLLVEPRLFIVYLGQCAAINWAFDIHYHRPSGKYQMGELLYSLLSRMSKGVYKIFTNALSHPKVYKKFWRSGIIEPIHGPSLDTQNLHVTVCDMIYGSYVTYLDLLLNDELDDYPYLLCESDEDVVTDRFDNIQAKHLCVLADVYCSSKRCPSIIGMSPIEKCTILTHYIKGESVQSPSGTSWNTDPLVVDHYSCSLTYLRRGSIKQIRLRVDPGFVFEALTDVD------FKQPRKAKLDISVVGLTDFSPPYDNVGDF----------LGTINTLRHDLPVTGTGVS-NYEVHAYRRIGLNSSACYKAVEISTLIKPSLEVGEHGLFLGEGSGSMLAAYKEVLKLANCYYNSGVTAEGRAGQREISPYPSEMSLVENQ----MGIERSVKVLFNGKPEVTWVGTTDCYKYIISNIQTSSLGFIHSDIETLPTKDAVEKLEEFASILSLSLILGKIGSITVVKIMPISGDFTQGFIAYAIQYFRESLLAYPRYSNFISTECYLIMIGLKANRLINPEAIKQSIIRAGVRTAPGLVSHVLSEKQKGCIQS--------------------------------------FLGDPYIQGDFNKHLKSLTSIEKILVNCGLSINGIKICRDLIHHDIASGPDGLMSSTIILYREL------AHFKDNIRSQHGMFHPYPVLANSRQRELILRIAKKFWGYVLLYSDDPAL--IRQTIKNLKRNHLTFDLHSNPFIKGLSKAEKLLVRTSSLRREWLFTLETKEVKEWFKLVG------------
>KX421387/Small_ruminant_morbillivirus_isolate_China/5/2013_complete_genome/Peste_des_petits_ruminants_virus/Morbillivirus/goat/China/2013_translation
------------------HSSQWFETFLFWFTIKTEMRSMIKEQS--HICHKRRYNPTFVSGDAFEVLVSRDLVVII----------DKNTQYVFYLTFELVLMYCDVIEGRLMTETAMAIDQRYSELLSRVRYLWDLIDGFFPTLGNTTYQIVALLEPLSLAYLQLQDVTLELRGAFLDHCFKELYEILEHCGIDTAGTYNSITEGLDYVFITHDIHLTGEIFSFFRSFGHPRLEAVTAAENVRKHMNQPKVISYETMMKGHAVFCGIIINGFRDRHGGSWPPVALPEHASAAIRNAQASGEGLTHDLCIDNWKSFVGFKFGCFMPLSLDSDLTMYLKDKALAALKNEWDSVYPKEYLRYNPPRGTESRRLVEVFLNDSSFDPYNMIMYVVNGSYLKDPEFNLSYSLKEKEIKETGRLFAKMTYKMRACQVIAENLISNGVGKYFRDNGMAKDEHDLTKALHTLAVSGVPKNNKDNH------------------------------------------------------------------------------------------------------------------------------------------------------RGGPPRRTTNRGVRSSQGTKTQDRDKVQGGPMYNYLRCQPISPDQGESYETVSAFITADLKKYCLNWRYETISIFAQRLNEIYGLPSFFQWLHRILEKSVLYVSDPHCPPDLDNHIPLDSVPNAQIFIKYPMGGIEGYCQKLWTISTIPYLYLAAYESGVRIASLVQGDNQTIAVTKRVPSSWPYSLKKREASKAAQNYFVVLRQRLHDVGHHLKANETIVSSHFFVYSKGIYYDGLLVSQSLKSIARCVFWSETIVDETRAACSNIATTVAKSIERGYDRYLAYSLNILKIFQQILISLNFTINTTMTQDVVAPIIENGDLLIRMALLPAPIGGLNYLNMSRLFVRNIGDPVTSSIADLKRMIDAGLMPEETLHQVMTQTPGESSYLDWASDPYSANLPCVQSITRLLKNITARYILISSPNPMLKGLFHEGSRDEDEELASFLMDRHIIVPRAAHEILDHSITGAREAIAGMLDTTKGLIRTSMKRGGLTPRVLARLSNYDYEQFRSGITLLTKKGQCYLIDKDSCSVQLAIALRGHMWAKLARGRPIYGLEVPDVLESMNGYLIKRHESCAICETGSSH--YGWFFVPAGCQLDDVSRETSALRVPYVGSTTEERTDMKLAFVRSPSRSLKSAVRIATVYSWAYGDDEKSWSEAWMLARQRANITLDELRMITPVSTSTNLAHRLRDRSTQVKYSGTSLVRVARYTTISNDNLSFVISEKKVDTNFIYQQGMLLGLGILENLFRLEATTGVSNTVLHLHVETECCVVPMVDHPRIPSLRNIKVTDELCTNPLIYDRSPIIEHDATRLYSQSHRRHL--------VEFVTWSTSQLYHILAKSTAMSMIELITRFEKDHMNEIAALIGDDDINSFITEFLLVEPRLFIVYLGQCAAINWAFDIHYHRPSGKYQMGELLYSLLSRMSKGVYKIFTNALSHPKVYKKFWRSGIIEPIHGPSLDTQNLHVTVCDMIYGSYVTYLDLLLNDELDDYPYLLCESDEDVVTDRFDNIQAKHLCVLADVYCSSKRCPSIIGMSPIEKCTILTHYIKGESVQSPSGTSWNTDPLVVDHYSCSLTYLRRGSIKQIRLRVDPGFVFEALTDVD------FKQPRKAKLDISVVGLTDFSPPYDNVGDF----------LGTINTLRHDLPVTGTGVS-NYEVHAYRRIGLNSSACYKAVEISTLIKPSLEVGEHGLFLGEGSGSMLAAYKEVLKLANCYYNSGVTAEGRAGQREISPYPSEMSLVENQ----MGIERSVKVLFNGKPEVTWVGTTDCYKYIISNIQTSSLGFIHSDIETLPTKDAVEKLEEFASILSLSLILGKIGSITVVKIMPISGDFTQGFIAYAIQYFRESLLAYPRYSNFISTECYLIMIGLKANRLINPEAIKQSIIRAGVRTAPGLVSHVLSEKQKGCIQS--------------------------------------FLGDPYIQGDFNKHLKSLTSIEKILVNCGLSINGIKICRDLIHHDIASGPDGLMSSTIILYREL------AHFKDNIRSQHGMFHPYPVLANSRQRELILRIAKKFWGYVLLYSDDPAL--IRQTIKNLKRNHLTFDLHSNPFIKGLSKAEKLLVRTSSLRREWLFTLETKEVKEWFKLVG------------
>KX421388/Small_ruminant_morbillivirus_isolate_China/33/2007_complete_genome/Peste_des_petits_ruminants_virus/Morbillivirus/goat/China/2007_translation
------------------HSSQWFETFLFWFTIKTEMRSMIKEQS--HICHKRRYNPIFVSGDAFEVLVSRDLVVII----------DKNTQYVFYLTFELVLMYCDVIEGRLMTETAMAIDQRYSELLSRVRYLWDLIDGFFPTLGNTTYQIVALLEPLSLAYLQLQDVTLELRGAFLDHCFKELYEILEHCGIDTEGTYNSITEGLDYVFITHDIHLTGEIFSFFRSFGHPRLEAVTAAENVRKHMNQPKVISYETMMKGHAVFCGIIINGFRDRHGGSWPPVALPEHASAAIRNAQASGEGLTHDLCIDNWKSFVGFKFGCFMPLSLDSDLTMYLKDKALAALKNEWDSVYPKEYLRYNPPRGTESRRLVEVFLNDSSFDPYNMIMYVVNGSYLKDPEFNLSYSLKEKEIKETGRLFAKMTYKMRACQVIAENLISNGVGKYFRDNGMAKDEHDLTKALHTLAVSGVPKNNKDNH------------------------------------------------------------------------------------------------------------------------------------------------------RGGPPRRTTSREVRSSQDTKTQNRDKVQGGPMYNYLRCQPISPDQGESYETVSAFITADLKKYCLNWRYETISIFAQRLNEIYGLPSFFQWLHRILEKSVLYVSDPHCPPDLDNHIPLDSVPNAQIFIKYPMGGIEGYCQKLWTISTIPYLYLAAYESGVRIASLVQGDNQTIAVTKRVPSSWPYSLKKKEASRAAQNYFVVLRQRLHDVGHHLKANETIVSSHFFVYSKGIYYDGLLVSQSLKSIARCVFWSETIVDETRAACSNIATTVAKSIERGYDRYLAYSLNILKIFQQILISLNFTINTTMTQDVVAPIIENGDLLIRMALLPAPIGGLNYLNMSRLFVRNIGDPVTSSIADLKRMIDAGLMPEETLHQVMTQTPGESSYLDWASDPYSANLPCVQSITRLLKNITARYILISSPNPMLRGLFHEGSRDEDEELASFLMDRHIIVPRAAHEILDHSITGAREAIAGMLDTTKGLIRTSMKRGGLTPRVLARLSNYDYEQFRSGITLLTKKGQCYLIDKDSCSVQLAIALRSHMWARLARGRPIYGLEVPDILESMNGYLIKRHESCAICETGSSH--YGWFFVPAGCQLDDVSRETSALRVPYVGSTTEERTDMKLAFVRSPSRSLKSAVRIATVYSWAYGDDEKSWSEAWMLARQRANITLDELRMITPVSTSTNLAHRLRDRSTQVKYSGTSLVRVARYTTISNDNLSFVISEKKVDTNFIYQQGMLLGLGILENLFRLEATTGVSNTVLHLHVETECCVVPMVDHPRIPSLRNIKVTDELCTNPLIYDRSPIIEHDATRLYSQSHRRHL--------VEFVTWSTSQLYHILAKSTAMSMIELITRFEKDHMNEIAALIGDDDINSFITEFLLVEPRLFIVYLGQCAAINWAFDIHYHRPSGKYQMGELLYSLLSRMSKGVYKIFTNALSHPKVYKKFWRSGVIEPIHGPSLDTQNLHVTVCDMIYGSYVTYLDLLLNDELDDYPYLLCESDEDVVTDRFDNIQAKHLCVLADVYCSSKRCPSIIGMSPIEKCTILTHYIKGESVQSPSGTSWNTDPLVVDHYSCSLTYLRRGSIKQIRLRVDPGFVFEALTDVD------LKQPRKAKLDVSVVGLTDFSPPCDNVGDF----------LGTINTLRHNLPVTGTGVS-NYEVHAYRRIGLNSSACYKAVEISTLIKPSLEVGEHGLFLGEGSGSMLAAYKEVLKLANCYYNSGVTTEGRAGQREISPYPSEMSLVENQ----MGIERSVKVLFNGKPEVTWVGTTDCYKYIISNIQTSSLGFIHSDIETLPTKDAVEKLEEFASILSLSLILGKIGSITVVKIMPISGDFTQGFIAYAIQYFRESLLAYPRYSNFISTECYLIMIGLKANRLINPEAIKQSIIRAGVRTAPGLVSHILSEKQKGCIQS--------------------------------------FLGDPYIQGDFNKHLKSLTPIEKILVNCGLSINGTKICRDLIHHDIASGPDGLMSSTIILYREL------AHFKDNIRSQHGMFHPYPVLANSRQRELILRIAKKFWGYVLLYSDDPAL--IRQTIKNLKRNHLTFDLHSNPFIKGLSKAEKLLVRTSPLRREWLFALDTKEVKEWFKLVG------------
>KR828814/Peste-des-petits-ruminants_virus_isolate_NGKW2012-MSLN_complete_genome/Peste_des_petits_ruminants_virus/Morbillivirus/goat/Nigeria/2012_translation
------------------HSSQWFETFLFWFTIKTEMRSMIKEQS--HICHKRRYNPIFVSGDAFEVLVSRDLVVII----------DKNTQYVFYLTFELVLMYCDVIEGRLMTETAMAIDQRYSELLNRVRYLWDLIDGFFPTLGNTTYQVVALLEPLSLAYLQLQDVTLELRGAFLDHCFKELYEILEHCGIDTEGTYNSITEGLDYVFITHDIHLTGEIFSFFRSFGHPRLEAVTAAENVRKHMNQPKVISYETMMKGHAVFCGIIINGFRDRHGGSWPPVALPEHASAAIRNAQASGEGLTHDLCIDNWKSFVGFRFGCFMPLSLDSDLTMYLKDKALAALKNEWDSVYPKEYLRYNPPRGTESRRLVEVFLNDSSFDPYNMIMYVVNGSYLKDPEFNLSYSLKEKEIKETGRLFAKMTYKMRACQVIAENLISNGVGKYFRDNGMAKDEHDLTKALHTLAVSGVPKNNKDNH------------------------------------------------------------------------------------------------------------------------------------------------------RGGPPRRNASRETRSSQAVSTQNRDKIQGGPMYNYLRCQPTSPDQGESYETVSAFITADLKKYCLNWRYETISIFAQRLNEIYGLPSFFQWLHKVLEKSVLYVSDPHCPPDLDDHIPLDSVPNAQIFIKYPMGGIEGYCQKLWTISTIPYLYLAAYESGVRIASLVQGDNQTIAVTKRVPSSWPYSLKKREASKAAQNYFVVLRQRLHDVGHHLKANETIVSSHFFVYSKGIYYDGLLVSQSLKSIARCVFWSETIVDETRAACSNIATTIAKSIERGYDRYLAYSLNILKIFQQILVSLDFTINTTMTQDVVAPIIENGDLLIRMALLPAPIGGLNYLNMSRLFVRNIGDPVTSSIADLKRMIDAGLMPEETLHQVMTQTPGESSYLDWASDPYSANLPCVQSITRLLKNITARYILISSPNPMLKGLFHEGSRDEDEELASFLMDRHIIVPRAAHEILDHSITGAREAIAGMLDTTKGLIRTSMKRGGLTPRVLARLSNYDYEQFRSGITLLTKKGQCYLIDKDSCSVQLAIALRGHMWARLARGRPIYGLEVPDVLESMNGYLIKRHESCAICETGSSH--YGWFFVPAGCQLDDVSRETSALRVPYVGSTTEERTDMKLAFVRSPSRSLKSAVRIATVYSWAYGDDEKSWSEAWMLARQRADITLDELRMITPVSTSTNLAHRLRDRSTQVKYSGTSLVRVARYTTISNDNLSFVISEKKVDTNFIYQQGMLLGLGILENLFRLEATTGASNTVLHLHVETECCVVPMIDHPRIPSLRNIKVTNELCTNPLIYDKSPIIEHDATRLYSQSHRRHL--------VEFVTWSTSQLYHILAKSTAMSMIELITRFEKDHMNEIAALIGDDDINSFITEFLLVEPRLFIVYLGQCAAINWAFDIHYHRPSGKYQMGELLYSLLSRMSKGVYKIFTNALSHPKVYKKFWRSGIIEPVHGPSLDTQNLHVTVCDMIYGSYVTYLDLLLNDELDAYPYLLCESDEDVVTDRFDNIQAKHLCVLADVYCSSKRCPSIIGMSPIEKCTILTHYIKGESVQSPSGISWNTDPLVVDHYSCSLTYLRRGSIKQIRLRVDPGFVFEALTDID------FKQPRKAKLDVSIVGLTDFSPPWDNVGDF----------LGTINTLRHNLPVTGTGVS-NYEVHAYRRIGLNSSACYKAVEISTLIKSSLEVGENGLFLGEGSGSMLAAYKEVLKLANCYYNSGVTAEGRAGQREISPYPSEVSLVESQ----MGIERSVKVLFNGKPEVTWVGTTDCYKYIISNIQTSSLGFIHSDIETLPTKDAVEKLEEFASILSLSLILGKIGSIAVVKIMPISGDFTQGFIAYAIQYFRESLLAYPRYSNFISTECYLIMIGLKANRLINPETIKQSIIRVGTRTAPGLVSHILSEKQKGCIQS--------------------------------------FLGDPYVQGDFNKHLKALTPIEKILVNCGLSINGTKICRDLIHHDIASGPDGLMSSTIILYREL------AHFKDNIRSQHGMFHPYPVLASSRQRELILRIAKKFWGYVLLYSDDPAL--IKQTIRNLKRNHLTFDLHSNPFIKGYSKAEKLLVRTSSLRREWLFTLDTKEVKEWFKLVG------------
>KT270355/Peste-des-petits-ruminants_virus_strain_IND/TN/GIN/2014/01_complete_genome/Peste_des_petits_ruminants_virus/Morbillivirus/goat/India/2014_translation
------------------HSSQWFETFLFWFTIKTEMRSMIKEQS--HICHKRRYNPIFVSGDAFEVLVSRDLVVII----------DKNTQYVFYLTFELVLMYCDVIEGRLMTETAMVIDQRYSELLSRVRYLWDLIDGFFPTLGNTTYQIVALLEPLSLAYLQLQDVTLELRGAFLDHCFKELYEILEHCGIDTEGTYNSITEGLDYVFITHDIHLTGEIFSFFRSFGHPRLEAVTAAENVRKHMNQPKVISYETMMKGHAVFCGIIINGFRDRHGGSWPPVALPEHASAAIRNAQASGEGLTHDLCIDNWKSFVGFKFGCFMPLSLDSDLTMYLKDKALAALKNEWDSVYPKEYLRYNPPRGTESRRLVEVFLNDSSFDPYNMIMYVVNGSYLKDPEFNLSYSLKEKEIKETGRLFAKMTYKMRACQVIAENLISNGVGKYFRDNGMAKDEHDLTKALHTLAVSGVPKNNKDNR------------------------------------------------------------------------------------------------------------------------------------------------------RGGPPRRTTTREVRSSRDTRTQNRDKVQGGPMYNYLQCQPISPDQGESYETVSAFITADLKKYCLNWRYETISIFAQRLNEIYGLPSFFQWLHRILEKSVLYVSDPHCPPDLDNHIPLDSVPNAQIFIKYPMGGIEGYCQKLWTISTIPYLYLAAYESGVRIASLVQGDNQTIAVTKRVPSSWPYSLKKREASKAAQNYFVVLRQRLHDVGHHLKANETIVSSHFFVYSKGIYYDGLLVSQSLKSIARCVFWSETIVDETRAACSNIATTVAKSIERGYDRYLAYSLNILKIFQQILISLNFTINTTMTQDVVAPIVENGDLLIRMALLPAPIGGLNYLNMSRLFVRNIGDPVTSSIADLKRMIDAGLMPEETLHQVMTQTPGESSYLDWASDPYSANLPCVQSITRLLKNITARYILISSPNPMLKGLFHEGSRDEDEELASFLMDRHIIVPRAAHEILDHSITGAREAIAGMLDTTKGLIRTSMKRGGLTPRVLARLSNYDYEQFRSGITLLTKKGQCYLIDKDSCSVQLAIALRSHMWARLARGRPIYGLEVPDILESMNGYLIKRHESCAICETGSSH--YGWFFVPAGCQLDDVSRETSALRVPYVGSTTEERTDMKLAFVRSPSRSLKSAVRIATVYSWAYGDDEKSWSEAWMLARQRANITLDELRMITPVSTSTNLAHRLRDRSTQVKYSGTSLVRVARYTTISNDNLSFVISEKKVDTNFIYQQGMLLGLGILENLFRLEATTGVSNTVLHLHVETECCVVPMVDHPRIPSLRNIKVTDELCTNPLIYDRSPIIEHDATRLYSQSHRRHL--------VEFVTWSTSQLYHILAKSTAMSMIELITRFEKDHMNEIAALIGDDDINSFITEFLLVEPRLFIVYLGQCAAINWAFDIHYHRPSGKYQMGELLYSLLSRMSKGVYKIFTNALSHPKVYKKFWRSGVIEPIHGPSLDTQNLHVTVCDMIYGSYVTYLDLLLNDELDDYPYLLCESDEDVVTDRFDNIQAKHLCVLADVYCSSKRCPSIIGMSPIEKCTILTHYIKGESVQSPSGTSWNTDPLVVDHYSCSLTYLRRGSIKQIRLRVDPGFVFEALTDVD------FKQPRKAKLDISVVGLTDFSPPCDNVGDF----------LGTINTLRHNLPVTGTGVS-NYEVHAYRRIGLNSSACYKAVEISTLIKPSLEVGEHGLFLGEGSGSMLAAYKEVLKLANCYYNSGVTAEGRAGQREISPYPSEMSLVENQ----MGIERSVKVLFNGKPEVTWVGTTDCYKYIISNIQTSSLGFIHSDIETLPTKDAVEKLEEFASILSLSLILGKIGSITVVKIMPISGDFTQGFIAYAIQYFRESLLAYPRYSNFISTECYLIMIGLKANRLINPEAIKQSIIRAGVRTAPGLVSHILSEKQKGCIQS--------------------------------------FLGDPYIQGDFNKHLKSLTPIEKILVNCGLSINGTKICRDLIHHDIASGPDGLMSSTIILYREL------AHFKDNIRSQHGMFHPYPVLANSRQRELIHRIAKKFWGYVLLYSDDPAL--IRQTIKNLKRNHLTFDLHSNPFIKGLSKAEKLLVRTSSLRREWLFTLDTKEVKEWFKLVG------------
>KY628761/Small_ruminant_morbillivirus_strain_75/1_complete_genome/Peste_des_petits_ruminants_virus/Morbillivirus/goat/Nigeria/1975_translation
------------------HSSQWFETFLFWFTIKTEMRSMIKEQS--HICHKRRYNPIFVSGDAFEVLVSRDLVVII----------DKNTQYVFYLTFELVLMYCDVIEGRLMTETAMAIDQRYSELLNRVRYLWDLIDGFFPTLGNTTYQVVALLEPLSLAYLQLQDVTLELRGAFLDHCFKELYEILEHCGIDTEGTYNSITEGLDYVFITHDIHLTGEIFSFFRSFGHPRLEAVTAAENVRKHMNQPKVISYETMMKGHAVFCGIIINGFRDRHGGSWPPVALPEHASAAIRNAQASGEGLTHDLCIDNWKSFVGFRFGCFMPLSLDSDLTMYLKDKALAALKNEWDSVYPKEYLRYNPPRGTESRRLVEVFLNDSSFDPYNMIMYVVNGSYLKDPEFNLSYSLKEKEIKETGRLFAKMTYKMRACQVIAENLISNGVGKYFRDNGMAKDEHDLTKALHTLAVSGVPKNNKDNH------------------------------------------------------------------------------------------------------------------------------------------------------RGGPPRRTTSREMRSSQDINTQNRDKIQGGPMYNYLRCQPTGPDQGESYETVSAFITADLKKYCLNWRYETISIFAQRLNEIYGLPSFFQWLHRVLEKSVLYVSDPHCPPDLDDHIPLDSVPNAQIFIKYPMGGVEGYCQKLWTISTIPYLYLAAYESGVRIASLVQGDNQTIAVTKRVPSSWPYSLKKREASKAAQNYFVVLRQRLHDVGHHLKANETIVSSHFFVYSKGIYYDGLLVSQSLKSIARCVFWSETIVDETRAACSNIATTIAKSIERGYDRYLAYSLNILKIFQQILISLDFTINTTMTQDVVAPIIENGDLLIRMALLPAPIGGLNYLNMSRLFVRNIGDPVTSSIADLKRMIAAGLMPEETLHQVMTQTPGESSYLDWASDPYSANLTCVQSITRLLKNITARYILISSPNPMLKGLFHEGSRDEDEELASFLMDRHIIVPRAAHEILDHSITGAREAIAGMLDTTKGLIRTSMKRGGLTPRVLARLSNYDYEQFRSGITLLTKKGQCYLIDKDSCSVQLAIALRDHMWARLARGRPIYGLEVPDILESMNGYLIKRHESCAICETGSSH--YGWFFVPAGCQLDDVSRETSALRVPYVGSTTEERTDMKLAFVRSPSRALKSAVRIATVYSWAYGDDEKSWSEAWMLARQRADITLDELRMITPVSTSTNLAHRLRDRSTQVKYSGTSLVRVARYTTISNDNLSFVISEKKVDTNFIYQQGMLLGLGILENLFRLEATTGVSNTVLHLHVETECCVVPMVDHPRIPSLRNIKVTNELCTNPLIYDRSPIIEHDATRLYSQSHRRHL--------VEFVTWSTSQLYHILAKSTAMSMIELITRFEKDHMNEIAALIGDDDINSFITEFLLVEPRLFIVYLGQCAAINWAFDIHYHRPSGKYQMGELLYSLLSRMSKGVYKIFTNALSHPKVYKKFWRSGVIEPIHGPSLDTQNLHVTVCDMIYGSYVTYLDLLLNDELDDYPYLLCESDEDVVTDRFDNIQAKHLCVLADVYCSSKRCPSIIGMSPIEKCTILTHYIKGESVQSPSGISWNTDPLVVDHYSCSLTYLRRGSIKQIRLRVDPGFVFEALTDID------FKQPRKAKLDVSVVGLTDFSPPWDNVGDF----------LGTINTLRHNLPVTGTGVS-NYEVHAYRRIGLNSSACYKAVEISTLIKSSLEVGENGLFLGEGSGSMLAAYKEVLKLANCYYNSGVTAEGRAGQREISPYPSEMSLVENQ----MGIERSVKVLFNGKPEVTWVGTTDCYKYIISNIQTSSLGFIHSDIETLPTKDAVEKLEEFASILSLSLILGKIGSITVVKIMPISGDFTQGFIAYAIQYFRESLLAYPRYSNFISTECYLIMIGLKANRLINPEAIKQSIIRVGTRTAPGLVSHILSEKQKGCIQS--------------------------------------FLGDPYIQGDFNKHLKALTPIEKILVNCGLSINGTKICRDLIHHDIASGPDGLMSSTIILYREL------AHFKDNIRSQHGMFHPYPVLASSRQRELILRIAKKFWGYVLLYSDDPAL--IKQTIKNLKRNHLTFDLHSNPFIKGLSKAEKLLVRTSSLRREWLFTLNTKEVKEWFKLVG------------
>KY885100/Small_ruminant_morbillivirus_isolate_S15_complete_genome/Peste_des_petits_ruminants_virus/Morbillivirus/goat/Algeria/2015_translation
------------------HSSQWFETFLFWFTIKTEMRSMIKEQS--HICHKRRYNPIFVSGDAFEVLVSRDLVVII----------DKNTQYVFYLTFELVLMYCDVIEGRLMTETAMAIDQRYSELLSRVRYLWDLIDGFFPTLGNTTYQVVALLEPLSLAYLQLQDVTLELRGAFLDHCFKELYEILEHCGIDTEGTYNSITEGIDYVFITHDIHLTGEIFSFFRSFGHPRLEAVTAAENVRKHMNHPKVISYETMMKGHAVFCGIIINGFRDRHGGSWPPVALPEHASAAIRNAQASGEGLTHDLCIDNWKSFVGFKFGCFMPLSLDSDLTMYLKDKALAALKNEWDSVYPKEYLRYNPPRGTESRRLVEVFLNDSSFDPYNMIMYVVNGSYLKDPEFNLSYSLKEKEIKETGRLFAKMTYKMRACQVIAENLISNGVGKYFRDNGMAKDEHDLTKALHTLAVSGVPKNNKDNH------------------------------------------------------------------------------------------------------------------------------------------------------RGGPPRRTTSREVRSNQDTKTQNRDKVQGGPMYNYLRCQPISPDQGESYETVSAFITADLKKYCLNWRYETISIFAQRLNEIYGLPSFFQWLHRILEKSVLYVSDPHCPPDLDNHIPLDSVPNAQIFIKYPMGGIEGYCQKLWTISTIPYLYLAAYESGVRIASLVQGDNQTIAVTKRVPSSWPYSLKKREASKAAQNYFVVLRQRLHDVGHHLKANETIVSSHFFVYSKGIYYDGLLVSQSLKSIARCVFWSETIVDETRAACSNIATTVAKSIERGYDRYLAYSLNILKIFQQILISLNFTINTTMTQDVVAPIIENGDLLIRMALLPAPIGGLNYLNMSRLFVRNIGDPVTSSIADLKRMIDAGLMPEETLHQVMTQTPGESSYLDWASDPYSANLPCVQSITRLLKNITARYILISSPNPMLKGLFHEGSRDEDEELASFLMDRHIIVPRAAHEILDHSITGAREAIAGMLDTTKGLIRTSMRRGGLTPRVLARLSNYDYEQFRSGITLLTKKGQCYLIDKDSCSVQLAIALRSHMWARLARGRPIYGLEVPDILESMNGYLIKRHESCAICETGSSH--YGWFFVPAGCQLDDVSRETSALRVPYVGSTTEERTDMKLAFVRSPSRSLKSAVRIATVYSWAYGDDEKSWSEAWMLARQRANITLDELRMITPVSTSTNLAHRLRDRSTQVKYSGTSLVRVARYTTISNDNLSFVISEKKVDTNFIYQQGMLLGLGILENLFRLEATTGVSNTVLHLHVETECCVVPMVDHPRIPSLRNIKVTDELCTNPLIYDRSPIIEHDATRLYSQSHRRHL--------VEFVTWSTSQLYHILAKSTAMSMIELITRFEKDHMNEIAALIGDDDINSFITEFLLVEPRLFIVYLGQCAAINWAFDIHYHRPSGKYQMGELLYSLLSRMSKGVYKIFTNALSHPKVYKKFWRSGVIEPIHGPSLDTQNLHVTVCDMIYGSYVTYLDLLLNDELDDYPYLLCESDEDVVTDRFDNIQAKHLCVLADVYCSSKRCPSIIGMSPIEKCTILTHYIKGESVQSPSGTSWNTDPLVVDHYSCSLTYLRRGSIKQIRLRVDPGFVFEALTDVD------FKQPRKAKLGISVVGLTDFSPPCDNVGDF----------LGTINTLRHNLPVTGTGVS-NYEVHAYRRIGLNSSACYKAVEISTLIKPYLEVGEHGLFLGEGSGSMLAAYKEVLKLANCYYNSGVTAEGRAGQREISPYPSEMSLVENQ----MGIERSVKVLFNGKPEVTWVGTTDCYKYIISNIQTSSLGFIHSDIETLPTKDAVEKLEEFASILSLSLILGKIGSITVVKIMPISGDFTQGFIAYAIQYFRESLLAYPRYSNFISTECYLIMIGLKANRLMNPEAIKQSIIRAGVRTAPGLVSHILSAKQKGCIQS--------------------------------------FLGDPYIQGDFNKHLKSLTPIEKILVNCGLSINGTKICRDLIHHDIASGPDGLMSSTIILYREL------AHFKDNIRSQHGMFHPYPVLANSRQRELILRIAKKFWGYVLLYSDDPAL--IRQTIKNLKRNHLTFDLHSNPFIKGLSKAEKLLVRTSSLRREWLFTLDTKEVKEWFKLVG------------
>KY888168/Small_ruminant_morbillivirus_isolate_PPRV/Mongolia/9/2016_complete_genome/Peste_des_petits_ruminants_virus/Morbillivirus/goat/Mongolia/2016_translation
------------------HSSQWFETFLFWFTIKTEMRSMIKEQS--HICHKRRYNPTFVSGDAFEVLVSRDLVVII----------DKNTQYVFYLTFELVLMYCDVIEGRLMTETAMAIDQRYSELLSRVRYLWDLIDGFFPTLGNTTCQIVALLEPLSLAYLQLQDVTLELRGAFLDHCFKELYEILEHCGIDTAGTYNSITEGLDYVFITHDIHLTGEIFSFFRSFGHPRLEAVTAAENVRKHMNQPKVISYETMMKGHAVFCGIIINGFRDRHGGSWPPVALPEHASAAIRNAQASGEGLTHDLCIDNWKSFVGFKFGCFMPLSLDSDLTMYLKDKALAALKNEWDSVYPKEYLRYNPPRGTESRRLVEVFLNDSSFDPYNMIMYVVNGSYLKDPEFNLSYSLKEKEIKETGRLFAKMTYKMRACQVIAENLISNGVGKYFRDNGMAKDEHDLTKALHTLAVSGVPKNNKDNH------------------------------------------------------------------------------------------------------------------------------------------------------RGGPPRRTTNRGVRSSQGTKTQDRDKVQGGPMYNYLRCQPISPDQGESYETVSAFITADLKKYCLNWRYETISIFAQRLNEIYGLPSFFQWLHRILEKSVLYVSDPHCPPDLDNHIPLDSVPNAQIFIKYPMGGIEGYCQKLWTISTIPYLYLAAYESGVRIASLVQGDNQTIAVTKRVPSSWPYSLKKREASKAAQNYFVVLRQRLHDVGHHLKANETIVSSHFFVYSKGIYYDGLLVSQSLKSIARCVFWSETIVDETRAACSNIATTVAKSIERGYDRYLAYSLNILKIFQQILISLNFTINTTMTQDVVAPIIENGDLLIRMALLPAPIGGLNYLNMSRLFVRNIGDPVTSSIADLKRMIDAGLMPEETLHQVMTQTPGESSYLDWASDPYSANLPCVQSITRLLKNITARYILISSPNPMLKGLFHEGSRDEDEELASFLMDRHIIVPRAAHEILDHSITGAREAIAGMLDTTKGLIRTSMKRGGLTPRVLARLSNYDYEQFRSGITLLTKKGQCYLIDKDSCSVQLAIALRGHMWAKLARGRPIYGLEVPDVLESMNGYLIKRHESCAICETGSSH--YGWFFVPAGCQLDDVSRETSALRVPYVGSTTEERTDMKLAFVRSPSRSLKSAVRIATVYSWAYGDDEKSWSEAWMLAGQRANITLNELRMITPVSTSTNLAHRLRDRSTQVKYSGTSLVRVARYTTISNDNLSFVISEKKVDTNFIYQQGMLLGLGILENLFRLEATTGVSNTVLHLHVETECCVVPMLHHPRIPSLRNIKVTDELCTNPLIYDRSPIIEHDATRLYSQSHRRHL--------VEFVTWSTSQLYHILAKSTAMSMIELITRFEKDHMNEIAALIGDDDINSFITEFLLVEPRLFIVYLGQCAAINWAFDIHYHRPSGKYQMGELLYSLLSRMSKGVYKIFTNALSHPKVYKKFWRSGIIEPIHGPSLDTQNLHVTVCDMIYGSYVTYLDLLLNDELDDYPYLLCESDEDVVTDRFDNIQAKHLCVLADVYCSSKRCPSIIGMSPIEKCTILTHYIKGESVQSPSGTSWNTDPLVVNHYSCSLTYLRRGSIKQIRLRVDPGFVFEALTDVD------FKQPRKAKLDISVVGLTDFSPPYDNVGDF----------LGTINTLRHDLPVTGTGVS-NYEVHAYRRIGLNSSACYKAVEISTLIKPSLEVGEHGLFLGEGSGSMLAAYKEVLKLANCYYNSGVTAEGRAGQREISPYPSEMSLVENQ----MGIERSVKVLFNGKPEVTWVGTTDCYKYIISNIQTSSLGFIHSDIETLPTKDAVEKLEEFASLSSLSLILGKIGSITVVKIMPISGDFTQGFIAYAIQYFRESLLAYPRYSNFISTECYLIMIGLKANRLINPEAIKQSIIRAGVRTAPGLVSHVLSEKQKGCIQS--------------------------------------FLGDPYIQGDFNKHLKSLTSIEKILVNCGLSINGIKICRDLIHHDIASGPDGLMSSTIILYREL------AHFKDNIRSQHGMFHPYPVLANSRQRELILRIAKKFWGYVLLYSDDPAL--IRQTIKNLKRNHLTFDLHSNPFIKGLSKAEKLLVRTSSLRREWLFTLETKEVKEWFKLVG------------
>KY967608/Small_ruminant_morbillivirus_isolate_SRMV/Lahore/UVAS/Pak/2015_complete_genome/Peste_des_petits_ruminants_virus/Morbillivirus/goat/Pakistan/2015_translation
------------------HSSQWFETFLFWFTIKTEMRSMIKEQS--HICHKRRYNPTFVSGDAFEVLVSRDLVVII----------DKNTQYVFYLTFELVLMYCDVIEGRLMTETAMAIDQRYSELLSRVRYLWDLIDGFFPTLGNTTYQIVALLEPLSLAYLQLQDVTLELRGAFLDHCFKELYEILEHCGIDTEGTYNSITEGLDYVFITHDIHLTGEIFSFFRSFGHPRLEAVTAAENVRKHMNQPKVISYETMMKGHAVFCGIIINGFRDRHGGSWPPVALPEHASAAIRNAQASGEGLTHDLCIDNWKSFVGFKFGCFMPLSLDSDLTMYLKDKALAALKNEWDSVYPKEYLRYNPPRGTESRRLVEVFLNDSSFDPYNMIMYVVNGSYLKDPEFNLSYSLKEKEIKETGRLFAKMTYKMRACQVIAENLISNGVGKYFRDNGMAKDEHDLTKALHTLAVSGVPKNNKDNH------------------------------------------------------------------------------------------------------------------------------------------------------RGGPPRRTTSRGVRSSQDTKTQNRDNVQGGPVYNYLRCQPISPDQGESYETVSAFITADLKKYCLNWRYETISIFAQRLNEIYGLPSFFQWLHRILEKSVLYVSDPHCPPDLDNHIPLDSVPNSQIFIKYPMGGIEGYCQKLWTISTIPYLYLAAYESGVRIASLVQGDNQTIAVTKRVPSSWPYSLKKREASKAAQNYFVVLRQRLHDVGHHLKANETIVSSHFFVYSKGIYYDGLLVSQSLKSIARCVFWSETIVDETRAACSNIATTVAKSIERGYDRYLAYSLNILKIFQQILISLNFTINTTMTQDVVAPIIENGDLLIRMALLPAPIGGLNYLNMSRLFVRNIGDPVTSSIADLKRMIDAGLMPEETLHQVMTQTPGESSYLDWASDPYSANLPCVQSITRLLKNITARYILISSPNPMLKGLFHEGSRDEDEELASFLMDRHIIVPRAAHEILDHSITGAREAIAGMLDTTKGLIRTSMKRGGLTPRVLARLSNYDYEQFRSGITLLTKKGQCYLIDKDSCSVQLAIALRSHMWARLARGRPIYGLEVPDILESMNGYLIKRHESCAICETGSSH--YGWFFVPAGCQLDDVSRETSALRVPYVGSTTEERTDMKLAFVRSPSRSLKSAVRIATVYSWAYGDDEKSWSEAWMLARQRANITLDELRMITPVSTSTNLAHRLRDRSTQVKYSGTSLVRVARYTTISNDNLSFVISEKKVDTNFIYQQGMLLGLGILENLFRLEATTGVSNTVLHLHVETECCVVPMVDHPRIPSLRNIKVTDELCTNPLIYDRSPIIEHDATRLYSQSHRRHL--------VEFVTWSTSQLYHILAKSTAMSMIELITRFEKDHMNEIAALIGDDDINSFITEFLLVEPRLFIVYLGQCAAINWAFDIHYHRPSGKYQMGELLYSLLSRMSKGVYKIFTNALSHPKVYKKFWRSGVIEPIHGPSLDTQNLHVTVCDMIYGSYVTYLDLLLNDELDDYPYLLCESDEDVVTDRFDNIQAKHLCVLADVYCSSKRCPSIIGMSPIEKCTILTHYIKGESVQSPSGTSWNTDPLVVDHYSCSLTYLRRGSIKQIRLRVDPGFVFEALTDVD------FKQPRKAKLDISVVGLTDFSPPFDNVGDF----------LGTINTLRHNLPVTGTGVS-NYEVHAYRRIGLNSSACYKAVEISTLIKPSLEVGEHGLFLGEGSGSMLAAYKEVLKLANCYYNSGVTAEGRAGQREISPYPSEMSLVENQ----MGIERSVKVLFNGKPEVTWVGTTDCYKYIISNIQTSSLGFIHSDIETLPTKDAVEKLEEFASILSLSLILGKIGSITVVKIMPISGDFTQGFIAYAIQYFRESLLAYPRYSNFISTECYLIMIGLKANRLINPEAIKQSIIRAGVRTAPGLVSHILSEKQKGCIQS--------------------------------------FLGDPYIQGDFNKHLKSLTPIEKILVNCGLSINGTKICRDLIHHDIASGPDGLMSSTIILYREL------AHFKDNIRSQHGMFHPYPVLANSRQRELILRIAKKFWGYVLLYSDDPAL--IRQTIKNLKRNHLTFDLHSNPFIKGLSKAEKLLVRTSSLRREWLFTLDTKEVKEWFKLVG------------
>KY967609/Small_ruminant_morbillivirus_isolate_SRMV/Faisalabad/UVAS/Pak/2015_complete_genome/Peste_des_petits_ruminants_virus/Morbillivirus/goat/Pakistan/2015_translation
------------------HSSQWFETFLFWFTIKTEMRSMIKEQS--HICHKRRYNPTFVSGDAFEVLVSRDLVVII----------DKNTQYVFYLTFELVLMYCDVIEGRLMTETAMAIDQRYSELLSRVRYLWDLIDGFFPTLGNTTYQIVALLEPLSLAYLQLQDVTLELRGAFLDHCFKELYEILEHCGIDTEGTYNSITEGLDYVFITHDIHLTGEIFSFFRSFGHPRLEAVTAAENVRKHMNQPKVISYETMMKGHAVFCGIIINGFRDRHGGSWPPVALPEHASAVIRNAQASGEGLTHDLCIDNWKSFVGFKFGCFMPLSLDSDLTMYLKDKALAALKNEWDSVYPKEYLRYNPPRGTESRRLVEVFLNDSSFDPYNMIMYVVNGSYLKDPEFNLSYSLKEKEIKETGRLFAKMTYKMRACQVIAENLISNGVGKYFRDNGMAKDEHDLTKALHTLAVSGVPKNNKDNH------------------------------------------------------------------------------------------------------------------------------------------------------RGGPPRRTTSRGVRSSQDTKTQNRDNAQGGPVYNYLRCQPISPDQGESYETVSAFITADLKKYCLNWRYETISIFAQRLNEIYGLPSFFQWLHRILEKSVLYVSDPHCPPDLDNHIPLDSVPNSQIFIKYPMGGIEGYCQKLWTISTIPYLYLAAYESGVRIASLVQGDNQTIAVTKRVPSSWPYSLKKREASKAAQNYFVVLRQRLHDVGHHLKANETIVSSHFFVYSKGIYYDGLLVSQSLKSIARCVFWSETIVDETRAACSNIATTVAKSIERGYDRYLAYSLNILKIFQQILISLNFTINTTMTQDVVAPIIENGDLLIRMALLPAPIGGLNYLNMSRLFVRNIGDPVTSSIADLKRMIDAGLMPEETLHQVMTQTPGESSYLDWASDPYSANLPCVQSITRLLKNITARYILISSPNPMLKGLFHEGSRDEDEELASFLMDRHIIVPRAAHEILDHSITGAREAIAGMLDTTKGLIRTSMKRGGLTPRVLARLSNYDYEQFRSGITLLTKKGLCYLIDKDSCSVQLAIALRSHMWARLARGRPIYGLEVPDILESMNGYLIKRHESCAICETGSSH--YGWFFVPAGCQLDDVSRETSALRVPYVGSTTEERTDMKLAFVRSPSRSLKSAVRIATVYSWAYGDDEKSWSEAWMLARQRANITLDELRMITPVSTSTNLAHRLRDRSTQVKYSGTSLVRVARYTTISNDNLSFVISEKKVDTNFIYQQGMLLGLGILENLFRLEATTGVSNTVLHLHVETECCVVPMVDHPRIPSLRNIKVTDELCTNPLIYDRSPIIEHDATRLYSQSHRRHL--------VEFVTWSTSQLYHILAKSTAMSMIELITRFEKDHMNEIAALIGDDDINSFITEFLLVEPRLFIVYLGQCAAINWAFDIHYHRPSGKYQMGELLYSLLSRMSKGVYKIFTNALSHPKVYKKFWRSGVIEPIHGPSLDTQNLHVTVCDMIYGSYVTYLDLLLNDELDDYPYLLCESDEDVVTDRFDNIQAKHLCVLADVYCSSKRCPSIIGMSPIEKCTILTHYIKGESVQSPSGTSWNTDPLVVDHYSCSLTYLRRGSIKQIRLRVDPGFVFEALTDVD------FKQPRKAKLDISVVGLTDFSPPCDNVGDF----------LGTINTLRHNLPVTGTGVS-NYEVHAYRRIGLNSSACYKAVEISTLIKPSLEVGEHGLFLGEGSGSMLAAYKEVLKLANCYYNSGVTAEGRAGQREISPYPSEMSLVENQ----MGIERSVKVLFNGKPEVTWVGSTDCYKYIISNIQTSSLGFIHSDIETLPTKDAVEKLEEFASILSLSLILGKIGSITVVKIMPISGDFTQGFIAYAIQYFRESLLAYPRYSNFISTECYLIMIGLKANRLINPEAIKQSIIRAGVRTAPGLVSHILSEKQKGCIQS--------------------------------------FLGDPYIQGDFNKHLKSLTPIEKILVNCGLSINGTKICRDLIHHDIASGPDGLMSSTIILYREL------AHFKDNIRSQHGMFHPYPVLANSRQRELILRIAKKFWGYVLLYSDDPAL--IRQTIKNLKRNHLTFDLHSNPFIKGLSKAEKLLVRTSSLRREWLFTLDTKEVKEWFKLVG------------
>KY967610/Small_ruminant_morbillivirus_isolate_SRMV/Layyah/UVAS/Pak/2015_complete_genome/Peste_des_petits_ruminants_virus/Morbillivirus/sheep/Pakistan/2015_translation
------------------HSSQWFETFLFWFTIKTEMRSMIKEQS--HICHKRRYNPTFVSGDAFEVLVSRDLVVII----------DKNTQYVFYLTFELVLMYCDVIEGRLMTETAMAIDQRYSELLSRVRYLWDLIDGFFPTLGNTTYQIVALLEPLSLAYLQLQDVTLELRGAFLDHCFKELYEILEHCGIDTEGTYNSITEGLDYVFITHDIHLTGEIFSFFRSFGHPRLEAVTAAENVRKHMNQPKVISYETMMKGHAVFCGIIINGFRDRHGGSWPPVALPEHASAVIRNAQASGEGLTHDLCIDNWKSFVGFKFGCFMPLSLDSDLTMYLKDKALAALKNEWDSVYPKEYLRYNPPRGTESRRLVEVFLNDSSFDPYNMIMYVVNGSYLKDPEFNLSYSLKEKEIKETGRLFAKMTYKMRACQVIAENLISNGVGKYFRDNGMAKDEHDLTKALHTLAVSGVPKNNKDNH------------------------------------------------------------------------------------------------------------------------------------------------------RGGPPRRTTSRGVRSSQDTKTQNRDNAQGGPVYNYLRCQPISPDQGESYETVSAFITADLKKYCLNWRYETISIFAQRLNEIYGLPSFFQWLHRILEKSVLYVSDPHCPPDLDNHIPLDSVPNSQIFIKYPMGGIEGYCQKLWTISTIPYLYLAAYESGVRIASLVQGDNQTIAVTKRVPSSWPYSLKKREASKAAQNYFVVLRQRLHDVGHHLKANETIVSSHFFVYSKGIYYDGLLVSQSLKSIARCVFWSETIVDETRAACSNIATTVAKSIERGYDRYLAYSLNILKIFQQILISLNFTINTTMTQDVVAPIIENGDLLIRMALLPAPIGGLNYLNMSRLFVRNIGDPVTSSIADLKRMIDAGLMPEETLHQVMTQTPGESSYLDWASDPYSANLPCVQSITRLLKNITARYILISSPNPMLKGLFHEGSRDEDEELASFLMDRHIIVPRAAHEILDHSITGAREAIAGMLDTTKGLIRTSMKRGGLTPRVLARLSNYDYEQFRSGITLLTKKGLCYLIDKDSCSVQLAIALRSHMWARLARGRPIYGLEVPDILESMNGYLIKRHESCAICETGSSH--YGWFFVPAGCQLDDVSRETSALRVPYVGSTTEERTDMKLAFVRSPSRSLKSAVRIATVYSWAYGDDEKSWSEAWMLARQRANITLDELRMITPVSTSTNLAHRLRDRSTQVKYSGTSLVRVARYTTISNDNLSFVISEKKVDTNFIYQQGMLLGLGILENLFRLEATTGVSNTVLHLHVETECCVVPMVDHPRIPSLRNIKVTDELCTNPLIYDRSPIIEHDATRLYSQSHRRHL--------VEFVTWSTSQLYHILAKSTAMSMIELITRFEKDHMNEIAALIGDDDINSFITEFLLVEPRLFIVYLGQCAAINWAFDIHYHRPSGKYQMGELLYSLLSRMSKGVYKIFTNALSHPKVYKKFWRSGVIEPIHGPSLDTQNLHVTVCDMIYGSYVTYLDLLLNDELDDYPYLLCESDEDVVTDRFDNIQAKHLCVLADVYCSSKRCPSIIGMSPIEKCTILTHYIKGESVQSPSGTSWNTDPLVVDHYSCSLTYLRRGSIKQIRLRVDPGFVFEALTDVD------FKQPRKAKLDISVVGLTDFSPPCDNVGDF----------LGTINTLRHNLPVTGTGVS-NYEVHAYRRIGLNSSACYKAVEISTLIKPSLEVGEHGLFLGEGSGSMLAAYKEVLKLANCYYNSGVTAEGRAGQREISPYPSEMSLVENQ----MGIERSVKVLFNGKPEVTWVGSTDCYKYIISNIQTSSLGFIHSDIETLPTKDAVEKLEEFASILSLSLILGKIGSITVVKIMPISGDFTQGFIAYAIQYFRESLLAYPRYSNFISTECYLIMIGLKANRLINPEAIKQSIIRAGVRTAPGLVSHILSEKQKGCIQS--------------------------------------FLGDPYIQGDFNKHLKSLTPIEKILVNCGLSINGTKICRDLIHHDIASGPDGLMSSTIILYREL------AHFKDNIRSQHGMFHPYPVLANSRQRELILRIAKKFWGYVLLYSDDPAL--IRQTIKNLKRNHLTFDLHSNPFIKGLSKAEKLLVRTSSLRREWLFTLDTKEVKEWFKLVG------------
>MF443336/Small_ruminant_morbillivirus_isolate_ChinaYN2014_complete_genome/Peste_des_petits_ruminants_virus/Morbillivirus/goat/China/2014_translation
------------------HSSQWFETFLFWFTIKTEMRSMIKEQS--HICHKRRYNPTFVSGDAFEVLVSRDLVVII----------DKNTQYVFYLTFELVLMYCDVIEGRLMTETAMAIDQRYSELLSRVRYLWDLIDGFFPTLGNTTYQIVALLEPLSLAYLQLQDVTLELRGAFLDHCFKELYEILEHCGIDTAGTYNSITEGLDYVFITHDIHLTGEIFSFFRSFGHPRLEAVTAAENVRKHMNQPKVISYETMMKGHAVFCGIIINGFRDRHGGSWPPVALPEHASAAIRNAQASGEGLTHDLCIDNWKSFVGFKFGCFMPLSLDSDLTMYLKDKALAALKNEWDSVYPKEYLRYNPPRGTESRRLVEVFLNDSSFDPYNMIMYVVNGSYLKDPEFNLSYSLKEKEIKETGRLFAKMTYKMRACQVIAENLISNGVGKYFRDNGMAKDEHDLTKALHTLAVSGVPKNNKDNH------------------------------------------------------------------------------------------------------------------------------------------------------RGGPPRRTTNRGVRSSQGTKTQDRDKVQGGPMYNYLRCQPISPDQGESYETVSAFITADLKKYCLNWRYETISIFAQRLNEIYGLPSFFQWLHRILEKSVLYVSDPHCPPDLDNHIPLDSVPNAQIFIKYPMGGIEGYCQKLWTISTIPYLYLAAYESGVRIASLVQGDNQTIAVTKRVPSSWPYSLKKREASKAAQNYFVVLRQRLHDVGHHLKANETIVSSHFFVYSKGIYYDGLLVSQSLKSIARCVFWSETIVDETRAACSNIATTVAKSIERGYDRYLAYSLNILKIFQQILISLNFTINTTMTQDVVAPIIENGDLLIRMALLPAPIGGLNYLNMSRLFVRNIGDPVTSSIADLKRMIDAGLMPEETLHQVMTQTPGESSYLDWASDPYSANLPCVQSITRLLKNITARYILISSPNPMLRGLFHEGSRDEDEELASFLMDRHIIVPRAAHEILDHSITGAREAIAGMLDTTKGLIRTSMKRGGLTPRVLARLSNYDYEQFRSGITLLTKKGQCYLIDKDSCSVQLAIALRGHMWAKLARGRPIYGLEVPDVLESMNGYLIKRHESCAICETGSSH--YGWFFVPAGCQLDDVSRETSALRVPYVGSTTEERTDMKLAFVRSPSRSLKSAVRIATVYSWAYGDDEKSWSEAWMLARQRANITLDELRMITPVSTSTNLAHRLRDRSTQVKYSGTSLVRVARYTTISNDNLSFVISEKKVDTNFIYQQGMLLGLGILENLFRLEATTGVSNTVLHLHVETECCVVPMVDHPRIPSLRNIKVTDELCTNPLIYDRSPIIEHDATRLYSQSHRRHL--------VEFVTWSTSQLYHILAKSTAMSMIELITRFEKDHMNEIAALIGDDDINSFITEFLLVEPRLFIVYLGQCAAINWAFDIHYHRPSGKYQMGELLYSLLSRMSKGVYKIFTNALSHPKVYKKFWRSGIIEPIHGPSLDTQNLHVTVCDMIYGSYVTYLDLLLNDELDDYPYLLCESDEDVVTDRFDNIQAKHLCVLADVYCSSKRCPSIIGMSPIEKCTILTHYIKGESVQSPSGTSWNTDPLVVDHYSCSLTYLRRGSIKQIRLRVDPGFVFEALTDVD------FKQPRKAKLDISVVGLTDFSPPYDNVGDF----------LGTINTLRHDLPVTGTGVS-NYEVHAYRRIGLNSSACYKAVEISTLIKPSLEVGEHGLFLGEGSGSMLAAYKEVLKLANCYYNSGVTAEGRAGQREISPYPSEMSLVENQ----MGIERSVKVLFNGKPEVTWVGTTDCYKYIISNIQTSSLGFIHSDIETLPTKDAVEKLEEFASILSLSLILGKIGSITVVKIMPISGDFTQGFIAYAIQYFRESLLAYPRYSNFISTECYLIMIGLKANRLINPEAIKQSIIRAGVRTAPGLVSHVLSEKQKGCIQS--------------------------------------FLGDPYIQGDFNKHLKSLTSIEKILVNCGLSINGIKICRDLIHHDIASGPDGLMSSTIILYREL------AHFKDNIRSQHGLFHPYPVLANSRQRELILRIAKKFWGYVLLYSDDPAL--IRQTIKNLKRNHLTFDLHSNPFIKGLSKAEKLLVRTSSLRREWLFTLETKEVKEWFKLVG------------
>MF443337/Small_ruminant_morbillivirus_isolate_ChinaSX2014_complete_genome/Peste_des_petits_ruminants_virus/Morbillivirus/goat/China/2014_translation
------------------HSSQWFETFLFWFTIKTEMRSMIKEQS--HICHKRRYNPTFVSGDAFEVLVSRDLVVII----------DKNTQYVFYLTFELVLMYCDVIEGRLMTETAMAIDQRYSELLSRVRYLWDLIDGFFPTLGNTTYQIVALLEPLSLAYLQLQDVTLELRGAFLDHCFKELYEILEHCGIDTAGTYNSITEGLDYVFITHDIHLTGEIFSFFRSFGHPRLEAVTAAENVRKHMNQPKVISYETMMKGHAVFCGIIINGFRDRHGGSWPPVALPEHASAAIRNAQASGEGLTHDLCIDNWKSFVGFKFGCFMPLSLDSDLTMYLKDKALAALKNEWDSVYPKEYLRYNPPRGTESRRLVEVFLNDSSFDPYNMIMYVVNGSYLKDPEFNLSYSLKEKEIKETGRLFAKMTYKMRACQVIAENLISNGVGKYFRDNGMAKDEHDLTKALHTLAVSGVPKNNKDNH------------------------------------------------------------------------------------------------------------------------------------------------------RGGPPRRTTNRGVRSSQGTKTQDRDKVQGGPMYNYLRCQPISPDQGESYETVSAFITADLKKYCLNWRYETISIFAQRLNEIYGLPSFFQWLHRILEKSVLYVSDPHCPPDLDNHIPLDSVPNAQIFIKYPMGGIEGYCQKLWTISTIPYLYLAAYESGVRIASLVQGDNQTIAVTKRVPSSWPYSLKKREASKAAQNYFVVLRQRLHDVGHHLKANETIVSSHFFVYSKGIYYDGLLVSQSLKSIARCVFWSETIVDETRAACSNIATTVAKSIERGYDRYLAYSLNILKIFQQILISLNFTINTTMTQDVVAPIIENGDLLIRMALLPAPIGGLNYLNMSRLFVRNIGDPVTSSIADLKRMIDAGLMPEETLHQVMTQTPGESSYLDWASDPYSANLPCVQSITRLLKNITARYILISSPNPMLKGLFHEGSRDEDEELASFLMDRHIIVPRAAHEILDHSITGAREAIAGMLDTTKGLIRTSMKRGGLTPRVLARLSNYDYEQFRSGITLLTKKGQCYLIDKDSCSVQLAIALRGHMWAKLARGRPIYGLEVPDVLESMNGYLIKRHESCAICETGSSH--YGWFFVPAGCQLDDVSRETSALRVPYVGSTTEERTDMKLAFVRSPSRSLKSAVRIATVYSWAYGDDEKSWSEAWMLARQRANITLDELRMITPVSTSTNLAHRLRDRSTQVKYSGTSLVRVARYTTISNDNLSFVISEKKVDTNFIYQQGMLLGLGILENLFRLEATTGVSNTVLHLHVETECCVVPMVDHPRIPSLRNIKVTDELCTNPLIYDRSPIIEHDATRLYSQSHRRHL--------VEFVTWSTSQLYHILAKSTAMSMIELITRFEKDHMNEIAALIGDDDINSFITEFLLVEPRLFIVYLGQCAAINWAFDIHYHRPSGKYQMGELLYSLLSRMSKGVYKIFTNALSHPKVYKKFWRSGIIEPIHGPSLDTQNLHVTVCDMIYGSYVTYLDLLLNDELDDYPYLLCESDEDVVTDRFDNIQAKHLCVLADVYCSSKRCPSIIGMSPIEKCTILTHYIKGESVQSPSGTSWNTDPLVVDHYSCSLTYLRRGSIKQIRLRVDPGFVFEALTDVD------FKQPRKAKLDISVVGLTDFSPPYDNVGDF----------LGTINTLRHDLPVTGTGVS-NYEVHAYRRIGLNSSACYKAVEISTLIKPSLEVGEHGLFLGEGSGSMLAAYKEVLKLANCYYNSGVTAEGRAGQREISPYPSEMSLVENQ----MGIERSVKVLFNGKPEVTWVGTTDCYKYIISNIQTSSLGFIHSDIETLPTKDAVEKLEEFASILSLSLILGKIGSITVVKIMPISGDFTQGFIAYAIQYFRESLLAYPRYSNFISTECYLIMIGLKANRLINPEAIKQGIIRAGVRTAPGLVSHVLSEKQKGCIQS--------------------------------------FLGDPYIQGDFNKHLKSLTSIEKILVNCGLSINGIKICRDLIHHDIASGPDGLMSSTIILYREL------AHFKDNIRSQHGMFHPYPVLANSRQRELILRIAKKFWGYVLLYSDDPAL--IRQTIKNLKRNHLTFDLHSNPFIKGLSKAEKLLVRTSSLRREWLFTLETKEVKEWFKLVG------------
>MF443338/Small_ruminant_morbillivirus_isolate_ChinaSC2014_complete_genome/Peste_des_petits_ruminants_virus/Morbillivirus/goat/China/2014_translation
------------------HSSQWFETFLFWFTIKTEMRSMIKEQS--HICHKRRYNPTFVSGDAFEVLVSRDLVVII----------DKNTQYVFYLTFELVLMYCDVIEGRLMTETAMAIDQRYSELLSRVRYLWDLIDGFFPTLGNTTYQIVALLEPLSLAYLQLQDVTLELRGAFLDHCFKELYEILEHCGIDTAGTYNSITEGLDYVFITHDIHLTGEIFSFFRSFGHPRLEAVTAAENVRKHMNQPKVISYETMMKGHAVFCGIIINGFRDRHGGSWPPVALPEHASAAIRNAQASGEGLTHDLCIDNWKSFVGFKFGCFMPLSLDSDLTMYLKDKALAALKNEWDSVYPKEYLRYNPPRGTESRRLVEVFLNDSSFDPYNMIMYVVNGSYLKDPEFNLSYSLKEKEIKETGRLFAKMTYKMRACQVIAENLISNGVGKYFRDNGMAKDEHDLTKALHTLAVSGVPKNNKDNH------------------------------------------------------------------------------------------------------------------------------------------------------RGGPPRRTTNRGVRSSQGTKTQDRDKVQGGPMYNYLRCQPISLDQGESYETVSAFITADLKKYCLNWRYETISIFAQRLNEIYGLPSFFQWLHRILEKSVLYVSDPHCPPDLDNHIPLDSVPNAQIFIKYPMGGIEGYCQKLWTISTIPYLYLAAYESGVRIASLVQGDNQTIAVTKRVPSSWPYSLKKREASKAAQNYFVVLRQRLHDVGHHLKANETIVSSHFFVYSKGIYYDGLLVSQSLKSIARCVFWSETIVDETRAACSNIATTVAKSIERGYDRYLAYSLNILKIFQQILISLNFTINTTMTQDVVAPIIENGDLLIRMALLPAPIGGLNYLNMSRLFVRNIGDPVTSSIADLKRMIDAGLMPEETLHQVMTQTPGESSYLDWASDPYSANLPCVQSITRLLKNITARYILISSPNPMLKGLFHEGSRDEDEELASFLMDRHIIVPRAAHEILDHSITGAREAIAGMLDTTKGLIRTSMKRGGLTPRVLARLSNYDYEQFRSGITLLTKKGQCYLIDKDSCSVQLAIALRGHMWAKLARGRPIYGLEVPDVLESMNGYLIKRHESCAICETGSSH--YGWFFVPAGCQLDDVSRETSALRVPYVGSTTEERTDMKLAFVRSPSRSLKSAVRIATVYSWAYGDDEKSWSEAWMLARQRANITLDELRMITPVSTSTNLAHRLRDRSTQVKYSGTSLVRVARYTTISNDNLSFVISEKKVDTNFIYQQGMLLGLGILENLFRLEATTGVSNTVLHLHVETECCVVPMVDHPRIPSLRNIKVTDELCTNPLIYDRSPIIEHDATRLYSQSHRRHL--------VEFVTWSTSQLYHILAKSTAMSMIELITRFEKDHMNEIAALIGDDDINSFITEFLLVEPRLFIVYLGQCAAINWAFDIHYHRPSGKYQMGELLYSLLSRMSKGVYKIFTNALSHPKVYKKFWRSGIIEPIHGPSLDTQNLHVTVCDMIYGSYVTYLDLLLNDELDDYPYLLCESDEDVVTDRFDNIQAKHLCVLADVYCSSKRCPSIIGMSPIEKCTILTHYIKGESVQSPSGTSWNTDPLVVDHYSCSLTYLRRGSIKQIRLRVDPGFVFEALTDVD------FKQPRKAKLDISVVGLTDFSPPYDNVGDF----------LGTINTLRHDLPVTGTGVS-NYEVHAYRRIGLNSSACYKAVEISTLIKPSLEVGEHGLFLGEGSGSMLAAYKEVLKLANCYYNSGVTAEGRAGQREISPYPSEMSLVENQ----MGIERSVKVLFNGKPEVTWVGTTDCYKYIISNIQTSSLGFIHSDIETLPTKDAVEKLEEFASILSLSLILGKIGSITVVKIMPISGDFTQGFIAYAIQYFRESLLAYPRYSNFISTECYLIMIGLKANRLINPEAIKQSIIRAGVRTAPGLVSHVLSEKQKGCIQS--------------------------------------FLGDPYIQGDFNKHLKSLTSIEKILVNCGLSINGIKICRDLIHHDIASGPDGLMSSTIILYREL------AHFKDNIRSQHGMFHPYPVLANSRQRELILRIAKKFWGYVLLYSDDPAL--IRQTIKNLKRNHLTFDLHSNPFIKGLSKAEKLLVRTSSLRREWLFTLETKEVKEWFKLVG------------
>MF443339/Small_ruminant_morbillivirus_isolate_ChinaSaX2014_complete_genome/Peste_des_petits_ruminants_virus/Morbillivirus/goat/China/2014_translation
------------------HSSQWFETFLFWFTIKTEMRSMIKEQS--HICHKRRYNPTFVSGDAFEVLVSRDLVVII----------DKNTQYVFYLTFELVLMYCDVIEGRLMTETAMAIDQRYSELLSRVRYLWDLIDGFFPTLGNTTYQIVALLEPLSLAYLQLQDVTLELRGAFLDHCFKELYEILEHCGIDTAGTYNSITEGLDYVFITHDIHLTGEIFSFFRSFGHPRLEAVTAAENVRKHMNQPKVISYETMMKGHAVFCGIIINGFRDRHGGSWPPVALPEHASAAIRNAQASGEGLTHDLCIDNWKSFVGFKFGCFMPLSLDSDLTMYLKDKALAALKNEWDSVYPKEYLRYNPPRGTESRRLVEVFLNDSSFDPYNMIMYVVNGSYLKDPEFNLSYSLKEKEIKETGRLFAKMTYKMRACQVIAENLISNGVGKYFRDNGMAKDEHDLTKALHTLAVSGVPKNNKDNH------------------------------------------------------------------------------------------------------------------------------------------------------RGGPPRRTTNRGVRSSQGTKTQDRDKVQGGPMYNYLRCQPISPDQGESYETVSAFITADLKKYCLNWRYETISIFAQRLNEIYGLPSFFQWLHRILEKSVLYVSDPHCPPDLDNHIPLDSVPNAQIFIKYPMGGIEGYCQKLWTISTIPYLYLAAYESGVRIASLVQGDNQTIAVTKRVPSSWPYSLKKREASKAAQNYFVVLRQRLHDVGHHLKANETIVSSHFFVYSKGIYYDGLLVSQSLKSIARCVFWSETIVDETRAACSNIATTVAKSIERGYDRYLAYSLNILKIFQQILISLNFTINTTMTQDVVAPIIENGDLLIRMALLPAPIGGLNYLNMSRLFVRNIGDPVTSSIADLKRMIDAGLMPEETLHQVMTQTPGESSYLDWASDPYSANLPCVQSITRLLKNITARYILISSPNPMLKGLFHEGSRDEDEELASFLMDRHIIVPRAAHEILDHSITGAREAIAGMLDTTKGLIRTSMKRGGLTPRVLARLSNYDYEQFRSGITLLTKKGQCYLIDKDSCSVQLAIALRGHMWAKLARGRPIYGLEVPDVLESMNGYLIKRHESCAICETGSSH--YGWFFVPAGCQLDDVSRETSALRVPYVGSTTEERTDMKLAFVRSPSRSLKSAVRIATVYSWAYGDDEKSWSEAWMLARQRANITLDELRMITPVSTSTNLAHRLRDRSTQVKYSGTSLVRVARYTTISNDNLSFVISEKKVDTNFIYQQGMLLGLGILENLFRLEATTGVSNTVLHLHVETECCVVPMVDHPRIPSLRNIKVTDELCTNPLIYDRSPIIEHDATRLYSQSHRRHL--------VEFVTWSTSQLYHILAKSTAMSMIELITRFEKDHMNEIAALIGDDDINSFITEFLLVEPRLFIVYLGQCAAINWAFDIHYHRPSGKYQMGELLYSLLSRMSKGVYKIFTNALSHPKVYKKFWRSGIIEPIHGPSLDTQNLHVTVCDMIYGSYVTYLDLLLNDELDDYPYLLCESDEDVVTDRFDNIQAKHLCVLADVYCSSKRCPSIIGMSPIEKCTILTHYIKGESVQSPSGTSWNTDPLVVDHYSCSLTYLRRGSIKQIRLRVDPGFVFEALTDVD------FKQPRKAKLDISVVGLTDFSPPYDNVGDF----------LGTINTLRHDLPVTGTGVS-NYEVHAYRRIGLNSSACYKAVEISTLIKPSLEVGEHGLFLGEGSGSMLAAYKEVLKLANCYYNSGVTAEGRAGQREISPYPSEMSLVENQ----MGIERSVKVLFNGKPEVTWVGTTDCYKYIISNIQTSSLGFIHSDIETLPTKDAVEKLEEFASILSLSLILGKIGSITVVKIMPISGDFTQGFIAYAIQYFRESLLAYPRYSNFISTECYLIMIGLKANRLINPEAIKQSIIRAGVRTAPGLVSHVLSEKQKGCIQS--------------------------------------FLGDPYIQGDFNKHLKSLTSIEKILVNCGLSINGIKICRDLIHHDIASGPDGLMSSTIILYREL------AHFKDNIRSQHGMFHPYPVLANSRQRELILRIAKKFWGYVLLYSDDPAL--IRQTIKNLKRNHLTFDLHSNPFIKGLSKAEKLLVRTSSLRREWLFTLETKEVKEWFKLVG------------
>MF443340/Small_ruminant_morbillivirus_isolate_ChinaNX2014_complete_genome/Peste_des_petits_ruminants_virus/Morbillivirus/sheep/China/2014_translation
------------------HSSQWFETFLFWFTIKTEMRSMIKEQS--HICHKRRYNPTFVSGDAFEVLVSRDLVVII----------DKNTQYVFYLTFELVLMYCDVIEGRLMTETAMAIDQRYSELLSRVRYLWDLIDGFFPTLGNTTYQIVALLEPLSLAYLQLQDVTLELRGAFLDHCFKELYEILEHCGIDTAGTYNSITEGLDYVFITHDIHLTGEIFSFFRSFGHPRLEAVTAAENVRKHMNQPKVISYETMMKGHAVFCGIIINGFRDRHGGSWPPVALPEHASAAIRNAQASGEGLTHDLCIDNWKSFVGFKFGCFMPLSLDSDLTMYLKDKALAALKNEWDSVYPKEYLRYNPPRGTESRRLVEVFLNDSSFDPYNMIMYVVNGSYLKDPEFNLSYSLKEKEIKETGRLFAKMTYKMRACQVIAENLISNGVGKYFRDNGMAKDEHDLTKALHTLAVSGVPKNNKDNH------------------------------------------------------------------------------------------------------------------------------------------------------RGGPPRRTTNRGVRSSQGTKTQDRDKVQGGPMYNYLRCQPISPDQGESYETVSAFITADLKKYCLNWRYETISIFAQRLNEIYGLPSFFQWLHRILEKSVLYVSDPHCPPDLDNHIPLDSVPNAQIFIKYPMGGIEGYCQKLWTISTIPYLYLAAYESGVRIASLVQGDNQTIAVTKRVPSSWPYSLKKREASKAAQNYFVVLRQRLHDVGHHLKANETIVSSHFFVYSKGIYYDGLLVSQSLKSIARCVFWSETIVDETRAACSNIATTVAKSIERGYDRYLAYSLNILKIFQQILISLNFTINTTMTQDVVAPIIENGDLLIRMALLPAPIGGLNYLNMSRLFVRNIGDPVTSSIADLKRMIDAGLMPEETLHQVMTQTPGESSYLDWASDPYSANLPCVQSITRLLKNITARYILISSPNPMLKGLFHEGSRDEDEELASFLMDRHIIVPRAAHEILDHSITGAREAIAGMLDTTKGLIRTSMKRGGLTPRVLARLSNYDYEQFRSGITLLTKKGQCYLIDKDSCSVQLAIALRGHMWAKLARGRPIYGLEVPDVLESMNGYLIKRHESCAICETGSSH--YGWFFVPAGCQLDDVSRETSALRVPYVGSTTEERTDMKLAFVRSPSRSLKSAVRIATVYSWAYGDDEKSWSEAWMLARQRANITLDELRMITPVSTSTNLAHRLRDRSTQVKYSGTSLVRVARYTTISNDNLSFVISEKKVDTNFIYQQGMLLGLGILENLFRLEATTGVSNTVLHLHVETECCVVPMVDHPRIPSLRNIKVTDELCTNPLIYDRSPIIEHDATRLYSQSHRRHL--------VEFVTWSTSQLYHILAKSTAMSMIELITRFEKDHMNEIAALIGDDDINSFITEFLLVEPRLFIVYLGQCAAINWAFDIHYHRPSGKYQMGELLYSLLSRMSKGVYKIFTNALSHPKVYKKFWRSGIIEPIHGPSLDTQNLHVTVCDMIYGSYVTYLDLLLNDELDDYPYLLCESDEDVVTDRFDNIQAKHLCVLADVYCSSKRCPSIIGMSPIEKCTILTHYIKGESVQSPSGTSWNTDPLVVDHYSCSLTYLRRGSIKQIRLRVDPGFVFEALTDVD------FKQPRKAKLDISVVGLTDFSPPYDNVGDF----------LGTINTLRHDLPVTGTGVS-NYEVHAYRRIGLNSSACYKAVEISTLIKPSLEVGEHGLFLGEGSGSMLAAYKEVLKLANCYYNSGVTAEGRAGQREISPYPSEMSLVENQ----MGIERSVKVLFNGKPEVTWVGTTDCYKYIISNIQTSSLGFIHSDIETLPTKDAVEKLEEFASILSLSLILGKIGSITVVKIMPISGDFTQGFIAYAIQYFRESLLAYPRYSNFISTECYLIMIGLKANRLINPEAIKQSIIRAGVRTAPGLVSHVLSEKQKGCIQS--------------------------------------FLGDPYIQGDFNKHLKSLTSIEKILVNCGLSINGIKICRDLIHHDIASGPDGLMSSTIILYREL------AHFKDNIRSQHGMFHPYPVLANSRQRELILRIAKKFWGYVLLYSDDPAL--IRQTIKNLKRNHLTFDLHSNPFIKGLSKAEKLLVRTSSLRREWLFTLETKEVKEWFKLVG------------
>MF443341/Small_ruminant_morbillivirus_isolate_ChinaLN2014_complete_genome/Peste_des_petits_ruminants_virus/Morbillivirus/goat/China/2014_translation
------------------HSSQWFETFLFWFTIKTEMRSMIKEQS--HICHKRRYNPTFVSGDAFEVLVSRDLVVII----------DKNTQYVFYLTFELVLMYCDVIEGRLMTETAMAIDQRYSELLSRVRYLWDLIDGFFPTLGNTTYQIVALLEPLSLAYLQLQDVTLELRGAFLDHCFKELYEILEHCGIDTAGTYNSITEGLDYVFITHDIHLTGEIFSFFRSFGHPRLEAVTAAENVRKHMNQPKVISYETMMKGHAVFCGIIINGFRDRHGGSWPPVALPEHASAAIRNAQASGEGLTHDLCIDNWKSFVGFKFGCFMPLSLDSDLTMYLKDKALAALKNEWDSVYPKEYLRYNPPRGTESRRLVEVFLNDSSFDPYNMIMYVVNGSYLKDPEFNLSYSLKEKEIKETGRLFAKMTYKMRACQVIAENLISNGVGKYFRDNGMAKDEHDLTKALHTLAVSGVPKNNKDNH------------------------------------------------------------------------------------------------------------------------------------------------------RGGPPRRTTNRGVRSSQGTKTQDRDKVQGGPMYNYLRCQPISPDQGESYETVSAFITADLKKYCLNWRYETISIFAQRLNEIYGLPSFFQWLHRILEKSVLYVSDPHCPPDLDNHIPLDSVPNAQIFIKYPMGGIEGYCQKLWTISTIPYLYLAAYESGVRIASLVQGDNQTIAVTKRVPSSWPYSLKKREASKAAQNYFVVLRQRLHDVGHHLKANETIVSSHFFVYSKGIYYDGLLVSQSLKSIARCVFWSETIVDETRAACSNIATTVAKSIERGYDRYLAYSLNILKIFQQILISLNFTINTTMTQDVVAPIIENGDLLIRMALLPAPIGGLNYLNMSRLFVRNIGDPVTSSIADLKRMIDAGLMPEETLHQVMTQTPGESSYLDWASDPYSANLPCVQSITRLLKNITARYILISSPNPMLKGLFHEGSRDEDEELASFLMDRHIIVPRAAHEILDHSITGAREAIAGMLDTTKGLIRTSMKRGGLTPRVLARLSNYDYEQFRSGITLLTKKGQCYLIDKDSCSVQLAIALRGHMWAKLARGRPIYGLEVPDVLESMNGYLIKRHESCAICETGSSH--YGWFFVPAGCQLDDVSRETSALRVPYVGSTTEERTDMKLAFVRSPSRSLKSAVRIATVYSWAYGDDEKSWSEAWMLARQRANITLDELRMITPVSTSTNLAHRLRDRSTQVKYSGTSLVRVARYTTISNDNLSFVISEKKVDTNFIYQQGMLLGLGILENLFRLEATTGVSNTVLHLHVETECCVVPMVDHPRIPSLRNIKVTDELCTNPLIYDRSPIIEHDATRLYSQSHRRHL--------VEFVTWSTSQLYHILAKSTAMSMIELITRFEKDHMNEIAALIGDDDINSFITEFLLVEPRLFIVYLGQCAAINWAFDIHYHRPSGKYQMGELLYSLLSRMSKGVYKIFTNALSHPKVYKKFWRSGIIEPIHGPSLDTQNLHVTVCDMIYGSYVTYLDLLLNDELDDYPYLLCESDEDVVTDRFDNIQAKHLCVLADVYCSSKRCPSIIGMSPIEKCTILTHYIKGESVQSPSGTSWNTDPLVVDHYSCSLTYLRRGSIKQIRLRVDPGFVFEALTDVD------FKQPRKAKLDISVVGLTDFSPPYDNVGDF----------LGTINTLRHDLPVTGTGVS-NYEVHAYRRIGLNSSACYKAVEISTLIKPSLEVGEHGLFLGEGSGSMLAAYKEVLKLANCYYNSGVTAEGRAGQREISPYPSEMSLVENQ----MGIERSVKVLFNGKPEVTWVGTTDCYKYIISNIQTSSLGFIHSDIETLPTKDAVEKLEEFASILSLSLILGKIGSITVVKIMPISGDFTQGFIAYAIQYFRESLLAYPRYSNFISTECYLIMIGLKANRLINPEAIKQSIIRAGVRTAPGLVSHVLSEKQKGCIQS--------------------------------------FLGDPYIQGDFNKHLKSLTSIEKILVNCGLSINGIKICRDLIHHDIASGPDGLMSSTIILYREL------AHFKDNIRSQHGMFHPYPVLANSRQRELILRIAKKFWGYVLLYSDDPAL--IRQTIKNLKRNHLTFDLHSNPFIKGLSKAEKLLVRTSSLRREWLFTLETKEVKEWFKLVG------------
>MF443342/Small_ruminant_morbillivirus_isolate_ChinaJX2014_complete_genome/Peste_des_petits_ruminants_virus/Morbillivirus/goat/China/2014_translation
------------------HSSQWFETFLFWFTIKTEMRSMIKEQS--HICHKRRYNPTFVSGDAFEVLVSRDLVVII----------DKNTQYVFYLTFELVLMYCDVIEGRLMTETAMAIDQRYSELLSRVRYLWDLIDGFFPTLGNTTYQIVALLEPLSLAYLQLQDVTLELRGAFLDHCFKELYEILEHCGIDTAGTYNSITEGLDYVFITHDIHLTGEIFSFFRSFGHPRLEAVTAAENVRKHMNQPKVISYETMMKGHAVFCGIIINGFRDRHGGSWPPVALPEHASAAIRNAQASGEGLTHDLCIDNWKSFVGFKFGCFMPLSLDSDLTMYLKDKALAALKNEWDSVYPKEYLRYNPPRGTESRRLVEVFLNDSSFDPYNMIMYVVNGSYLKDPEFNLSYSLKEKEIKETGRLFAKMTYKMRACQVIAENLISNGVGKYFRDNGMAKDEHDLTKALHTLAVSGVPKNNKDNH------------------------------------------------------------------------------------------------------------------------------------------------------RGGPPRRTTNRGVRSSQGTKTQDRDKVQGGPMYNYLRCQPISPDQGESYETVSAFITADLKKYCLNWRYETISIFAQRLNEIYGLPSFFQWLHRILEKSVLYVSDPHCPPDLDNHIPLDSVPNAQIFIKYPMGGIEGYCQKLWTISTIPYLYLAAYESGVRIASLVQGDNQTIAVTKRVPSSWPYSLKKREASKAAQNYFVVLRQRLHDVGHHLKANETIVSSHFFVYSKGIYYDGLLVSQSLKSIARCVFWSETIVDETRAACSNIATTVAKSIERGYDRYLAYSLNILKIFQQILISLNFTINTTMTQDVVAPIIENGDLLIRMALLPAPIGGLNYLNMSRLFVRNIGDPVTSSIADLKRMIDAGLMPEETLHQVMTQTPGESSYLDWASDPYSANLPCVQSITRLLKNITARYILISSPNPMLKGLFHEGSRDEDEELASFLMDRHIIVPRAAHEILDHSITGAREAIAGMLDTTKGLIRTSMKRGGLTPRVLARLSNYDYEQFRSGITLLTKKGQCYLIDKDSCSVQLAIALRGHMWAKLARGRPIYGLEVPDVLESMNGYLIKRHESCAICETGSSH--YGWFFVPAGCQLDDVSRETSALRVPYVGSTTEERTDMKLAFVRSPSRSLKSAVRIATVYSWAYGDDEKSWSEAWMLARQRANITLDELRMITPVSTSTNLAHRLRDRSTQVKYSGTSLVRVARYTTISNDNLSFVISEKKVDTNFIYQQGMLLGLGILENLFRLEATTGVSNTVLHLHVETECCVVPMVDHPRIPSLRNIKVTDELCTNPLIYDRSPIIEHDATRLYSQSHRRHL--------VEFVTWSTSQLYHILAKSTAMSMIELITRFEKDHMNEIAALIGDDDINSFITEFLLVEPRLFIVYLGQCAAINWAFDIHYHRPSGKYQMGELLYSLLSRMSKGVYKIFTNALSHPKVYKKFWRSGIIEPIHGPSLDTQNLHVTVCDMIYGSYVTYLDLLLNDELDDYPYLLCESDEDVVTDRFDNIQAKHLCVLADVYCSSKRCPSIIGMSPIEKCTILTHYIKGESVQSPSGTSWNTDPLVVDHYSCSLTYLRRGSIKQIRLRVDPGFVFEALTDVD------FKQPRKAKLDISVVGLTDFSPPYDNVGDF----------LGTINTLRHDLPVTGTGVS-NYEVHAYRRIGLNSSACYKAVEISTLIKPSLEVGEHGLFLGEGSGSMLAAYKEVLKLANCYYNSGVTAEGRAGQREISPYPSEMSLVENQ----MGIERSVKVLFNGKPEVTWVGTTDCYKYIISNIQTSSLGFIHSDIETLPTKDAVEKLEEFASILSLSLILGKIGSITVVKIMPISGDFTQGFIAYAIQYFRESLLAYPRYSNFISTECYLIMIGLKANRLINPEAIKQSIIRAGVRTAPGLVSHVLSEKQKGCIQS--------------------------------------FLGDPYIQGDFNKHLKSLTSIEKILVNCGLSINGIKICRDLIHHDIASGPDGLMSSTIILYREL------AHFKDNIRSQHGMFHPYPVLANSRQRELILRIAKKFWGYVLLYSDDPAL--IRQTIKNLKRNHLTFDLHSNPFIKGLSKAEKLLVRTSSLRREWLFTLETKEVKEWFKLVG------------
>MF443343/Small_ruminant_morbillivirus_isolate_ChinaJS2014_complete_genome/Peste_des_petits_ruminants_virus/Morbillivirus/goat/China/2014_translation
------------------HSSQWFETFLFWFTIKTEMRSMIKEQS--HICHKRRYNPTFVSGDAFEVLVSRDLVVII----------DKNTQYVFYLTFELVLMYCDVIEGRLMTETAMAIDQRYSELLSRVRYLWDLIDGFFPTLGNTTYQIVALLEPLSLAYLQLQDVTLELRGAFLDHCFKELYEILEHCGIDTAGTYNSITEGLDYVFITHDIHLTGEIFSFFRSFGHPRLEAVTAAENVRKHMNQPKVISYETMMKGHAVFCGIIINGFRDRHGGSWPPVALPEHASAAIRNAQASGEGLTHDLCIDNWKSFVGFKFGCFMPLSLDSDLTMYLKDKALAALKNEWDSVYPKEYLRYNPPRGTESRRLVEVFLNDSSFDPYNMIMYVVNGSYLKDPEFNLSYSLKEKEIKETGRLFAKMTYKMRACQVIAENLISNGVGKYFRDNGMAKDEHDLTKALHTLAVSGVPKNNKDNH------------------------------------------------------------------------------------------------------------------------------------------------------RGGPPRRTTNRGVRSSQGTKTQDRDKVQGGPMYNYLRCQPISPDQGESYETVSAFITADLKKYCLNWRYETISIFAQRLNEIYGLPSFFQWLHRILEKSVLYVSDPHCPPDLDNHIPLDSVPNAQIFIKYPMGGIEGYCQKLWTISTIPYLYLAAYESGVRIASLVQGDNQTIAVTKRVPSSWPYSLKKREASKAAQNYFVVLRQRLHDVGHHLKANETIVSSHFFVYSKGIYYDGLLVSQSLKSIARCVFWSETIVDETRAACSNIATTVAKSIERGYDRYLAYSLNILKIFQQILISLNFTINTTMTQDVVAPIIENGDLLIRMALLPAPIGGLNYLNMSRLFVRNIGDPVTSSIADLKRMIDAGLMPEETLHQVMTQTPGESSYLDWASDPYSANLPCVQSITRLLKNITARYILISSPNPMLKGLFHEGSRDEDEELASFLMDRHIIVPRAAHEILDHSITGAREAIAGMLDTTKGLIRTSMKRGGLTPRVLARLSNYDYEQFRSGITLLTKKGQCYLIDKDSCSVQLAIALRGHMWAKLARGRPIYGLEVPDVLESMNGYLIKRHESCAICETGSSH--YGWFFVPAGCQLDDVSRETSALRVPYVGSTTEERTDMKLAFVRSPSRSLKSAVRIATVYSWAYGDDEKSWSEAWMLARQRANITLDELRMITPVSTSTNLAHRLRDRSTQVKYSGTSLVRVARYTTISNDNLSFVISEKKVDTNFIYQQGMLLGLGILENLFRLEATTGVSNTVLHLHVETECCVVPMVDHPRIPSLRNIKVTDELCTNPLIYDRSPIIEHDATRLYSQSHRRHL--------VEFVTWSTSQLYHILAKSTAMSMIELITRFEKDHMNEIAALIGDDDINSFITEFLLVEPRLFIVYLGQCAAINWAFDIHYHRPSGKYQMGELLYSLLSRMSKGVYKIFTNALSHPKVYKKFWRSGIIEPIHGPSLDTQNLHVTVCDMIYGSYVTYLDLLLNDELDDYPYLLCESDEDVVTDRFDNIQAKHLCVLADVYCSSKRCPSIIGMSPIEKCTILTHYIKGESVQSPSGTSWNTDPLVVDHYSCSLTYLRRGSIKQIRLRVDPGFVFEALTDVD------FKQPRKAKSDISVVGLTDFSPPYDNVGDF----------LGTINTLRHDLPVTGTGVS-NYEVHAYRRIGLNSSACYKAVEISTLIKPSLEVGEHGLFLGEGSGSMLAAYKEVLKLANCYYNSGVTAEGRAGQREISPYPSEMSLVENQ----MGIERSVKVLFNGKPEVTWVGTTDCYKYIISNIQTSSLGFIHSDIETLPTKDAVEKLEEFASILSLSLILGKIGSITVVKIMPISGDFTQGFIAYAIQYFRESLLAYPRYSNFISTECYLIMIGLKANRLINPEAIKQSIIRAGVRTAPGLVSHVLSEKQKGCIQS--------------------------------------FLGDPYIQGDFNKHLKSLTSIEKILVNCGLSINGIKICRDLIHHDIASGPDGLMSSTIILYREL------AHFKDNIRSQHGMFHPYPVLANSRQRELILRIAKKFWGYVLLYSDDPAL--IRQTIKNLKRNHLTFDLHSNPFIKGLSKAEKLLVRTSSLRREWLFTLETKEVKEWFKLVG------------
>MF443344/Small_ruminant_morbillivirus_isolate_ChinaJL2014_complete_genome/Peste_des_petits_ruminants_virus/Morbillivirus/sheep/China/2014_translation
------------------HSSQWFETFLFWFTIKTEMRSMIKEQS--HICHKRRYNPTFVSGDAFEVLVSRDLVVII----------DKNTQYVFYLTFELVLMYCDVIEGRLMTETAMAIDQRYSELLSRVRYLWDLIDGFFPTLGNTTYQIVALLEPLSLAYLQLQDVTLELRGAFLDHCFKELYEILEHCGIDTAGTYNSITEGLDYVFITHDIHLTGEIFSFFRSFGHPRLEAVTAAENVRKHMNQPKVISYETMMKGHAVFCGIIINGFRDRHGGSWPPVALPEHASAAIRNAQASGEGLTHDLCIDNWKSFVGFKFGCFMPLSLDSDLTMYLKDKALAALKNEWDSVYPKEYLRYNPPRGTESRRLVEVFLNDSSFDPYNMIMYVVNGSYLKDPEFNLSYSLKEKEIKETGRLFAKMTYKMRACQVIAENLISNGVGKYFRDNGMAKDEHDLTKALHTLAVSGVPKNNKDNH------------------------------------------------------------------------------------------------------------------------------------------------------RGGPPRRTTNRGVRSSQGTKTQDRDKVQGGPMYNYLRCQPISPDQGESYETVSAFITADLKKYCLNWRYETISIFAQRLNEIYGLPSFFQWLHRILEKSVLYVSDPHCPPDLDNHIPLDSVPNAQIFIKYPMGGIEGYCQKLWTISTIPYLYLAAYESGVRIASLVQGDNQTIAVTKRVPSSWPYSLKKREASKAAQNYFVVLRQRLHDVGHHLKANETIVSSHFFVYSKGIYYDGLLVSQSLKSIARCVFWSETIVDETRAACSNIATTVAKSIERGYDRYLAYSLNILKIFQQILISLNFTINTTMTQDVVAPIIENGDLLIRMALLPAPIGGLNYLNMSRLFVRNIGDPVTSSIADLKRMIDAGLMPEETLHQVMTQTPGESSYLDWASDPYSANLPCVQSITRLLKNITARYILISSPNPMLKGLFHEGSRDEDEELASFLMDRHIIVPRAAHEILDHSITGAREAIAGMLDTTKGLIRTSMKRGGLTPRVLARLSNYDYEQFRSGITLLTKKGQCYLIDKDSCSVQLAIALRGHMWAKLARGRPIYGLEVPDVLESMNGYLIKRHESCAICETGSSH--YGWFFVPAGCQLDDVSRETSALRVPYVGSTTEERTDMKLAFVRSPSRSLKSAVRIATVYSWAYGDDEKSWSEAWMLARQRANITLDELRMITPVSTSTNLAHRLRDRSTQVKYSGTSLVRVARYTTISNDNLSFVISEKKVDTNFIYQQGMLLGLGILENLFRLEATTGVSNTVLHLHVETECCVVPMVDHPRIPSLRNIKVTDELCTNPLIYDRSPIIEHDATRLYSQSHRRHL--------VEFVTWSTSQLYHILAKSTAMSMIELITRFEKDHMNEIAALIGDDDINSFITEFLLVEPRLFIVYLGQCAAINWAFDIHYHRPSGKYQMGELLYSLLSRMSKGVYKIFTNALSHPKVYKKFWRSGIIEPIHGPSLDTQNLHVTVCDMIYGSYVTYLDLLLNDELDDYPYLLCESDEDVVTDRFDNIQAKHLCVLADVYCSSKRCPSIIGMSPIEKCTILTHYIKGESVQSPSGTSWNTDPLVVDHYSCSLTYLRRGSIKQIRLRVDPGFVFEALTDVD------FKQPRKAKLDISVVGLTDFSPPYDNVGDF----------LGTINTLRHDLPVTGTGVS-NYEVHAYRRIGLNSSACYKAVEISTLIKPSLEVGEHGLFLGEGSGSMLAAYKEVLKLANCYYNSGVTAEGRAGQREISPYPSEMSLVENQ----MGIERSVKVLFNGKPEVTWVGTTDCYKYIISNIQTSSLGFIHSDIETLPTKDAVEKLEEFASILSLSLILGKIGSITVVKIMPISGDFTQGFIAYAIQYFRESLLAYPRYSNFISTECYLIMIGLKANRLINPEAIKQSIIRAGVRTAPGLVSHVLSEKQKGCIQS--------------------------------------FLGDPYIQGDFNKHLKSLTSIEKILVNCGLSINGIKICRDLIHHDIASGPDGLMSSTIILYREL------AHFKDNIRSQHGMFHPYPVLANSRQRELILRIAKKFWGYVLLYSDDPAL--IRQTIKNLKRNHLTFDLHSNPFIKGLSKAEKLLVRTSSLRREWLFTLETKEVKEWFKLVG------------
>MF443345/Small_ruminant_morbillivirus_isolate_ChinaHN2014_complete_genome/Peste_des_petits_ruminants_virus/Morbillivirus/goat/China/2014_translation
------------------HSSQWFETFLFWFTIKTEMRSMIKEQS--HICHKRRYNPTFVSGDAFEVLVSRDLVVII----------DKNTQYVFYLTFELVLMYCDVIEGRLMTETAMAIDQRYSELLSRVRYLWDLIDGFFPTLGNTTYQIVALLEPLSLAYLQLQDVTLELRGAFLDHCFKELYEILEHCGIDTAGTYNSITEGLDYVFITHDIHLTGEIFSFFRSFGHPRLEAVTAAENVRKHMNQPKVISYETMMKGHAVFCGIIINGFRDRHGGSWPPVALPEHASAAIRNAQASGEGLTHDLCIDNWKSFVGFKFGCFMPLSLDSDLTMYLKDKALAALKNEWDSVYPKEYLRYNPPRGTESRRLVEVFLNDSSFDPYNMIMYVVNGSYLKDPEFNLSYSLKEKEIKETGRLFAKMTYKMRACQVIAENLISNGVGKYFRDNGMAKDEHDLTKALHTLAVSGVPKNNKDNH------------------------------------------------------------------------------------------------------------------------------------------------------RGGPPRRTTNRGVRSSQGTKTQDRDKVQGGPMYNYLRCQPISPDQGESYETVSAFITADLKKYCLNWRYETISIFAQRLNEIYGLPSFFQWLHRILEKSVLYVSDPHCPPDLDNHIPLDSVPNAQIFIKYPMGGIEGYCQKLWTISTIPYLYLAAYESGVRIASLVQGDNQTIAVTKRVPSSWPYSLKKREASKAAQNYFVVLRQRLHDVGHHLKANETIVSSHFFVYSKGIYYDGLLVSQSLKSIARCVFWSETIVDETRAACSNIATTVAKSIERGYDRYLAYSLNILKIFQQILISLNFTINTTMTQDVVAPIIENGDLLIRMALLPAPIGGLNYLNMSRLFVRNIGDPVTSSIADLKRMIDAGLMPEETLHQVMTQTPGESSYLDWASDPYSANLPCVQSITRLLKNITARYILISSPNPMLKGLFHEGSRDEDEELASFLMDRHIIVPRAAHEILDHSITGAREAIAGMLDTTKGLIRTSMKRGGLTPRVLARLSNYDYEQFRSGITLLTKKGQCYLIDKDSCSVQLAIALRGHMWAKLARGRPIYGLEVPDVLESMNGYLIKRHESCAICETGSSH--YGWFFVPAGCQLDDVSRETSALRVPYVGSTTEERTDMKLAFVRSPSRSLKSAVRIATVYSWAYGDDEKSWSEAWMLARQRANITLDELRMITPVSTSTNLAHRLRDRSTQVKYSGTSLVRVARYTTISNDNLSFVISEKKVDTNFIYQQGMLLGLGILENLFRLEATTGVSNTVLHLHVETECCVVPMVDHPRIPSLRNIKVTDELCTNPLIYDRSPIIEHDATRLYSQSHRRHL--------VEFVTWSTSQLYHILAKSTAMSMIELITRFEKDHMNEIAALIGDDDINSFITEFLLVEPRLFIVYLGQCAAINWAFDIHYHRPSGKYQMGELLYSLLSRMSKGVYKIFTNALSHPKVYKKFWRSGIIEPIHGPSLDTQNLHVTVCDMIYGSYVTYLDLLLNDELDDYPYLLCESDEDVVTDRFDNIQAKHLCVLADVYCSSKRCPSIIGMSPIEKCTILTHYIKGESVQSPSGTSWNTDPLVVDHYSCSLTYLRRGSIKQIRLRVDPGFVFEALTDVD------FKQPRKAKLDISVVGLTDFSPPYDNVGDF----------LGTINTLRHDLPVTGTGVS-NYEVHAYRRIGLNSSACYKAVEISTLIKPSLEVGEHGLFLGEGSGSMLAAYKEVLKLANCYYNSGVTAEGRAGQREISPYPSEMSLVENQ----MGIERSVKVLFNGKPEVTWVGTTDCYKYIISNIQTSSLGFIHSDIETLPTKDAVEKLEEFASILSLSLILGKIGSITVVKIMPISGDFTQGFIAYAIQYFRESLLAYPRYSNFISTECYLIMIGLKANRLINPEAIKQSIIRAGVRTAPGLVSHVLSEKQKGCIQS--------------------------------------FLGDPYIQGDFNKHLKSLTSIEKILVNCGLSINGIKICRDLIHHDIASGPDGLMSSTIILYREL------AHFKDNIRSQHGMFHPYPVLANSRQRELILRIAKKFWGYVLLYSDDPAL--IRQTIKNLKRNHLTFDLHSNPFIKGLSKAEKLLVRTSSLRREWLFTLETKEVKEWFKLVG------------
>MF443346/Small_ruminant_morbillivirus_isolate_ChinaHLJ2014_complete_genome/Peste_des_petits_ruminants_virus/Morbillivirus/goat/China/2014_translation
------------------HSSQWFETFLFWFTIKTEMRSMIKEQS--HICHKRRYNPTFVSGDAFEVLVSRDLVVII----------DKNTQYVFYLTFELVLMYCDVIEGRLMTETAMAIDQRYSELLSRVRYLWDLIDGFFPTLGNTTYQIVALLEPLSLAYLQLQDVTLELRGAFLDHCFKELYEILEHCGIDTAGTYNSITEGLDYVFITHDIHLTGEIFSFFRSFGHPRLEAVTAAENVRKHMNQPKVISYETMMKGHAVFCGIIINGFRDRHGGSWPPVALPEHASAAIRNAQASGEGLTHDLCIDNWKSFVGFKFGCFMPLSLDSDLTMYLKDKALAALKNEWDSVYPKEYLRYNPPRGTESRRLVEVFLNDSSFDPYNMIMYVVNGSYLKDPEFNLSYSLKEKEIKETGRLFAKMTYKMRACQVIAENLISNGVGKYFRDNGMAKDEHDLTKALHTLAVSGVPKNNKDNH------------------------------------------------------------------------------------------------------------------------------------------------------RGGPPRRTTNRGVRSSQGTKTQDRDKVQGGPMYNYLRCQPISPDQGESYETVSAFITADLKKYCLNWRYETISIFAQRLNEIYGLPSFFQWLHRILEKSVLYVSDPHCPPDLDNHIPLDSVPNAQIFIKYPMGGIEGYCQKLWTISTIPYLYLAAYESGVRIASLVQGDNQTIAVTKRVPSSWPYSLKKREASKAAQNYFVVLRQRLHDVGHHLKANETIVSSHFFVYSKGIYYDGLLVSQSLKSIARCVFWSETIVDETRAACSNIATTVAKSIERGYDRYLAYSLNILKIFQQILISLNFTINTTMTQDVVAPIIENGDLLIRMALLPAPIGGLNYLNMSRLFVRNIGDPVTSSIADLKRMIDAGLMPEETLHQVMTQTPGESSYLDWASDPYSANLPCVQSITRLLKNITARYILISSPNPMLKGLFHEGSRDEDEELASFLMDRHIIVPRAAHEILDHSITGAREAIAGMLDTTKGLIRTSMKRGGLTPRVLARLSNYDYEQFRSGITLLTKKGQCYLIDKDSCSVQLAIALRGHMWAKLARGRPIYGLEVPDVLESMNGYLIKRHESCAICETGSSH--YGWFFVPAGCQLDDVSRETSALRVPYVGSTTEERTDMKLAFVRSPSRSLKSAVRIATVYSWAYGDDEKSWSEAWMLARQRANITLDELRMITPVSTSTNLAHRLRDRSTQVKYSGTSLVRVARYTTISNDNLSFVISEKKVDTNFIYQQGMLLGLGILENLFRLEATTGVSNTVLHLHVETECCVVPMVDHPRIPSLRNIKVTDELCTNPLIYDRSPIIEHDATRLYSQSHRRHL--------VEFVTWSTSQLYHILAKSTAMSMIELITRFEKDHMNEIAALIGDDDINSFITEFLLVEPRLFIVYLGQCAAINWAFDIHYHRPSGKYQMGELLYSLLSRMSKGVYKIFTNALSHPKVYKKFWRSGIIEPIHGPSLDTQNLHVTVCDMIYGSYVTYLDLLLNDELDDYPYLLCESDEDVVTDRFDNIQAKHLCVLADVYCSSKRCPSIIGMSPIEKCTILTHYIKGESVQSPSGTSWNTDPLVVDHYSCSLTYLRRGSIKQIRLRVDPGFVFEALTDVD------FKQPRKAKLDISVVGLTDFSPPYDNVGDF----------LGTINTLRHDLPVTGTGVS-NYEVHAYRRIGLNSSACYKAVEISTLIKPSLEVGEHGLFLGEGSGSMLAAYKEVLKLANCYYNSGVTAEGRAGQREISPYPSEMSLVENQ----MGIERSVKVLFNGKPEVTWVGTTDCYKYIISNIQTSSLGFIHSDIETLPTKDAVEKLEEFASILSLSLILGKIGSITVVKIMPISGDFTQGFIAYAIQYFRESLLAYPRYSNFISTECYLIMIGLKANRLINPEAIKQSIIRAGVRTAPGLVSHVLSEKQKGCIQS--------------------------------------FLGDPYIQGDFNKHLKSLTSIEKILVNCGLSINGIKICRDLIHHDIASGPDGLMSSTIILYREL------AHFKDNIRSQHGMFHPYPVLANSRQRELILRIAKKFWGYVLLYSDDPAL--IRQTIKNLKRNHLTFDLHSNPFIKGLSKAEKLLVRTSSLRREWLFTLETKEVKEWFKLVG------------
>MF443347/Small_ruminant_morbillivirus_isolate_ChinaHeN2014_complete_genome/Peste_des_petits_ruminants_virus/Morbillivirus/goat/China/2014_translation
------------------HSSQWFETFLFWFTIKTEMRSMIKEQS--HICHKRRYNPTFVSGDAFEVLVSRDLVVII----------DKNTQYVFYLTFELVLMYCDVIEGRLMTETAMAIDQRYSELLSRVRYLWDLIDGFFPTLGNTTYQIVALLEPLSLAYLQLQDVTLELRGAFLDHCFKELYEILEHCGIDTAGTYNSITEGLDYVFITHDIHLTGEIFSFFRSFGHPRLEAVTAAENVRKHMNQPKVISYETMMKGHAVFCGIIINGFRDRHGGSWPPVALPEHASAAIRNAQASGEGLTHDLCIDNWKSFVGFKFGCFMPLSLDSDLTMYLKDKALAALKNEWDSVYPKEYLRYNPPRGTESRRLVEVFLNDSSFDPYNMIMYVVNGSYLKDPEFNLSYSLKEKEIKETGRLFAKMTYKMRACQVIAENLISNGVGKYFRDNGMAKDEHDLTKALHTLAVSGVPKNNKDNH------------------------------------------------------------------------------------------------------------------------------------------------------RGGPPRRTTNRGVRSSQGTKTQDRDKVQGGPMYNYLRCQPISPDQGESYETVSAFITADLKKYCLNWRYETISIFAQRLNEIYGLPSFFQWLHRILEKSVLYVSDPHCPPDLDNHIPLDSVPNAQIFIKYPMGGIEGYCQKLWTISTIPYLYLAAYESGVRIASLVQGDNQTIAVTKRVPSSWPYSLKKREASKAAQNYFVVLRQRLHDVGHHLKANETIVSSHFFVYSKGIYYDGLLVSQSLKSIARCVFWSETIVDETRAACSNIATTVAKSIERGYDRYLAYSLNILKIFQQILISLNFTINTTMTQDVVAPIIENGDLLIRMALLPAPIGGLNYLNMSRLFVRNIGDPVTSSIADLKRMIDAGLMPEETLHQVMTQTPGESSYLDWASDPYSANLPCVQSITRLLKNITARYILISSPNPMLKGLFHEGSRDEDEELASFLMDRHIIVPRAAHEILDHSITGAREAIAGMLDTTKGLIRTSMKRGGLTPRVLARLSNYDYEQFRSGITLLTKKGQCYLIDKDSCSVQLAIALRGHMWAKLARGRPIYGLEVPDVLESMNGYLIKRHESCAICETGSSH--YGWFFVPAGCQLDDVSRETSALRVPYVGSTTEERTDMKLAFVRSPSRSLKSAVRIATVYSWAYGDDEKSWSEAWMLARQRANITLDELRMITPVSTSTNLAHRLRDRSTQVKYSGTSLVRVARYTTISNDNLSFVISEKKVDTNFIYQQGMLLGLGVLENLFRLEATTGVSNTVLHLHVETECCVVPMVDHPRIPSLRNIKVTDELCTNPLIYDRSPIIEHDATRLYSQSHRRHL--------VEFVTWSTSQLYHILAKSTAMSMIELITRFEKDHMNEIAALIGDDDINSFITEFLLVEPRLFIVYLGQCAAINWAFDIHYHRPSGKYQMGELLYSLLSRMSKGVYKIFTNALSHPKVYKKFWRSGIIEPIHGPSLDTQNLHVTVCDMIYGSYVTYLDLLLNDELDDYPYLLCESDEDVVTDRFDNIQAKHLCVLADVYCSSKRCPSIIGMSPIEKCTILTHYIKGESVQSPSGTSWNTDPLVVDHYSCSLTYLRRGSIKQIRLRVDPGFVFEALTDVD------FKQPRKAKLDISVVGLTDFSPPYDNVGDF----------LGTINTLRHDLPVTGTGVS-NYEVHAYRRIGLNSSACYKAVEISTLIKPSLEVGEHGLFLGEGSGSMLAAYKEVLKLANCYYNSGVTAEGRAGQREISPYPSEMSLVENQ----MGIERSVKVLFNGKPEVTWVGTTDCYKYIISNIQTSSLGFIHSDIETLPTKDAVEKLEEFASILSLSLILGKIGSITVVKIMPISGDFTQGFIAYAIQYFRESLLAYPRYSNFISTECYLIMIGLKANRLINPEAIKQSIIRAGVRTAPGLVSHVLSEKQKGCIQS--------------------------------------FLGDPYIQGDFNKHLKSLTSIEKILVNCGLSINGIKICRDLIHHDIASGPDGLMSSTIILYREL------AHFKDNIRSQHGMFHPYPVLANSRQRELILRIAKKFWGYVLLYSDDPAL--IRQTIKNLKRNHLTFDLHSNPFIKGLSKAEKLLVRTSSLRREWLFTLETKEVKEWFKLVG------------
>MF443348/Small_ruminant_morbillivirus_isolate_ChinaHB2014_complete_genome/Peste_des_petits_ruminants_virus/Morbillivirus/goat/China/2014_translation
------------------HSSQWFETFLFWFTIKTEMRSMIKEQS--HICHKRRYNPTFVSGDAFEVLVSRDLVVII----------DKNTQYVFYLTFELVLMYCDVIEGRLMTETAMAIDQRYSELLSRVRYLWDLIDGFFPTLGNTTYQIVALLEPLSLAYLQLQDVTLELRGAFLDHCFKELYEILEHCGIDTAGTYNSITEGLDYVFITHDIHLTGEIFSFFRSFGHPRLEAVTAAENVRKHMNQPKVISYETMMKGHAVFCGIIINGFRDRHGGSWPPVALPEHASAAIRNAQASGEGLTHDLCIDNWKSFVGFKFGCFMPLSLDSDLTMYLKDKALAALKNEWDSVYPKEYLRYNPPRGTESRRLVEVFLNDSSFDPYNMIMYVVNGSYLKDPEFNLSYSLKEKEIKETGRLFAKMTYKMRACQVIAENLISNGVGKYFRDNGMAKDEHDLTKALHTLAVSGVPKNNKDNH------------------------------------------------------------------------------------------------------------------------------------------------------RGGPPRRTTNRGVRSSQGTKTQDRDKVQGGPMYNYLRCQPISPDQGESYETVSAFITADLKKYCLNWRYETISIFAQRLNEIYGLPSFFQWLHRILEKSVLYVSDPHCPPDLDNHIPLDSVPNAQIFIKYPMGGIEGYCQKLWTISTIPYLYLAAYESGVRIASLVQGDNQTIAVTKRVPSSWPYSLKKREASKAAQNYFVVLRQRLHDVGHHLKANETIVSSHFFVYSKGIYYDGLLVSQSLKSIARCVFWSETIVDETRAACSNIATTVAKSIERGYDRYLAYSLNILKIFQQILISLNFTINTTMTQDVVAPIIENGDLLIRMALLPAPIGGLNYLNMSRLFVRNIGDPVTSSIADLKRMIDAGLMPEETLHQVMTQTPGESSYLDWASDPYSANLPCVQSITRLLKNITARYILISSPNPMLKGLFHEGSRDEDEELASFLMDRHIIVPRAAHEILDHSITGAREAIAGMLDTTKGLIRTSMKRGGLTPRVLARLSNYDYEQFRSGITLLTKKGQCYLIDKDSCSVQLAIALRGHMWAKLARGRPIYGLEVPDVLESMNGYLIKRHESCAICETGSSH--YGWFFVPAGCQLDDVSRETSALRVPYVGSTTEERTDMKLAFVRSPSRSLKSAVRIATVYSWAYGDDEKSWSEAWMLARQRANITLDELRMITPVSTSTNLAHRLRDRSTQVKYSGTSLVRVARYTTISNDNLSFVISEKKVDTNFIYQQGMLLGLGILENLFRLEATTGVSNTVLHLHVETECCVVPMVDHPRIPSLRNIKVTDELCTNPLIYDRSPIIEHDATRLYSQSHRRHL--------VEFVTWSTSQLYHILAKSTAMSMIELITRFEKDHMNEIAALIGDDDINSFITEFLLVEPRLFIVYLGQCAAINWAFDIHYHRPSGKYQMGELLYSLLSRMSKGVYKIFTNALSHPKVYKKFWRSGIIEPIHGPSLDTQNLHVTVCDMIYGSYVTYLDLLLNDELDDYPYLLCESDEDVVTDRFDNIQAKHLCVLADVYCSSKRCPSIIGMSPIEKCTILTHYIKGESVQSPSGTSWNTDPLVVDHYSCSLTYLRRGSIKQIRLRVDPGFVFEALTDVD------FKQPRKAKSDISVVGLTDFSPPYDNVGDF----------LGTINTLRHDLPVTGTGVS-NYEVHAYRRIGLNSSACYKAVEISTLIKPSLEVGEHGLFLGEGSGSMLAAYKEVLKLANCYYNSGVTAEGRAGQREISPYPSEMSLVENQ----MGIERSVKVLFNGKPEVTWVGTTDCYKYIISNIQTSSLGFIHSDIETLPTKDAVEKLEEFASILSLSLILGKIGSITVVKIMPISGDFTQGFIAYAIQYFRESLLAYPRYSNFISTECYLIMIGLKANRLINPEAIKQSIIRAGVRTAPGLVSHVLSEKQKGCIQS--------------------------------------FLGDPYIQGDFNKHLKSLTSIEKILVNCGLSINGIKICRDLIHHDIASGPDGLMSSTIILYREL------AHFKDNIRSQHGMFHPYPVLANSRQRELILRIAKKFWGYVLLYSDDPAL--IRQTIKNLKRNHLTFDLHSNPFIKGLSKAEKLLVRTSSLRREWLFTLETKEVKEWFKLVG------------
>MF443349/Small_ruminant_morbillivirus_isolate_ChinaGZ2014_complete_genome/Peste_des_petits_ruminants_virus/Morbillivirus/goat/China/2014_translation
------------------HSSQWFETFLFWFTIKTEMRSMIKEQS--HICHKRRYNPTFVSGDAFEVLVSRDLVVII----------DKNTQYVFYLTFELVLMYCDVIEGRLMTETAMAIDQRYSELLSRVRYLWDLIDGFFPTLGNTTYQIVALLEPLSLAYLQLQDVTLELRGAFLDHCFKELYEILEHCGIDTAGTYNSITEGLDYVFITHDIHLTGEIFSFFRSFGHPRLEAVTAAENVRKHMNQPKVISYETMMKGHAVFCGIIINGFRDRHGGSWPPVALPEHASAAIRNAQASGEGLTHDLCIDNWKSFVGFKFGCFMPLSLDSDLTMYLKDKALAALKNEWDSVYPKEYLRYNPPRGTESRRLVEVFLNDSSFDPYNMIMYVVNGSYLKDPEFNLSYSLKEKEIKETGRLFAKMTYKMRACQVIAENLISNGVGKYFRDNGMAKDEHDLTKALHTLAVSGVPKNNKDNH------------------------------------------------------------------------------------------------------------------------------------------------------RGGPPRRTTNRGVRSSQGTKTQDRDKVQGGPMYNYLRCQPISPDQGESYETVSAFITADLKKYCLNWRYETISIFAQRLNEIYGLPSFFQWLHRILEKSVLYVSDPHCPPDLDNHIPLDSVPNAQIFIKYPMGGIEGYCQKLWTISTIPYLYLAAYESGVRIASLVQGDNQTIAVTKRVPSSWPYSLKKREASKAAQNYFVVLRQRLHDVGHHLKANETIVSSHFFVYSKGIYYDGLLVSQSLKSIARCVFWSETIVDETRAACSNIATTVAKSIERGYDRYLAYSLNILKIFQQILISLNFTINTTMTQDVVAPIIENGDLLIRMALLPAPIGGLNYLNMSRLFVRNIGDPVTSSIADLKRMIDAGLMPEETLHQVMTQTPGESSYLDWASDPYSANLPCVQSITRLLKNITARYILISSPNPMLKGLFHEGSRDEDEELASFLMDRHIIVPRAAHEILDHSITGAREAIAGMLDTTKGLIRTSMKRGGLTPRVLARLSNYDYEQFRSGITLLTKKGQCYLIDKDSCSVQLAIALRGHMWAKLARGRPIYGLEVPDVLESMNGYLIKRHESCAICETGSSH--YGWFFVPAGCQLDDVSRETSALRVPYVGSTTEERTDMKLAFVRSPSRSLKSAVRIATVYSWAYGDDEKSWSEAWMLARQRANITLDELRMITPVSTSTNLAHRLRDRSTQVKYSGTSLVRVARYTTISNDNLSFVISEKKVDTNFIYQQGMLLGLGILENLFRLEATTGVSNTVLHLHVETECCVVPMVDHPRIPSLRNIKVTDELCTNPLIYDRSPIIEHDATRLYSQSHRRHL--------VEFVTWSTSQLYHILAKSTAMSMIELITRFEKDHMNEIAALIGDDDINSFITEFLLVEPRLFIVYLGQCAAINWAFDIHYHRPSGKYQMGELLYSLLSRMSKGVYKIFTNALSHPKVYKKFWRSGIIEPIHGPSLDTQNLHVTVCDMIYGSYVTYLDLLLNDELDDYPYLLCESDEDVVTDRFDNIQAKHLCVLADVYCSSKRCPSIIGMSPIEKCTILTHYIKGESVQSPSGTSWNTDPLVVDHYSCSLTYLRRGSIKQIRLRVDPGFVFEALTDVD------FKQPRKAKLDISVVGLTDFSPPYDNVGDF----------LGTINTLRHDLPVTGTGVS-NYEVHAYRRIGLNSSACYKAVEISTLIKPSLEVGEHGLFLGEGSGSMLAAYKEVLKLANCYYNSGVTAEGRAGQREISPYPSEMSLVENQ----MGIERSVKVLFNGKPEVTWVGTTDCYKYIISNIQTSSLGFIHSDIETLPTKDAVEKLEEFASILSLSLILGKIGSITVVKIMPISGDFTQGFIAYAIQYFRESLLAYPRYSNFISTECYLIMIGLKANRLINPEAIKQSIIRAGVRTAPGLVSHVLSEKQKGCIQS--------------------------------------FLGDPYIQGDFNKHLKSLTSIEKILVNCGLSINGIKICRDLIHHDIASGPDGLMSSTIILYREL------AHFKDNIRSQHGMFHPYPVLANSRQRELILRIAKKFWGYVLLYSDDPAL--IRQTIKNLKRNHLTFDLHSNPFIKGLSKAEKLLVRTSSLRREWLFTLETKEVKEWFKLVG------------
>MF443350/Small_ruminant_morbillivirus_isolate_ChinaGX2014_complete_genome/Peste_des_petits_ruminants_virus/Morbillivirus/goat/China/2014_translation
------------------HSSQWFETFLFWFTIKTEMRSMIKEQS--HICHKRRYNPTFVSGDAFEVLVSRDLVVII----------DKNTQYVFYLTFELVLMYCDVIEGRLMTETAMAIDQRYSELLSRVRYLWDLIDGFFPTLGNTTYQIVALLEPLSLAYLQLQDVTLELRGAFLDHCFKELYEILEHCGIDTAGTYNSITEGLDYVFITHDIHLTGEVFSFFRSFGHPRLEAVTAAENVRKHMNQPKVISYETMMKGHAVFCGIIINGFRDRHGGSWPPVALPEHASAAIRNAQASGEGLTHDLCIDNWKSFVGFKFGCFMPLSLDSDLTMYLKDKALAALKNEWDSVYPKEYLRYNPPRGTESRRLVEVFLNDSSFDPYNMIMYVVNGSYLKDPEFNLSYSLKEKEIKETGRLFAKMTYKMRACQVIAENLISNGVGKYFRDNGMAKDEHDLTKALHTLAVSGVPKNNKDNH------------------------------------------------------------------------------------------------------------------------------------------------------RGGPPRRTTNRGVRSSQGTKTQDRDKVQGGPMYNYLRCQPISPDQGESYETVSAFITADLKKYCLNWRYETISIFAQRLNEIYGLPSFFQWLHRILEKSVLYVSDPHCPPDLDNHIPLDSVPNAQIFIKYPMGGIEGYCQKLWTISTIPYLYLAAYESGVRIASLVQGDNQTIAVTKRVPSSWPYSLKKREASKAAQNYFVVLRQRLHDVGHHLKANETIVSSHFFVYSKGIYYDGLLVSQSLKSIARCVFWSETIVDETRAACSNIATTVAKSIERGYDRYLAYSLNILKIFQQILISLNFTINTTMTQDVVAPIIENGDLLIRMALLPAPIGGLNYLNMSRLFVRNIGDPVTSSIADLKRMIDAGLMPEETLHQVMTQTPGESSYLDWASDPYSANLPCVQSITRLLKNITARYILISSPNPMLKGLFHEGSRDEDEELASFLMDRHIIVPRAAHEILDHSITGAREAIAGMLDTTKGLIRTSMKRGGLTPRVLARLSNYDYEQFRSGITLLTKKGQCYLIDKDSCSVQLAIALRGHMWAKLARGRPIYGLEVPDVLESMNGYLIKRHESCAICETGSSH--YGWFFVPAGCQLDDVSRETSALRVPYVGSTTEERTDMKLAFVRSPSRSLKSAVRIATVYSWAYGDDEKSWSEAWMLARQRANITLDELRMITPVSTSTNLAHRLRDRSTQVKYSGTSLVRVARYTTISNDNLSFVISEKKVDTNFIYQQGMLLGLGILENLFRLEATTGVSNTVLHLHVETECCVVPMVDHPRIPSLRNIKVTDELCTNPLIYDRSPIIEHDATRLYSQSHRRHL--------VEFVTWSTSQLYHILAKSTAMSMIELITRFEKDHMNEIAALIGDDDINSFITEFLLVEPRLFIVYLGQCAAINWAFDIHYHRPSGKYQMGELLYSLLSRMSKGVYKIFTNALSHPKVYKKFWRSGIIEPIHGPSLDTQNLHVTVCDMIYGSYVTYLDLLLNDELDDYPYLLCESDEDVVTDRFDNIQAKHLCVLADVYCSSKRCPSIIGMSPIEKCTILTHYIKGESVQSPSGTSWNTDPLVVDHYSCSLTYLRRGSIKQIRLRVDPGFVFEALTDVD------FKQPRKAKLDISVVGLTDFSPPYDNVGDF----------LGTINTLRHDLPVTGTGVS-NYEVHAYRRIGLNSSACYKAVEISTLIKPSLEVGEHGLFLGEGSGSMLAAYKEVLKLANCYYNSGVTAEGRAGQREISPYPSEMSLVENQ----MGIERSVKVLFNGKPEVTWVGTTDCYKYIISNIQTSSLGFIHSDIETLPTKDAVEKLEEFASILSLSLILGKIGSITVVKIMPISGDFTQGFIAYAIQYFRESLLAYPRYSNFISTECYLIMIGLKANRLINPEAIKQSIIRAGVRTAPGLVSHVLSEKQKGCIQS--------------------------------------FLGDPYIQGDFNKHLKSLTSIEKILVNCGLSINGIKICRDLIHHDIASGPDGLMSSTIILYREL------AHFKDNIRSQHGMFHPYPVLANSRQRELILRIAKKFWGYVLLYSDDPAL--IRQTIKNLKRNHLTFDLHSNPFIKGLSKAEKLLVRTSSLRREWLFTLETKEVKEWFKLVG------------
>MF443351/Small_ruminant_morbillivirus_isolate_ChinaGS2014_complete_genome/Peste_des_petits_ruminants_virus/Morbillivirus/sheep/China/2014_translation
------------------HSSQWFETFLFWFTIKTEMRSMIKEQS--HICHKRRYNPTFVSGDAFEVLVSRDLVVII----------DKNTQYVFYLTFELVLMYCDVIEGRLMTETAMAIDQRYSELLSRVRYLWDLIDGFFPTLGNTTYQIVALLEPLSLAYLQLQDVTLELRGAFLDHCFKELYEILEHCGIDTAGTYNSITEGLDYVFITHDIHLTGEIFSFFRSFGHPRLEAVTAAENVRKHMNQPKVISYETMMKGHAVFCGIIINGFRDRHGGSWPPVALPEHASAAIRNAQASGEGLTHDLCIDNWKSFVGFKFGCFMPLSLDSDLTMYLKDKALAALKNEWDSVYPKEYLRYNPPRGTESRRLVEVFLNDSSFDPYNMIMYVVNGSYLKDPEFNLSYSLKEKEIKETGRLFAKMTYKMRACQVIAENLISNGVGKYFRDNGMAKDEHDLTKALHTLAVSGVPKNNKDNH------------------------------------------------------------------------------------------------------------------------------------------------------RGGPPRRTTNRGVRSSQGTKTQDRDKVQGGPMYNYLRCQPISPDQGESYETVSAFITADLKKYCLNWRYETISIFAQRLNEIYGLPSFFQWLHRILEKSVLYVSDPHCPPDLDNHIPLDSVPNAQIFIKYPMGGIEGYCQKLWTISTIPYLYLAAYESGVRIASLVQGDNQTIAVTKRVPSSWPYSLKKREASKAAQNYFVVLRQRLHDVGHHLKANETIVSSHFFVYSKGIYYDGLLVSQSLKSIARCVFWSETIVDETRAACSNIATTVAKSIERGYDRYLAYSLNILKIFQQILISLNFTINTTMTQDVVAPIIENGDLLIRMALLPAPIGGLNYLNMSRLFVRNIGDPVTSSIADLKRMIDAGLMPEETLHQVMTQTPGESSYLDWASDPYSANLPCVQSITRLLKNITARYILISSPNPMLKGLFHEGSRDEDEELASFLMDRHIIVPRAAHEILDHSITGAREAIAGMLDTTKGLIRTSMKRGGLTPRVLARLSNYDYEQFRSGITLLTKKGQCYLIDKDSCSVQLAIALRGHMWAKLARGRPIYGLEVPDVLESMNGYLIKRHESCAICETGSSH--YGWFFVPAGCQLDDVSRETSALRVPYVGSTTEERTDMKLAFVRSPSRSLKSAVRIATVYSWAYGDDEKSWSEAWMLARQRANITLDELRMITPVSTSTNLAHRLRDRSTQVKYSGTSLVRVARYTTISNDNLSFVISEKKVDTNFIYQQGMLLGLGILENLFRLEATTGVSNTVLHLHVETECCVVPMVDHPRIPSLRNIKVTDELCTNPLIYDRSPIIEHDATRLYSQSHRRHL--------VEFVTWSTSQLYHILAKSTAMSMIELITRFEKDHMNEIAALIGDDDINSFITEFLLVEPRLFIVYLGQCAAINWAFDIHYHRPSGKYQMGELLYSLLSRMSKGVYKIFTNALSHPKVYKKFWRSGIIEPIHGPSLDTQNLHVTVCDMIYGSYVTYLDLLLNDELDDYPYLLCESDEDVVTDRFDNIQAKHLCVLADVYCSSKRCPSIIGMSPIEKCTILTHYIKGESVQSPSGTSWNTDPLVVDHYSCSLTYLRRGSIKQIRLRVDPGFVFEALTDVD------FKQPRKAKLDISVVGLTDFSPPYDNVGDF----------LGTINTLRHDLPVTGTGVS-NYEVHAYRRIGLNSSACYKAVEISTLIKPSLEVGEHGLFLGEGSGSMLAAYKEVLKLANCYYNSGVTAEGRAGQREISPYPSEMSLVENQ----MGIERSVKVLFNGKPEVTWVGTTDCYKYIISNIQTSSLGFIHSDIETLPTKDAVEKLEEFASILSLSLILGKIGSITVVKIMPISGDFTQGFIAYAIQYFRESLLAYPRYSNFISTECYLIMIGLKANRLINPEAIKQSIIRAGVRTAPGLVSHVLSEKQKGCIQS--------------------------------------FLGDPYIQGDFNKHLKSLTSIEKILVNCGLSINGIKICRDLIHHDIASGPDGLMSSTIILYREL------AHFKDNIRSQHGMFHPYPVLANSRQRELILRIAKKFWGYVLLYSDDPAL--IRQTIKNLKRNHLTFDLHSNPFIKGLSKAEKLLVRTSSLRREWLFTLETKEVKEWFKLVG------------
>MF443352/Small_ruminant_morbillivirus_isolate_ChinaGD2014_complete_genome/Peste_des_petits_ruminants_virus/Morbillivirus/goat/China/2014_translation
------------------HSSQWFETFLFWFTIKTEMRSMIKEQS--HICHKRRYNPTFVSGDAFEVLVSRDLVVII----------DKNTQYVFYLTFELVLMYCDVIEGRLMTETAMAIDQRYSELLSRVRYLWDLIDGFFPTLGNTTYQIVALLEPLSLAYLQLQDVTLELRGAFLDHCFKELYEILEHCGIDTAGTYNSITEGLDYVFITHDIHLTGEIFSFFRSFGHPRLEAVTAAENVRKHMNQPKVISYETMMKGHAVFCGIIINGFRDRHGGSWPPVALPEHASAAIRNAQASGEGLTHDLCIDNWKSFVGFKFGCFMPLSLDSDLTMYLKDKALAALKNEWDSVYPKEYLRYNPPRGTESRRLVEVFLNDSSFDPYNMIMYVVNGSYLKDPEFNLSYSLKEKEIKETGRLFAKMTYKMRACQVIAENLISNGVGKYFRDNGMAKDEHDLTKALHTLAVSGVPKNNKDNH------------------------------------------------------------------------------------------------------------------------------------------------------RGGPPRRTTNRGVRSSQGTKTQDRDKVQGGPMYNYLRCQPISPDQGESYETVSAFITADLKKYCLNWRYETISIFAQRLNEIYGLPSFFQWLHRILEKSVLYVSDPHCPPDLDNHIPLDSVPNAQIFIKYPMGGIEGYCQKLWTISTIPYLYLAAYESGVRIASLVQGDNQTIAVTKRVPSSWPYSLKKREASKAAQNYFVVLRQRLHDVGHHLKANETIVSSHFFVYSKGIYYDGLLVSQSLKSIARCVFWSETIVDETRAACSNIATTVAKSIERGYDRYLAYSLNILKIFQQILISLNFTINTTMTQDVVAPIIENGDLLIRMALLPAPIGGLNYLNMSRLFVRNIGDPVTSSIADLKRMIDAGLMPEETLHQVMTQTPGESSYLDWASDPYSANLPCVQSITRLLKNITARYILISSPNPMLKGLFHEGSRDEDEELASFLMDRHIIVPRAAHEILDHSITGAREAIAGMLDTTKGLIRTSMKRGGLTPRVLARLSNYDYEQFRSGITLLTKKGQCYLIDKDSCSVQLAIALRGHMWAKLARGRPIYGLEVPDVLESMNGYLIKRHESCAICETGSSH--YGWFFVPAGCQLDDVSRETSALRVPYVGSTTEERTDMKLAFVRSPSRSLKSAVRIATVYSWAYGDDEKSWSEAWMLARQRANITLDELRMITPVSTSTNLAHRLRDRSTQVKYSGTSLVRVARYTTISNDNLSFVISEKKVDTNFIYQQGMLLGLGILENLFRLEATTGVSNTVLHLHVETECCVVPMVDHPRIPSLRNIKVTDELCTNPLIYDRSPIIEHDATRLYSQSHRRHL--------VEFVTWSTSQLYHILAKSTAMSMIELITRFEKDHMNEIAALIGDDDINSFITEFLLVEPRLFIVYLGQCAAINWAFDIHYHRPSGKYQMGELLYSLLSRMSKGVYKIFTNALSHPKVYKKFWRSGIIEPIHGPSLDTQNLHVTVCDMIYGSYVTYLDLLLNDELDDYPYLLCESDEDVVTDRFDNIQAKHLCVLADVYCSSKRCPSIIGMSPIEKCTILTHYIKGESVQSPSGTSWNTDPLVVDHYSCSLTYLRRGSIKQIRLRVDPGFVFEALTDVD------FKQPRKAKLDISVVGLTDFSPPYDNVGDF----------LGTINTLRHDLPVTGTGVS-NYEVHAYRRIGLNSSACYKAVEISTLIKPSLEVGEHGLFLGEGSGSMLAAYKEVLKLANCYYNSGVTAEGRAGQREISPYPSEMSLVENQ----MGIERSVKVLFNGKPEVTWVGTTDCYKYIISNIQTSSLGFIHSDIETLPTKDAVEKLEEFASILSLSLILGKIGSITVVKIMPISGDFTQGFIAYAIQYFRESLLAYPRYSNFISTECYLIMIGLKANRLINPEAIKQSIIRAGVRTAPGLVSHVLSEKQKGCIQS--------------------------------------FLGDPYIQGDFNKHLKSLTSIEKILVNCGLSINGIKICRDLIHHDIASGPDGLMSSTIILYREL------AHFKDNIRSQHGMFHPYPVLANSRQRELILRIAKKFWGYVLLYSDDPAL--IRQTIKNLKRNHLTFDLHSNPFIKGLSKAEKLLVRTSSLRREWLFTLETKEVKEWFKLVG------------
>MF678816/Small_ruminant_morbillivirus_isolate_1008_complete_genome/Peste_des_petits_ruminants_virus/Morbillivirus/Capra_nubiana_(Nubian_ibex)/Israel/2017_translation
------------------HSSQWFETFLFWFTIKTEMRSMIKEQS--HICHKRRYNPIFVSGDAFEVLVSRDLVVII----------DKNTQYVFYLTFELVLMYCDVIEGRLMTETAMAIDQRYSELLSRVRYLWDLIDGFFPTLGNTTYQVVALLEPLSLAYLQLQDVTLELRGAFLDHCFKELYEILEHCGIDTEGTYNSITEGLDYVFITHDIHLTGEIFSFFRSFGHPRLEAVTAAENVRKHMNQPKVISYETMMKGHAVFCGIIINGFRDRHGGSWPPVTLPEHASAAIRNAQASGEGLTHDLCIDNWKSFVGFKFGCFMPLSLDSDLTMYLKDKALAALKNEWDSVYPKEYLRYNPPRGTESRRLVEVFLNDSSFDPYNMIMYVVNGSYLKDPEFNLSYSLKEKEIKETGRLFAKMTYKMRACQVIAENLISNGVGKYFRDNGMAKDEHDLTKALHTLAVSGVPKNNKDNY------------------------------------------------------------------------------------------------------------------------------------------------------RGGPPRRTTNREVRSSQDIKTQNRDKVQGGPMYNYLRCQPISPDQGESYETVSAFITADLKKYCLNWRYETISIFAQRLNEIYGLPSFFQWLHRILEKSVLYVSDPHCPPDLDNHIPLDSVPNAQIFIKYPMGGIEGYCQKLWTISTIPYLYLAAYESGVRIASLVQGDNQTIAVTKRVPSSWPYSLKKREASKAAQNYFVVLRQRLHDVGHHLKANETIVSSHFFVYSKGIYYDGLLISQSLKSIARCVFWSETIVDETRAACSNIATTVAKSIERGYDRYLAYSLNILKIFQQILISLNFTINTTMTQDVVAPIIENGDLLIRMALLPAPIGGLNYLNMSRLFVRNIGDPVTSSIADLKRMIDAGLMPEETLHQVMTQTPGESSYLDWASDPYSANLPCVQSITRLLKNITARYILISSPNPMLKGLFHEGSRDEDEELASFLMDRHIIVPRAAHEILDHSITGAREAIAGMLDTTKGLIRTSMRRGGLTPRVLARLSNYDYEQFRSGITLLTKKGQCYLIDKDSCSVQLAIALRSHMWARLARGRPIYGLEVPDILESMNGYLIKRHESCAICETGSSH--YGWFFVPAGCQLDDVSRETSALRVPYVGSTTEERTDMKLAFVRSPSRSLKSAVRIATVYSWAYGDDEKSWSEAWMLARQRANITLDELRMITPVSTSTNLAHRLRDRSTQVKYSGTSLVRVARYTTISNDNLSFVISEKKVDTNFIYQQGMLLGLGILENLFRLEATTGVSNTVLHLHVETECCVVPMVDHPRIPSLRNIKVTDELCTNPLIYDRSPIIEHDATRLYSQSHRRHL--------VEFVTWSTSQLYHILAKSTAMSMIELITRFEKDHMNEIAALIGDDDINSFITEFLLVEPRLFIVYLGQCAAINWAFDIHYHRPSGKHQMGELLYSLLSRMSKGVYKIFTNALSHPKVYKKFWRSGVIEPIHGPSLDTQNLHVTVCDMIYGSYVTYLDLLLNDELDDYPYLLCESDEDVVTDRFDNIQAKHLCVLADVYCSSKRCPSIIGMSPIEKCTILTHYIKGESVQSPSGTSWNTDPLVVDHYSCSLTYLRRGSIKQIRLRVDPGFVFEALTDVD------FKQPSKAKLDISVVGLTDFSPPCDNVGDF----------LGTINTLRHDLPVTGTGVS-NYEVHAYRRIGLNSSACYKAVEISTLIKPSLEVGEHGLFLGEGSGSMLAAYKEVLKLTNCYYNSGVTAEGRAGQREISPYPSEMSLVENQ----MGIERSVKVLFNGKPEVTWVGTTDCYKYIISNIQTSSLGFIHSDIETLPTKDAVEKLEEFASILSLSLILGKIGSITVVKIMPISGDFTQGFIAYAIQYFRESLLAYPRYSNFISTECYLIMIGLKANRLINPEAIKQSIIRGGVRTAPGLVSHILSEKQKGCIQS--------------------------------------FLGDPYIQGDFNKHLKSLTPIEKILVNCGLSINGTKICRDLIHHDIASGPDGLMSSTIILYREL------AHFKDNIRSQHGMFHPYPVLANSRQRELILRIAKKFWGYVLLYSDDPAL--IRQTIKNLKQNHLTFDLHSNLFIKGLSKAEKLLVRTSSLRREWLFTLDTKEVKEWFKLVG------------
>MF737202/Small_ruminant_morbillivirus_isolate_Georgia/Tbilisi/2016_complete_genome/Peste_des_petits_ruminants_virus/Morbillivirus/NA/Georgia/2016_translation
------------------HSSQWFETFLFWFTIKTEMRSMIKEQS--HICHKKRYNPIFVSGAAFEVLVSRDLVVII----------DKNTQYVFYLTFELVLMYCDVIEGRLMTETAMAIDQRYSELLSRVRYLWDLIDGFFPTLGNTTYQIVALLEPLSLAYLQLQDVTLELRGAFLDHCFKELYEILEHCGIDTEGTYNSITEGLDYVFITHDIHLTGEIFSFFRSFGHPRLEAVTAAENVRKHMNQPKVISYETMMKGHAVFCGIIINGFRDRHGGSWPPVALPEHASAAIRNAQASGEGLTHDLCIDNWKSFVGFKFGCFMPLSLDSDLTMYLKDKALAALKNEWDSVYPKEYLRYNPPRGTESRRLVEVFLNDSSFDPYNMIMYVVNGSYLKDPEFNLSYSLKEKEIKETGRLFAKMTYKMRACQVIAENLISNGVGKYFRDNGMAKDEHDLTKALHTLAVSGVPKNNKDNH------------------------------------------------------------------------------------------------------------------------------------------------------RGGPPRRTTNRDVGSSQDTKTQNRDKVQGGPMYNYLQCQPISPDQGESYETVSAFITADLKKYCLNWRYETISIFAQRLNEIYGLPSFFQWLHRILEKSVLYVSDPHCPPDLDNHIPLDSVPNAQIFIKYPMGGIEGYCQKLWTISTIPYLYLAAYESGVRIASLVQGDNQTIAVTKRVPSSWPYSLKKREASKAAQNYFVVLRQRLHDVGHHLKANETIVSSHFFVYSKGIYYDGLLVSQSLKSIARCVFWSETIVDETRAACSNIATTVAKSIERGYDRYLAYSLNILKIFQQILISLNFTINTTMTQDVVAPIIENGDLLIRMALLPAPIGGLNYLNMSRLFVRNIGDPVTSSIADLKRMIDAGLMPEETLHQVMTQTPGESSYLDWASDPYSANLPCVQSITRLLKNITARYILISSPNPMLRGLFHEGSRDEDEELASFLMDRHIIVPRAAHEILDHSITGAREAIAGMLDTTKGLIRTSMRRGGLTPRVLARLSNYDYEQFRSGITLLTKKGQCYLIDKDSCSVQLAIALRSHMWARLARGRPIYGLEVPDILESMNGYLIKRHESCAICETGSSH--YGWFFVPAGCQLDDVSRETSALRVPYVGSTTEERTDMKLAFVRSPSRSLKSAVRIATVYSWAYGDDEKSWNEAWMLARQRANITLDELRMITPVSTSTNLAHRLRDRSTQVKYSGTSLVRVARYTTISNDNLSFVISEKKVDTNFIYQQGMLLGLGILENLFRLEATTGVSNTVLHLHVETECCVVPMVDHPRIPSLRNIKVTDELCTNPLIYDRSPIIEHDATRLYSQSHRRHL--------VEFVTWSTSQLYHILAKSTAMSMIELITRFEKDHMNEIAALIGDDDINSFITEFLLVEPRLFIVYLGQCAAINWAFDIHYHRPSGKYQMGELLYSLLSRMSKGVYKIFTNALSHPKVYKKFWRSGVIEPIHGPSLDTQNLHVTVCDMIYGSYVTYLDLLLNDELDDYPYLLCESDEDVVTDRFDNIQAKHLCVLADVYCSSKRCPSIIGMSPIEKCTILTHYIKGESVQSPSGTSWNIDPLVVDHYSCSLTYLRRGSIKQIRLRVDPGFVFEALTDID------FKQPRKAKLDISVVGLTDFSPPCDNVGDF----------LGTINTLRHNLPVTGTGVS-NYEVHAYRRIGLNSSACYKAVEISTLIKPSLEVGEHGLFLGEGSGSMLAAYKEVLKLANCYYNSGVTAEGRAGQREISPYPSEMSLVENQ----MGIERSVKVLFNGKPEVTWVGTTDCYKYIISNIQTSSLGFIHSDIETLPTKDAVEKLEEFASILSLSLILGKIGSITVVKIMPISGDFTQGFIAYAIQYFRESLLAYPRYSNFISTECYLIMIGLKANRLINPEAIKQSIIRAGVRTAPGLVSHILSEKQKGCIQS--------------------------------------FLGDPYIQGDFNKHLKSLTPIEKILVNCGLSINGTKICRDLIHHDIASGPDGLMSSTIILYREL------AHFKDNIRSQHGMFHPYPVLANSRQRELILRIAKKFWGYVLLYSDDPAL--IRQTIKNLKRNHLTFDLHSNPFIKGLSKAEKLLVRTSSLRREWLFTLDTKEVKEWFKLVG------------
>MF741712/Small_ruminant_morbillivirus_isolate_PPRV/Sierra_Leone/048/2011_complete_genome/Peste_des_petits_ruminants_virus/Morbillivirus/goat/Sierra_Leone/2011_translation
------------------HSSQWFETFLFWFTIKTEMRSMIKEQS--HICHKRRYNPIFVSGDAFEVLVSRDLVVII----------DKNTQYVFYLTFELVLMYCDVIEGRLMTETAMAIDQRYSELLNRVRYLWDLIDGFFPTLGNTTYQVVALLEPLSLAYLQLQDVTLELRGAFLDHCFKELYEILEHCGIDTEGTYNSITEGLDYVFITHDIHLTGEIFSFFRSFGHPRLEAVTAAENVRKHMNQPKVISYETMMKGHAVFCGIIINGFRDRHGGSWPPVALPEHASAAIRNAQASGEGLTHDLCIDNWKSFVGFRFGCFMPLSLDSDLTMYLKDKALAALKNEWDSVYPKEYLRYNPPRGTESRRLVEVFLNDSSFDPYNMIMYVVNGSYLKDPEFNLSYSLKEKEIKETGRLFAKMTYKMRACQVIAENLISNGVGKYFRDNGMAKDEHDLTKALHTLAVSGVPKNNKDNH------------------------------------------------------------------------------------------------------------------------------------------------------RGGPPRRNASREMRSSQAANTQNRDKIQGGPMYNYLQCQPTSPDQGESYETVSAFITADLKKYCLNWRYETISIFAQRLNEIYGLPSFFQWLHKVLEKSVLYVSDPHCPPDLDDHIPLDSVPNAQIFIKYPMGGIEGYCQKLWTISTIPYLYLAAYESGVRIASLVQGDNQTIAVTKRVPSSWPYSLKKREASKAAQNYFVVLRQRLHDVGHHLKANETIVSSHFFVYSKGIYYDGLLVSQSLKSIARCVFWSETIVDETRAACSNIATTIAKSIERGYDRYLAYSLNILKIFQQILVSLDFTINTTMTQDVVAPIIENGDLLIRMALLPAPIGGLNYLNMSRLFVRNIGDPVTSSIADLKRMIDAGLMPEETLHQVMTQTPGESSYLDWASDPYSANLPCVQSITRLLKNITARYILISSPNPMLKGLFHEGSRDEDEELASFLMDRHIIVPRAAHEILDHSITGAREAIAGMLDTTKGLIRTSMKRGGLTPRVLARLSNYDYEQFRSGITLLTKKGQCYLIDKDSCSVQLAIALRSHMWARLARGRPIYGLEVPDVLESMNGYLIKRHESCAICETGSSH--YGWFFVPAGCQLDDVSRETSALRVPYVGSTTEERTDMKLAFVRSPSRSLKSAVRIATVYSWAYGDDEKSWSEAWMLARQRADITLDELRMITPVSTSTNLAHRLRDRSTQVKYSGTSLVRVARYTTISNDNLSFVISEKKVDTNFIYQQGMLLGLGILENLFRLEATTGVSNTVLHLHVETECCVVPMVDHPRIPSLRNIKVTNELCTNPLIYDKSPIIEHDATRLYSQSHRRHL--------VEFVTWSTSQLYHILAKSTAMSMIELITRFEKDHMNEIAALIGDDDINSFITEFLLVEPRLFIVYLGQCAAINWAFDIHYHRPSGKYQMGELLYSLLSRMSKGVYKIFTNALSHPKVYKKFWRSGIIEPVHGPSLDTQNLHVTVCDMIYGSYVTYLDLLLNDELDAYPYLLCESDEDVVTDRFDNIQAKHLCVLADVYCSSKRCPSIIGMSPIEKCTILTHYIKGESVQSPSGISWNTDPLVVDHYSCSLTYLRRGSIKQIRLRVDPGFVFEALTDID------FKQPRKAKLDVSIVGLTDFSPPWDNVGDF----------LGTINTLRHNLPVTGTGVS-NYEVHAYRRIGLNSSACYKAVEISTLIKSSLEAGENGLFLGEGSGSMLAAYKEVLKLANCYYNSGVTAEGRAGQREISPYPSEVSLVESQ----MGIERSVKVLFNGKPEVTWVGTTDCYKYIISNIQTSSLGFIHSDIETLPTKDAVEKLEEFASILSLSLILGKIGSITVVKIMPISGDFTQGFIAYAIQYFRESLLAYPRYSNFISTECYLIMIGLKANRLINPEAIKQSIIRVGTRTAPGLVSHILSEKQKGCIQS--------------------------------------FLGDPYVQGDFNKHLKALTPIEKILVNCGLSINGTKICRDLIHHDIASGPDGLMSSTIILYREL------AHFKDNIRSQHGMFHPYPVLASSRQRELILRIAKKFWGYVLLYSDDPAL--IKQTIKNLKRNYLTFDLHSNPFIKGLSKAEKLLVRTSSLRREWLFTLDTKEVKEWFKLVG------------
>MF443353/Small_ruminant_morbillivirus_isolate_ChinaCQ2014_complete_genome/Peste_des_petits_ruminants_virus/Morbillivirus/goat/China/2014_translation
------------------HSSQWFETFLFWFTIKTEMRSMIKEQS--HICHKRRYNPTFVSGDAFEVLVSRDLVVII----------DKNTQYVFYLTFELVLMYCDVIEGRLMTETAMAIDQRYSELLSRVRYLWDLIDGFFPTLGNTTYQIVALLEPLSLAYLQLQDVTLELRGAFLDHCFKELYEILEHCGIDTAGTYNSITEGLDYVFITHDIHLTGEIFSFFRSFGHPRLEAVTAAENVRKHMNQPKVISYETMMKGHAVFCGIIINGFRDRHGGSWPPVALPEHASAAIRNAQASGEGLTHDLCIDNWKSFVGFKFGCFMPLSLDSDLTMYLKDKALAALKNEWDSVYPKEYLRYNPPRGTESRRLVEVFLNDSSFDPYNMIMYVVNGSYLKDPEFNLSYSLKEKEIKETGRLFAKMTYKMRACQVIAENLISNGVGKYFRDNGMAKDEHDLTKALHTLAVSGVPKNNKDNH------------------------------------------------------------------------------------------------------------------------------------------------------RGGPPRRTTNRGVRSSQGTKTQDRDKVQGGPMYNYLRCQPISPDQGESYETVSAFITADLKKYCLNWRYETISIFAQRLNEIYGLPSFFQWLHRILEKSVLYVSDPHCPPDLDNHIPLDSVPNAQIFIKYPMGGIEGYCQKLWTISTIPYLYLAAYESGVRIASLVQGDNQTIAVTKRVPSSWPYSLKKREASKAAQNYFVVLRQRLHDVGHHLKANETIVSSHFFVYSKGIYYDGLLVSQSLKSIARCVFWSETIVDETRAACSNIATTVAKSIERGYDRYLAYSLNILKIFQQILISLNFTINTTMTQDVVAPIIENGDLLIRMALLPAPIGGLNYLNMSRLFVRNIGDPVTSSIADLKRMIDAGLMPEETLHQVMTQTPGESSYLDWASDPYSANLPCVQSITRLLKNITARYILISSPNPMLKGLFHEGSRDEDEELASFLMDRHIIVPRAAHEILDHSITGAREAIAGMLDTTKGLIRTSMKRGGLTPRVLARLSNYDYEQFRSGITLLTKKGQCYLIDKDSCSVQLAIALRGHMWAKLARGRPIYGLEVPDVLESMNGYLIKRHESCAICETGSSH--YGWFFVPAGCQLDDVSRETSALRVPYVGSTTEERTDMKLAFVRSPSRSLKSAVRIATVYSWAYGDDEKSWSEAWMLARQRANITLDELRMITPVSTSTNLAHRLRDRSTQVKYSGTSLVRVARYTTISNDNLSFVISEKKVDTNFIYQQGMLLGLGILENLFRLEATTGVSNTVLHLHVETECCVVPMVDHPRIPSLRNIKVTDELCTNPLIYDRSPIIEHDATRLYSQSHRRHL--------VEFVTWSTSQLYHILAKSTAMSMIELITRFEKDHMNEIAALIGDDDINSFITEFLLVEPRLFIVYLGQCAAINWAFDIHYHRPSGKYQMGELLYSLLSRMSKGVYKIFTNALSHPKVYKKFWRSGIIEPIHGPSLDTQNLHVTVCDMIYGSYVTYLDLLLNDELDDYPYLLCESDEDVVTDRFDNIQAKHLCVLADVYCSSKRCPSIIGMSPIEKCTILTHYIKGESVQSPSGTSWNTDPLVVDHYSCSLTYLRRGSIKQIRLRVDPGFVFEALTDVD------FKQPRKAKLDISVVGLTDFSPPYDNVGDF----------LGTINTLRHDLPVTGTGVS-NYEVHAYRRIGLNSSACYKAVEISTLIKPSLEVGEHGLFLGEGSGSMLAAYKEVLKLANCYYNSGVTAEGRAGQREISPYPSEMSLVENQ----MGIERSVKVLFNGKPEVTWVGTTDCYKYIISNIQTSSLGFIHSDIETLPTKDAVEKLEEFASILSLSLILGKIGSITVVKIMPISGDFTQGFIAYAIQYFRESLLAYPRYSNFISTECYLIMIGLKANRLINPEAIKQSIIRAGVRTAPGLVSHVLSEKQKGCIQS--------------------------------------FLGDPYIQGDFNKHLKSLTSIEKILVNCGLSINGIKICRDLIHHDIASGPDGLMSSTIILYREL------AHFKDNIRSQHGMFHPYPVLANSRQRELILRIAKKFWGYVLLYSDDPAL--IRQTIKNLKRNHLTFDLHSNPFIKGLSKAEKLLVRTSSLRREWLFTLETKEVKEWFKLVG------------
>MF443354/Small_ruminant_morbillivirus_isolate_ChinaAH2014_complete_genome/Peste_des_petits_ruminants_virus/Morbillivirus/goat/China/2014_translation
------------------HSSQWFETFLFWFTIKTEMRSMIKEQS--HICHKRRYNPTFVSGDAFEVLVSRDLVVII----------DKNTQYVFYLTFELVLMYCDVIEGRLMTETAMAIDQRYSELLSRVRYLWDLIDGFFPTLGNTTYQIVALLEPLSLAYLQLQDVTLELRGAFLDHCFKELYEILEHCGIDTAGTYNSITEGLDYVFITHDIHLTGEIFSFFRSFGHPRLEAVTAAENVRKHMNQPKVISYETMMKGHAVFCGIIINGFRDRHGGSWPPVALPEHASAAIRNAQASGEGLTHDLCIDNWKSFVGFKFGCFMPLSLDSDLTMYLKDKALAALKNEWDSVYPKEYLRYNPPRGTESRRLVEVFLNDSSFDPYNMIMYVVNGSYLKDPEFNLSYSLKEKEIKETGRLFAKMTYKMRACQVIAENLISNGVGKYFRDNGMAKDEHDLTKALHTLAVSGVPKNNKDNH------------------------------------------------------------------------------------------------------------------------------------------------------RGGPPRRTTNRGVRSSQGTKTQDRDKVQGGPMYNYLRCQPISPDQGESYETVSAFITADLKKYCLNWRYETISIFAQRLNEIYGLPSFFQWLHRILEKSVLYVSDPHCPPDLDNHIPLDSVPNAQIFIKYPMGGIEGYCQKLWTISTIPYLYLAAYESGVRIASLVQGDNQTIAVTKRVPSSWPYSLKKREASKAAQNYFVVLRQRLHDVGHHLKANETIVSSHFFVYSKGIYYDGLLVSQSLKSIARCVFWSETIVDETRAACSNIATTVAKSIERGYDRYLAYSLNILKIFQQILISLNFTINTTMTQDVVAPIIENGDLLIRMALLPAPIGGLNYLNMSRLFVRNIGDPVTSSIADLKRMIDAGLMPEETLHQVMTQTPGESSYLDWASDPYSANLPCVQSITRLLKNITARYILISSPNPMLKGLFHEGSRDEDEELASFLMDRHIIVPRAAHEILDHSITGAREAIAGMLDTTKGLIRTSMKRGGLTPRVLARLSNYDYEQFRSGITLLTKKGQCYLIDKDSCSVQLAIALRGHMWAKLARGRPIYGLEVPDVLESMNGYLIKRHESCAICETGSSH--YGWFFVPAGCQLDDVSRETSALRVPYVGSTTEERTDMKLAFVRSPSRSLKSAVRIATVYSWAYGDDEKSWSEAWMLARQRANITLDELRMITPVSTSTNLAHRLRDRSTQVKYSGTSLVRVARYTTISNDNLSFVISEKKVDTNFIYQQGMLLGLGILENLFRLEATTGVSNTVLHLHVETECCVVPMVDHPRIPSLRNIKVTDELCTNPLIYDRSPIIEHDATRLYSQSHRRHL--------VEFVTWSTSQLYHILAKSTAMSMIELITRFEKDHMNEIAALIGDDDINSFITEFLLVEPRLFIVYLGQCAAINWAFDIHYHRPSGKYQMGELLYSLLSRMSKGVYKIFTNALSHPKVYKKFWRSGIIEPIHGPSLDTQNLHVTVCDMIYGSYVTYLDLLLNDELDDYPYLLCESDEDVVTDRFDNIQAKHLCVLADVYCSSKRCPSIIGMSPIEKCTILTHYIKGESVQSPSGTSWNTDPLVVDHYSCSLTYLRRGSIKQIRLRVDPGFVFEALTDVD------FKQPRKAKLDISVVGLTDFSPPYDNVGDF----------LGTINTLRHDLPVTGTGVS-NYEVHAYRRIGLNSSACYKAVEISTLIKPSLEVGEHGLFLGEGSGSMLAAYKEVLKLANCYYNSGVTAEGRAGQREISPYPSEMSLVENQ----MGIERSVKVLFNGKPEVTWVGTTDCYKYIISNIQTSSLGFIHSDIETLPTKDAVEKLEEFASILSLSLILGKIGSITVVKIMPISGDFTQGFIAYAIQYFRESLLAYPRYSNFISTECYLIMIGLKANRLINPEAIKQSIIRAGVRTAPGLVSHVLSEKQKGCIQS--------------------------------------FLGDPYIQGDFNKHLKSLTSIEKILVNCGLSINGIKICRDLIHHDIASGPDGLMSSTIILYREL------AHFKDNIRSQHGMFHPYPVLANSRQRELILRIAKKFWGYVLLYSDDPAL--IRQTIKNLKRNHLTFDLHSNPFIKGLSKAEKLLVRTSSLRREWLFTLETKEVKEWFKLVG------------
>MF443335/Small_ruminant_morbillivirus_isolate_ChinaZJ2014_complete_genome/Peste_des_petits_ruminants_virus/Morbillivirus/goat/China/2014_translation
------------------HSSQWFETFLFWFTIKTEMRSMIKEQS--HICHKRRYNPTFVSGDAFEVLVSRDLVVII----------DKNTQYVFYLTFELVLMYCDVIEGRLMTETAMAIDQRYSELLSRVRYLWDLIDGFFPTLGNTTYQIVALLEPLSLAYLQLQDVTLELRGAFLDHCFKELYEILEHCGIDTAGTYNSITEGLDYVFITHDIHLTGEIFSFFRSFGHPRLEAVTAAENVRKHMNQPKVISYETMMKGHAVFCGIIINGFRDRHGGSWPPVALPEHASAAIRNAQASGEGLTHDLCIDNWKSFVGFKFGCFMPLSLDSDLTMYLKDKALAALKNEWDSVYPKEYLRYNPPRGTESRRLVEVFLNDSSFDPYNMIMYVVNGSYLKDPEFNLSYSLKEKEIKETGRLFAKMTYKMRACQVIAENLISNGVGKYFRDNGMAKDEHDLTKALHTLAVSGVPKNNKDNH------------------------------------------------------------------------------------------------------------------------------------------------------RGGPPRRTTNRGVRSSQGTKTQDRDKVQGGPMYNYLRCQPISPDQGESYETVSAFITADLKKYCLNWRYETISIFAQRLNEIYGLPSFFQWLHRILEKSVLYVSDPHCPPDLDNHIPLDSVPNAQIFIKYPMGGIEGYCQKLWTISTIPYLYLAAYESGVRIASLVQGDNQTIAVTKRVPSSWPYSLKKREASKAAQNYFVVLRQRLHDVGHHLKANETIVSSHFFVYSKGIYYDGLLVSQSLKSIARCVFWSETIVDETRAACSNIATTVAKSIERGYDRYLAYSLNILKIFQQILISLNFTINTTMTQDVVAPIIENGDLLIRMALLPAPIGGLNYLNMSRLFVRNIGDPVTSSIADLKRMIDAGLMPEETLHQVMTQTPGESSYLDWASDPYSANLPCVQSITRLLKNITARYILISSPNPMLKGLFHEGSRDEDEELASFLMDRHIIVPRAAHEILDHSITGAREAIAGMLDTTKGLIRTSMKRGGLTPRVLARLSNYDYEQFRSGITLLTKKGQCYLIDKDSCSVQLAIALRGHMWAKLARGRPIYGLEVPDVLESMNGYLIKRHESCAICETGSSH--YGWFFVPAGCQLDDVSRETSALRVPYVGSTTEERTDMKLAFVRSPSRSLKSAVRIATVYSWAYGDDEKSWSEAWMLARQRANITLDELRMITPVSTSTNLAHRLRDRSTQVKYSGTSLVRVARYTTISNDNLSFVISEKKVDTNFIYQQGMLLGLGILENLFRLEATTGVSNTVLHLHVETECCVVPMVDHPRIPSLRNIKVTDELCTNPLIYDRSPIIEHDATRLYSQSHRRHL--------VEFVTWSTSQLYHILAKSTAMSMIELITRFEKDHMNEIAALIGDDDINSFITEFLLVEPRLFIVYLGQCAAINWAFDIHYHRPSGKYQMGELLYSLLSRMSKGVYKIFTNALSHPKVYKKFWRSGIIEPIHGPSLDTQNLHVTVCDMIYGSYVTYLDLLLNDELDDYPYLLCESDEDVVTDRFDNIQAKHLCVLADVYCSSKRCPSIIGMSPIEKCTILTHYIKGESVQSPSGTSWNTDPLVVDHYSCSLTYLRRGSIKQIRLRVDPGFVFEALTDVD------FKQPRKAKLDISVVGLTDFSPPYDNVGDF----------LGTINTLRHDLPVTGTGVS-NYEVHAYRRIGLNSSACYKAVEISTLIKPSLEVGEHGLFLGEGSGSMLAAYKEVLKLANCYYNSGVTAEGRAGQREISPYPSEMSLVENQ----MGIERSVKVLFNGKPEVTWVGTTDCYKYIISNIQTSSLGFIHSDIETLPTKDAVEKLEEFASILSLSLILGKIGSITVVKIMPISGDFTQGFIAYAIQYFRESLLAYPRYSNFISTECYLIMIGLKANRLINPEAIKQSIIRAGVRTAPGLVSHVLSEKQKGCIQS--------------------------------------FLGDPYIQGDFNKHLKSLTSIEKILVNCGLSINGIKICRDLIHHDIASGPDGLMSSTIILYREL------AHFKDNIRSQHGMFHPYPVLATSRQRELILRIAKKFWGYVLLYSDDPAL--IRQTIKNLKRNHLTFDLHSNPFIKGLSKAEKLLVRTSSLRREWLFTLETKEVKEWFKLVG------------
>MG581412/Small_ruminant_morbillivirus_isolate_PPRV/Bangladesh/BD2/2008_complete_genome/Peste_des_petits_ruminants_virus/Morbillivirus/goat/Bangladesh/2008_translation
------------------HSSQWFETFLFWFTIKTEMRSMIKEQS--HICHKRKYNPIFVSGDAFEVLVSRDLVVII----------DKSTQYVFYLTFELVLMYCDVIEGRLMTETAMAIDQRYSELLSRVRYLWDLIDGFFPTLGNTTYQIVALLEPLSLAYLQLQDVTLELRGAFLDHCFKELYEILEHCGIDTEGTYNSITEGLDYVFITHDIHLTGEIFSFFRSFGHPRLEAVTAAENVRKHMNQPKVISYETMMKGHAVFCGIIINGFRDRHGGSWPPVALPEHASAAIRNAQASGEGLTHDLCIDNWKSFVGFKFGCFMPLSLDSDLTMYLKDKALAALKNEWDSVYPKEYLRYNPPRGTESRRLVEVFLNDSSFDPYNMIMYVVNGSYLKDPEFNLSYSLKEKEIKETGRLFAKMTYKMRACQVIAENLISNGVGKYFRDNGMAKDEHDLTKALHTLAVSGVPKNNKDNH------------------------------------------------------------------------------------------------------------------------------------------------------RGGPPRRTTSREVRSSQDTKTQNRDKVQGGPMYNYLRCQPIRPDHGESYETVSAFITADLKKYCLNWRYETISIFAQRLNEIYGLPSFFQWLHRILEKSVLYVSDPHCPPDLDNHIPLDSVPNAQIFIKYPMGGIEGYCQKLWTISTIPYLYLAAYESGVRIASLVQGDNQTIAVTKRVPSSWPYSLKKREASKAAQNYFVVLRQRLHDVGHHLKANETIVSSHFFVYSKGIYYDGLLVSQSLKSIARCVFWSETIVDETRAACSNIATTVAKSIERGYDRYLAYSLNILKIFQQILISLNFTINTTMTQDVVAPIIENGDLLIRMALLPAPIGGLNYLNMSRLFVRNIGDPVTSSIADLKRMIDAGLMPEETLHQVMTQTPGESSYLDWASDPYSANLPCVQSITRLLKNITARYILISSPNPMLKGLFHEGSRDEDEELASFLMDRHIIVPRAAHEILDHSITGAREAIAGMLDTTKGLIRTSMKRGGLTPRVLARLSNYDYEQFRSGITLLTKKGQCYLIDKDSCSVQLAIALRSHMWARLARGRPIYGLEVPDILESMNGYLIKRHESCAICETDSSH--YGWFFVPAGCQLDDVSRETSALRVPYVGSTTEERTDMKLAFVRSPSRSLKSAVRIATVYSWAYGDDEKSWSEAWMLARQRANITLDELRMITPVSTSTNLAHRLRDRSTQVKYSGTSLVRVARYTTISNDNLSFVISEKKVDTNFIYQQGMLLGLGILENLFRLEATTGVSNTVLHLHVETECCVVPMVDHPRVPSLRNIKVTDELCTNPLIYDRSPIIEHDATRLYSQSHRRHL--------VEFVTWSTSQLYHILAKSTAMSMIELITRFEKDHMNEIAALIGDDDINSFITEFLLVEPRLFIVYLGQCAAINWAFDIHYHRPSGKYQMGELLYSLLSRMSKGVYKIFTNALSHPKVYKKFWRSGVIEPIHGPSLDTQNLHVTVCDMIYGSYVTYLDLLLNDELDDYPYLLCESDEDVVTDRFDNIQAKHLCVLADVYCSSKRCPSIIGMSPIEKCTILTHYIKGESVQSPSGTSWNTDPLVVDHYSCSLTYLRRGSIKQIRLRVDPGFVFEALTDVD------LKQPRKAKLDISVVGLTDFSPPCDNVGDF----------LGTINTLRHNLPVTGTGVS-NYEVHAYRRIGLNSSACYKAVEISTLIKPSLEVGEHGLFLGEGSGSMLAAYKEVLKLANCYYNSGVTAEGRAGQREISPYPSEMSLVENQ----MGIERSVKVLFNGKPEVTWVGTTDCYKYIISNIQTSSLGFIHSDIETLPTKDAVEKLEEFASILSLSLILGKIGSIAVVKIMPISGDFTQGFIAYAIQYFRESLLAYPRYSNFISTECYLIMIGLKANRLINPEAIKQSIIRAGVRTAPGLVSHILSEKQKGCIQS--------------------------------------FLGDPYIQGDFNKHLKSLTPIEKILVNCGLSINGTKICRDLIHHDIASGPDGLMSSTIILYREL------AHFKDNIRSQHGMFHPYPVLANSRQRELILRIAKKFWGYVLLYSDDPAL--IRQTIKNLKRNHLTFDLHSNPFIKGLSKAEKLLVRTSSLRREWLFTLDTKEVKEWFKLVG------------
>MK408669/Peste_des_petits_ruminants_virus_isolate_Kurdistan/2011_nucleocapsid_protein_(N)_phosphoprotein_(P)_V_protein_(V)_C_protein_(C)_matrix_protein_(M)_fusion_protein_(F)_hemagglutinin_protein_(H)_and_large_protein_(L)_genes_complete_cds/Peste_des_petits_ruminants_virus/Morbillivirus/Capra_aegagrus/Iraq/2011_translation
------------------HSSQWFETFLFWFTIKTEMRSMIKEQS--HICHKRRYNPIFVSGDAFEVLVSRDLVVII----------DKNTQYVFYLTFELVLMYCDVIEGRLMTETAMAIDQRYSELLSRVRYLWDLIDGFFPTLGNTTYQVVALLEPLSLAYLQLQDVTLELRGAFLDHCFKELYEILEHCGIGTEGTYNSITEGLDYVFITHDIHLTGEIFSFFRSFGHPRLEAVTAAENVRKHMNQPKVISYETMMKGHAVFCGIIINGFRDRHGGSWPPVVLPEHASAAIRNAQASGEGLTHDLCIDNWKSFVGFKFGCFMPLSLDSDLTMYLKDKALAALKNEWDSVYPKEYLRYNPPRGTESRRLVEVFLNDSSFDPYNMIMYVVNGSYLKDPEFNLSYSLKEKEIKETGRLFAKMTYKMRACQVIAENLISNGVGKYFRDNGMAKDEHDLTKALHTLAVSGVPKNNKDNH------------------------------------------------------------------------------------------------------------------------------------------------------RGGPPRRTTNREMRSSQDTKTQNRDKVQGGPMYNYLRCQPINPDQGESYETVSAFITADLKKYCLNWRYETISIFAQRLNEIYGLPSFFQWLHRILEKSVLYVSDPHCPPDLDNHIPLDSVPNAQIFIKYPMGGIEGYCQKLWTISTIPYLYLAAYESGVRIASLVQGDNQTIAVTKRVPSSWPYSLKKREASKAAQNYFVVLRQRLHDVGHHLKANETIVSSHFFVYSKGIYYDGLLVSQSLKSIARCVFWSETIVDETRAACSNIATTVAKSIERGYDRYLAYSLNILKILQQILISLNFTINTTMTQDVVAPIIENGDLLIRMALLPAPIGGLNYLNMSRLFVRNIGDPVTSSIADLKRMIDAGLMPEETLHQVMTQTPGESSYLDWASDPYSANLPCVQSITRLLKNITARYILISSPNPMLKGLFHEGSRDEDEELASFLMDRHIIVPRAAHEILDHSITGAREAIAGMLDTTKGLIRTSMKRGGLTPRVLARLSNYDYEQFRSGITLLTKKGQCYLIDKDSCSVQLAIALRSHMWARLARGRPIYGLEVPDILESMNGYLIKRHESCAICETGSSH--YGWFFVPAGCQLDDVSRETSALRVPYVGSTTEERTDMKLAFVRAPSRSLKSAVRIATVYSWAYGDDEKSWGEAWMLARQRANITLDELRMITPVSTSTNLAHRLRDRSTQVKYSGTSLVRVARYTTISNDNLSFVISEKKVDTNFIYQQGMLLGLGILENLFRLEATTGVSNTVLHLHVETECCVVPMVDHPRIPSLRNIKVTDELCTNPLIYDRSPIIEHDATRLYSQSHRRHL--------VEFVTWSTSQLYHILAKSTAMSMIELITRFEKDHMNEIAALIGDDDINSFITEFLLVEPRLFIVYLGQCAAINWAFDIHYHRPSGKHQMGELLYSLLSRMSKGVYKIFTNALSHPKVYKKFWRSGVIEPIHGPSLDTQNLHVTVCDMIYGSYVTYLDLLLNDELDDYPYLLCESDEDVVTDRFDNIQAKHLCVLADVYCSSKRCPSIIGMSPIEKCTILTHYIKGESVQSPSGTSWNTDPLVVDHYSCSLTYLRRGSIKQIRLRVDPGFVFEALTDVD------FKQPRKAKLDISVVGLADFSPPCDNVGDF----------LGTINTLRHNLPVTGTGVS-NYEVHAYRRIGLNSSACYKAVEISTLIKPSLEVGEHGLFLGEGSGSMLAAYKEVLKLANCYYNSGVTAEGRAGQREISPYPSEMSLVENQ----MGIERSVKVLFNGKPEVTWVGTTDCYKYIISNIQTSSLGFIHSDIETLPTKDAVEKLEEFASILSLSLILGKIGSITVVKIMPISGDFTQGFIAYAIQYFRESLLTYPRYSNFISTECYLVMIGLKANRLINPEAIKQSIIRAGVRTAPGLVSHILSEKQKGCIQS--------------------------------------FLGDPYIQGDFNKHLKSLTPIEKILVNCGLSINGTKICRDLIHHDIASGPDGLMSSTIILYREL------AHFKDNIRSQHGMFHPYPVLANSRQRELILRIAKKFWGYVLLYSDDPAL--IRQTIKNLKRNHLTFDLHSNPFIKGLSKAEKLLVRTSSLRREWLFTLDTKEVKEWFKLVG------------
>MK686066/Small_ruminant_morbillivirus_isolate_B3_complete_genome/Peste_des_petits_ruminants_virus/Morbillivirus/goat/Burundi/2017_translation
------------------HSSQWFETFLFWFTIKTEMRSMIKEQS--HICHKRRYNPTFVSGDPLEVLVSRDLVVII----------DKTTQCVYYLTFELVLMYCDVIEGRLMTETAMAIDQRYSELLSRVKYLWDLIDGFFPTLGNATYQVVALLEPLSLAYLQLQDVTLELRGAFLDHCFKELYEILEHCGVDTERTYDSIIEGLDYVFITHDIHLTGEIFSFFRSFGHPRLEAVTAAENVRKHMNQPKVISYETMMKGHAVFCGIIINGFRDRHGGSWPPVVLPEHASAAIRNAQASGEGLTHDLCIDNWKSFVGFRFGCFMPLSLDSDLTMYLKDKALAALKNEWDSVYPKEYLRYNPPRGTESRRLVEVFLNDSSFDPYNLIMYVVNGSYLEDHEFNLSYSLKEKEIKETGRLFAKMTYKMRACQVIAENLISNGVGKYFRDNGMAKDEHDLTKALHTLAVSGVPKNNKDNH------------------------------------------------------------------------------------------------------------------------------------------------------RGGPPRRTTSQKMRSDRGITRQDRDKIQREPMYNYLRCQPVSPDQGESYETVSAFITADLKKYCLNWRYETISIFAQRLNEIYGLPSFFQWLHRVLEKSVLYVSDPHCPPDLDDHIPLDSVPNAQIFIKYPMGGIEGYCQKLWTISTIPYLYLAAHESGVRIASLVQGDNQTIAVTKRVPSSWPYSLKKREASRAAQNYFVVLRQRLHDVGHHLKANETIVSSHFFVYSKGIYYDGLLVSQSLKSIARCVFWSETIVDETRAACSNIATTVAKSIERGYDRYLAYSLNILKILQPILISLDFTINTTMTQDVVAPIIENGDLLTRMALLPAPIGGLNYLNMSRLFVRNIGDPVTSSIADLKRMIGAGLMPEETLHQVMTQTPGESSYLDWASDPYSANLTCVQSITRLLKNITARYILTSSPNPMLKGLFHEGSRDEDEELASFLMDRHIIVPRAAHEILDHSITGAREAIAGMLDTTKGLIRTSMKRGGLTPRVLARLSNYDYEQFRSGITLLTKKGQCYLIDKDSCSVQLAIALRSHMWARLARGRPIYGLEVPDVLESMNGYLIKRHEACAICETGSGH--YGWFFVPAGCQLDDVSKETSALRVPYVGSTTEERTDMKLAFVRSPSRSLKSAVRIATVYSWAYGDDEKSWSEAWTLARQRADITLDELRMITPVFTSTNLAHRLRDRSTQVKYSGTSLVRVARYTTISNDNLSFVISEKKVDTNFIYQQGMLLGLGILENLFRLETTTGVSNTVLHLHVETECCVVPMIDHPRIPSLRNIKVTNELCTNPLIYDKSPIIEHDATRLYSQSHRRHL--------VEFVTWSTSQLYHILAKSTAMSMIELITRFEKDHMNEITALIGDDDINSFITEFLLVEPRLFIVYLGQCAAINWAFDIHYHRPSGKYQMGELLYSLLSRMSKGVYKIFTNALSHPKVYKKFWRSGVIEPIHGPSLDTQNLHVTVCDMIYGSYVTYLDLLLNDELDDYTYLLCESDEDVVTDRFDNIQAKHLCVLADVYCSSKRCPSIIGMSPIEKCTILTHYIKGESIQSPSGASWNTDPLVVDHYSCSLTYLRRGSIKQIRLRVDPGFVFEALTDID------VKQPRKANTDVSVVGLTDFSPPWDNIGVF----------LRTINTLRHNLPITGTGVL-NYEVHAYRRIGLNSSACYKAVEISTLIKPSLEVGEHGLFLGEGSGSMLAAYKEILKLANCYYNSGVIAEGRAGQREISPYPSEMSLVENQ----MGLEKSVKVLFNGKPEVTWVGTTDCYEYIISNVHTSSLGFIHSDIETLPTKDAVEKLEEFASILSLSLVLGKIGSITVIKVMPISGDFTQGFISYATQYFRESLLVYPRYSNFISTECYLIMIGLKANRLINPEAIKQTIIRAGTRTAPGLVSHILSEKQKGCIQA--------------------------------------YLGDPYIQGDFNKHLKSLTPIEKILINCGLSVNGTKICRDLIHHDIASGPDGLMSSTIILYREL------AHFKDNVRSQHGMFHPYPVLASSRQRELILRIAKKFWGYVLLYSDDPAL--IRQTIKNLKRNHLTFDLHNNPFIKGLSRAEKLLVRTSSLRREWLFTLETKELKEWFKLVG------------
>MK991798/Small_ruminant_morbillivirus_isolate_SRMV/Ethiopia/2011_complete_genome/Peste_des_petits_ruminants_virus/Morbillivirus/goat/Ethiopia/2011_translation
------------------HSSQWFETFLFWFTIKTEMRSMIKEQS--HICHKKRYNPIFVSGAAFEVLVSRDLVVII----------DKNTQYVFYLTFELVLMYCDVIEGRLMTETAMAIDQRYSELLSRVRYLWDLIDGFFPTLGNTTYQIVALLEPLSLAYLQLQDVTLELRGAFLDHCFKELYEILEHCGIDTEGTYNSITEGLDYVFITHDIHLTGEIFSFFRSFGHPRLEAVTAAENVRKHMNQPKVISYETMMKGHAVFCGIIINGFRDRHGGSWPPVALPEHASAAIRNAQASGEGLTHDLCIDNWKSFVGFKFGCFMPLSLDSDLTMYLKDKALAALKNEWDSVYPKEYLRYNPPRGTESRRLVEVFLNDSSFDPYNMIMYVVNGSYLKDPEFNLSYSLKEKEIKETGRLFAKMTYKMRACQVIAENLISNGVGKYFRDNGMAKDEHDLTKALHTLAVSGVPKNNKDNH------------------------------------------------------------------------------------------------------------------------------------------------------RGGPPRRTTSRGVRSSQDTKTQNRDKVQGGPMYNYLRCQPISPDQGESYETVSAFITADLKKYCLNWRYETISIFAQRLNEIYGLPSFFQWLHRILEKSVLYVSDPHCPPDLDNHIPLDSVPNAQIFIKYPMGGIEGYCQKLWTISTIPYLYLAAYESGVRIASLVQGDNQTIAVTKRVPSSWPYSLKKREASKAAQNYFVVLRQRLHDVGHHLKANETIVSSHFFVYSKGIYYDGLLVSQSLKSIARCVFWSETIVDETRAACSNIATTVAKSIERGYDRYLAYSLNILKIFQQILISLNFTINTTMTQDVVAPIIENGDLLIRMALLPAPIGGLNYLNMSRLFVRNIGDPVTSSIADLKRMIDAGLMPEETLHQVMTQTPGESSYLDWASDPYSANLPCVQSITRLLKNITARYILISSPNPMLRGLFHEGSRDEDEELASFLMDRHIIVPRAAHEILDHSITGAREAIAGMLDTTKGLIRTSMRRGGLTPRVLARLSNYDYEQFRSGITLLTKKGQCYLIDKDSCSVQLAIALRSHMWARLARGRPIYGLEVPDILESMNGYLIKRHESCAICETGSSH--YGWFFVPAGCQLDDVSRETSALRVPYVGSTTEERTDMKLAFVRSPSRSLKSAVRIATVYSWAYGDDEKSWSEAWMLARQRANITLDELRMITPVSTSTNLAHRLRDRSTQVKYSGTSLVRVARYTTISNDNLSFVISEKKVDTNFIYQQGMLLGLGILENLFRLEATTGVSNTVLHLHVETECCVVPMVDHPRIPSLRNIKVTDELCTNPLIYDRSPIIEHDATRLYSQSHRRHL--------VEFVTWSTSQLYHILAKSTAMSMIELITRFEKDHMNEIAALIGDDDINSFITEFLLVEPRLFIVYLGQCAAINWAFDIHYHRPSGKYQMGELLYSLLSRMSKGVYKIFTNALSHPKVYKKFWRSGVIEPIHGPSLDTQNLHVTVCDMIYGSYVTYLDLLLNDELDDYPYLLCESDEDVVTDRFDNIQAKHLCVLADVYCSSKRCPSIIGMSPIEKCTILTHYIKGESVQSPSGTSWNIDPLVVDHYSCSLTYLRRGSIKQIRLRVDPGFVFEALTDVD------FKQPRKAKLDISVVGLTDFSPPCDNVGDF----------LGTINTLRHNLPVTGTGVS-NYEVHAYRRIGLNSSACYKAVEVSTLIKPSLEVGEHGLFLGEGSGSMLAAYKEVLKLANCYYNSGVTAEGRAGQREISPYPSEMSLVENQ----MGIERSVKVLFNGKPEVTWVGTTDCYKYIISNIQTSSLGFIHSDIETLPTKDAVEKLEEFASILSLSLILGKIGSITVVKIMPISGDFTQGFIAYAIQYFRESLLAYPRYSNFISTECYFIMIGLKANRLINPEAIKQSIIRAGVRTAPGLVSHILSEKQKGCIQS--------------------------------------FLGDPYIQGDFNKHLKSLTPIEKILVNCGLSINGTKVCRDLIHHDIASGPDGLMSSTIILYREL------AHFKDNIRSQHGMFHPYPVLANSRQRELILRIAKKFWGYVLLYSDDPAL--IRQTIKNLKRNHLTFDLHSNPFIKGLSKAEKLLVRTSSLRREWLFTLDTKEVKEWFKLVG------------
>MK991799/Small_ruminant_morbillivirus_isolate_SRMV/Ethiopia/2014_complete_genome/Peste_des_petits_ruminants_virus/Morbillivirus/goat/Ethiopia/2014_translation
------------------HSSQWFETFLFWFTIKTEMRSMIKEQS--HICHKKRYNPIFVSGDAFQVLVSRDLVVII----------DKNTQYVFYLTFELVLMYCDVIEGRLMTETAMAIDQRYSELLSRVRYLWDLIDGFFPTLGNTTYQIVALLEPLSLAYLQLQDVTLELRGAFLDHCFKELYEILEHCGIDTEGTYNSITEGMDYVFITHDIHLTGEIFSFFRSFGHPRLEAVTAAENVRKHMNQPKVISYETMMKGHAVFCGIIINGFRDRHGGSWPPVALPEHASAAIRNAQASGEGLTHDLCIDNWKSFVGFKFGCFMPLSLDSDLTMYLKDKALAALKNEWDSVYPKEYLRYNPPRGTESRRLVEVFLNDSSFDPYNMIMYVVNGSYLKDPEFNLSYSLKEKEIKETGRLFAKMTYKMRACQVIAENLISNGVGKYFRDNGMAKDEHDLTKALHTLAVSGVPKNNKDNH------------------------------------------------------------------------------------------------------------------------------------------------------RGGPPRRTTSRDVRSSQDTKTQNRDKVQGGPMYNYLRCQPISPDQGESYETVSAFITADLKKYCLNWRYETISIFAQRLNEIYGLPSFFQWLHRILEKSVLYVSDPHCPPDLDNHIPLDNVPNAQIFIKYPMGGIEGYCQKLWTISTIPYLYLAAYESGVRIASLVQGDNQTIAVTKRVPSSWPYSLKKREASKAAQNYFVVLRQRLHDVGHHLKANETIVSSHFFVYSKGIYYDGLLVSQSLKSIARCVFWSETIVDETRAACSNIATTVAKSIERGYDRYLAYSLNILKIFQQILISLNFTINTTMTQDVVAPIIENGDLLIRMALLPAPIGGLNYLNMSRLFVRNIGDPVTSSIADLKRMIDAGLMPEETLHQVMTQTPGESSYLDWASDPYSANLPCVQSITRLLKNITARYILISSPNPMLRGLFHEGSRDEDEELASFLMDRHIIVPRAAHEILDHSITGAREAIAGMLDTTKGLIRTSMRRGGLTPRVLARLSNYDYEQFRSGITLLTKKGQCYLIDKDSCSVQLAIALRSHMWARLARGRPIYGLEVPDILESMTGYLIKRHESCAICETGSSH--YGWFFVPAGCQLDDVSRETSALRVPYVGSTTEERTDMKLAFVRSPSRSLKSAVRIATVYSWAYGDDEKSWREAWMLASQRANITLDELRMITPVSTSTNLAHRLRDRSTQVKYSGTSLVRVARYTTISNDNLSFVISEKKVDTNFIYQQGMLLGLGILENLFRLEATTGVSNTVLHLHVETECCVVPMVDHPRIPSLRNIKVTDELCTNPLIYDRSPIIEHDATRLYSQSHRRHL--------VEFVTWSTSQLYHILAKSTAMSMIELITRFEKDHMNEIAALIGDDDINSFITEFLLVEPRLFIVYLGQCAAINWAFDIHYHRPSGKYQMGELLYSMLSRMSKGVYKIFTNALSHPKVYKKFWRSGVIEPIHGPSLDTQNLHVTVCDMIYGSYVTYLDLLLNDELDDYPYLLCESDEDVVTDRFDNIQAKHLCVLADVYCSSKRCPSIIGMSPIEKCTILTHYIKGESVQSPSGTSWNIDPLVVDHYSCSLTYLRRGSIKQIRLRVDPGFVFEALIDVD------FKQPRKAKLDISVVGLTDFSPPCDNVGDF----------LGTINTLRHNLPVTGTGVS-NYEVHAYRRIGLNSSACYKAVEISTLIKPSLEVGEHGLFLGEGSGSMLAAYKEVLKLANCYYNSGVTAEGRAGQREISPYPSEMSLVENQ----MGIERSVKVLFNGKPEVTWVGTTDCYKYIISNIRTSSLGFIHSDNETLPTKDAVEKLEEFASILSLSLILGKIGSITVVKIMPISGDFTQGFIAYAIQYFRESLLAYPRYSNFISTECYLIMIGLKANRLINPEAIKQGIIRAGVRTAPGLVSHILSEKQKGCIQS--------------------------------------FLGDPYIQGDFNKHLKSLTPIEKILVNCGLSINGTKICRDLIHHDIASGPDGLMSSTIILYREL------VHFKDNIRSQHGMFHPYPVLANSRQRELILRIAKKFWGYVLLYSDDPAL--IRQIIKNLKRNHLTFDLHSNPFIKGLSKAEKLLVRTSSLRREWLFTLDTKEVKEWFKLVG------------
>MK991800/Small_ruminant_morbillivirus_isolate_SRMV/Ethiopia/2017_complete_genome/Peste_des_petits_ruminants_virus/Morbillivirus/goat/Ethiopia/2017_translation
------------------HSSQWFETFLFWFTIKTEMRSMIKEQS--HICHKKRYNPIFVSGDAFEVLVSRDLVVII----------DKNTQYVFYLTFELVLMYCDVIEGRLMTETAMAIDQRYSELLSRVRYLWDLIDGFFPTLGNTTYQIVALLEPLSLAYLQLQDVTLELRGAFLDHCFKELYEILEHCGIDTEGTYNSITEGMDYVFITHDIHLTGEIFSFFRSFGHPRLEAVTAAENVRKHMNQPKVISYETMMKGHAVFCGIIINGYRDRHGGSWPPVALPEHASAAIRNAQASGEGLTHDLCIDNWKSFVGFKFGCFMPLSLDSDLTMYLKDKALAALKNEWDSVYPKEYLRYNPPRGTESRRLVEVFLNDSSFDPYNMIMYVVNGSYLKDPEFNLSYSLKEKEIKETGRLFAKMTYKMRACQVIAENLISNGVGKYFRDNGMAKDEHDLTKALHTLAVSGVPKNNKDNH------------------------------------------------------------------------------------------------------------------------------------------------------RGGPPRKTTSRDVRSSQDTKTQNRDKVQGGPMYNYLRCQPISPDQGESYETVSAFITADLKKYCLNWRYETISIFAQRLNEIYGLPSFFQWLHRILEKSVLYVSDPHCPPDLDNHIPLDSVPNAQIFIKYPMGGIEGYCQKLWTISTIPYLYLAAYESGVRIASLVQGDNQTIAVTKRVPSSWPYSLKKREASKAAQNYFVVLRQRLHDVGHHLKANETIVSSHFFVYSKGIYYDGLLVSQSLKSIARCVFWSETIVDETRAACSNIATTVAKSIERGYDRYLAYSLNILKIFQQILISLNFTINTTMTQDVVAPIIENGDLLIRMALLPAPIGGLNYLNMSRLFVRNIGDPVTSSIADLKRMIDAGLMPEETLHQVMTQTPGESSYLDWASDPYSANLPCVQSITRLLKNITARYILISSPNPMLRGLFHEGSRDEDEELASFLMDRHIIVPRAAHEILDHSITGAREAIAGMLDTTKGLIRTSMRRGGLTPRVLARLSNYDYEQFRSGITLLTKKGQCYLIDKDSCSVQLAIALRSHMWARLARGRPIYGLEVPDILESMTGYLIKRHESCAICETGSSH--YGWFFVPAGCQLDDVSRETSALRVPYVGSTTEERTDMKLAFVRSPSRSLKSAVRIATVYSWAYGDDEKSWSEAWMLASQRANITLDELRMITPVSTSTNLAHRLRDRSTQVKYSGTSLVRVARYTTISNDNLSFVISEKKVDTNFIYQQGMLLGLGILENLFRLEATTGVSNTVLHLHVETECCVVPMVDHPRIPSLRNIKVTDELCTNPLIYDRSPIIEHDATRLYSQSHRRHL--------VEFVTWSTSQLYHILAKSTAMSMIELITRFEKDHMNEIAALIGDDDINSFITEFLLVEPRLFIVCLGQCAAINWAFDIHYHRPSGKYQMGELLYSLLSRMSKGVYKIFTNALSHPKVYKKFWRSGVIEPIHGPSLDTQNLHVTVCDMIYGSYVTYLDLLLNDELDDYPYLLCESDEDVVTDRFDNIQAKHLCVLADVYCNSKRCPSIIGMSPIEKCTILTHYIKGESVQSPSGTSWNIDPLVVDHYSCSLTYLRRGSIKQIRLRVDPGFVFEALIDVD------FKHPSKAKLDISVVGLTDFSPPCDNVGDF----------LGTINTLRHNLPVTGTGVS-NYEVHAYRRIGLNSSACYKAVEISTLIKPSLEVGEHGLFLGEGSGSMLAAYKEVLKLANCYYNSGVTAEGRAGQREISPYPSEMSLVENQ----MGIERSVKVLFNGKPEVTWVGTTDCYKYIISNIQTSSLGFIHSDIETLPTKDAVEKLEEFASILSLSLILGKIGSITVVKTMPISGDFTQGFIAYAIQYFRESLLAYPRYSNFISTECYLIMIGLKANRLINPEAIKQSIIRAGVRTAPGLVSHILSEKQKGCIQS--------------------------------------FLGDPYIQGDFNKHLKSLTPIEKILVNCGLSINGTKICRDLIHHDIASGPDGLMSSTIILYREL------AHFKDNIRSQHGMFHPYPVLANSRQRELILRIAKKFWGYVLLYSDDPAL--IRQTIKNLKRNHLTFDLHSNPFIKGLSKAEKLLVRTSSLRREWLFTLDTKEVKEWFKLVG------------
>MN121838/Small_ruminant_morbillivirus_isolate_ChinaGS2018_complete_genome/Peste_des_petits_ruminants_virus/Morbillivirus/Procapra_przewalskii;_sex:_male/China/2018_translation
------------------HSSQWFETFLFWFTIKTEMRSMIKEQS--HICHKRRYNPTFVSGDAFEVLVSRDLVVII----------DKNTQYVFYLTFELVLMYCDVIEGRLMTETAMAIDQRYSELLSRVRYLWDLIDGFFPTLGNTTYQIVALLEPLSLAYLQLQDVTLELRGAFLDHCFKELYEILEHCGIDTAGTYNSITEGLDYVFITHDIHLTGEIFSFFRSFGHPRLEAVTAAENVRKHMNQPKVISYETMMKGHAVFCGIIINGFRDRHGGSWPPVALPEHASAAIRNAQASGEGLTHDLCIDNWKSFVGFKFGCFMPLSLDSDLTMYLKDKALAALKNEWDSVYPKEYLRYNPPRGTESRRLVEVFLNDSSFDPYNMIMYVVNGSYLKDPEFNLSYSLKEKEIKETGRLFAKMTYKMRACQVIAENLISNGVGKYFRDNGMAKDEHDLTKALHTLAVSGVPKNNKDNH------------------------------------------------------------------------------------------------------------------------------------------------------RGGPPRRTTNRGVRSSQGTKTQDRDKVQGGPMYNYLRCQPISPDQGESYETVSAFITADLKKYCLNWRYETISIFAQRLNEIYGLPSFFQWLHRILEKSVLYVSDPHCPPDLDNHIPLDSVPNAQIFIKYPMGGIEGYCQKLWTISTIPYLYLAAYESGVRIASLVQGDNQTIAVTKRVPSSWPYSLKKREASKAAQNYFVVLRQRLHDVGHHLKANETIVSSHFFVYSKGIYYDGLLVSQSLKSIARCVFWSETIVDETRAACSNIATTVAKSIERGYDRYLAYSLNILKIFQQILISLNFTINTTMTQDVVAPIIENGDLLIRMALLPAPIGGLNYLNMSRLFVRNIGDPVTSSIADLKRMIDAGLMPEETLHQVMTQTPGESSYLDWASDPYSANLPCVQSITRLLKNITARYILISSPNPMLRGLFHEGSRDEDEELASFLMDRHIIVPRAAHEILDHSITGAREAIAGMLDTTKGLIRTSMKRGGLTPRVLARLSNYDYEQFRSGITLLTKKGQCYLIDKDSCSVQLAIALRGHMWAKLARGRPIYGLEVPDVLESMNGYLIKRHESCAICETGSSH--YGWFFVPAGCQLDDVSRETSALRVPYVGSTTEERTDMKLAFVRSPSRSLKSAVRIATVYSWAYGDDEKSWSEAWMLARQRANITLDELRMITPVSTSTNLAHRLRDRSTQVKYSGTSLVRVARYTTISNDNLSFVISEKKVDTNFIYQQGMLLGLGILENLFRLEATTGVSNTVLHLHVETECCVVPMVDHPRIPSLRNIKVTDELCTNPLIYDRSPIIEHDATRLYSQSHRRHL--------VEFVTWSTSQLYHILAKSTAMSMIELITRFEKDHMNEIAALIGDDDINSFITEFLLVEPRLFIVYLGQCAAINWAFDIHYHRPSGKYQMGELLYSLLSRMSKGVYKIFTNALSHPKVYKKFWRSGIIEPIHGPSLDTQNLHVTVCDMIYGSYVTYLDLLLNDELDDYPYLLCESDEDVVTDRFDNIQAKHLCVLADVYCSSKRCPSIIGMSPIEKCTILTHYIKGESVQSPSGTTWNTDPLVVDHYSCSLTYLRRGSIKQIRLRVDPGFVFEALTDVD------FKQPRKAKLDISVVGLTDFSPPYDNVGDF----------LGTINTLRHDLPVTGTGVS-NYEVHAYRRIGLNSSACYKAVEISTLIKPSLEVGEHGLFLGEGSGSMLAAYKEVLKLANCYYNSGVTAEGRAGQREISPYPSEMSLVENQ----MGIERSVKVLFNGKPEVTWVGTTDCYKYIISNIQTSSLGFIHSDIETLPTKDAVEKLEEFASILSLSLILGKIGSITVVKIMPISGDFTQGFIAYAIQYFRESLLAYPRYSNFISTECYLIMIGLKANRLINPEAIKQSIIRAGVRTAPGLVSHVLSEKQKGCIQS--------------------------------------FLGDPYIQGDFNKHLKSLTSIEKILVNCGLSINGIKICRDLIHHDIASGPDGLMSSTIILYREL------AHFKDNIRSQHGMFHPYPVLANSRQRELILRIAKKFWGYVLLYSDDPAL--IRQTIKNLKRNHLTFDLHSNPFIKGLSKAEKLLVRTSSLRREWLFTLETKEVKEWFKLVG------------
>MN369542/Small_ruminant_morbillivirus_strain_SMRV/UAE/2018/V135/Dubai_complete_genome/Peste_des_petits_ruminants_virus/Morbillivirus/Gazella_gazella_(mountain_gazelle)/United_Arab_Emirates/2018_translation
------------------HSSQWFETFLFWFTIKTEMRSMIKEQS--HICHKRRYNPIFVSGDAFEVLVSRDLVVII----------DKNTQYVFYLTFELVLMYCDVIEGRLMTETAMAIDQRYSELLSRVRYLWDLIDGFFPTLGNTTYQIVALLEPLSLAYLQLQDVTLELRGAFLDHCFKELYEILEHCGIDTEGTYNSITEGLDYVFITHDIHLTGEIFSFFRSFGHPRLEAVTAAENVRKHMNQPKVISYETMMKGHAVFCGIIINGFRDRHGGSWPPVALPEHASAAIRNAQASGEGLTHDLCIDNWKSFVGFKFGCFMPLSLDSDLTMYLKDKALAALKNEWDSVYPKEYLRYNPPRGTESRRLVEVFLNDSSFDPYNMIMYVVNGSYLKDPEFNLSYSLKEKEIKETGRLFAKMTYKMRACQVIAENLISNGVGKYFRDNGMAKDEHDLTKALHTLAVSGVPKNNKDNH------------------------------------------------------------------------------------------------------------------------------------------------------RGGPPRRTTTREVRSSQDTRTQNRDKVQGGPMYNYLQCQPISPDQGESYETVSAFITADLKKYCLNWRYETISIFAQRLNEIYGLPSFFQWLHRILEKSVLYVSDPHCPPDLDNHIPLDSVPNAQIFIKYPMGGIEGYCQKLWTISTIPYLYLAAYESGVRIASLVQGDNQTIAVTKRVPSSWPYSLKKREASKAAQNYFVVLRQRLHDVGHHLKANETIVSSHFFVYSKGIYYDGLLVSQSLKSIARCVFWSETIVDETRAACSNIATTVAKSIERGYDRYLAYSLNILKIFQQILISLNFTINTTMTQDVVAPIVENGDLLIRMALLPAPIGGLNYLNMSRLFVRNIGDPVTSSIADLKRMIDAGLMPEETLHQVMTQTPGESSYLDWASDPYSANLPCVQSITRLLKNITARYILISSPNPMLKGLFHEGSRDEDEELASFLMDRHIIVPRAAHEILDHSITGAREAIAGMLDTTKGLIRTSMKRGGLTPRVLARLSNYDYEQFRSGITLLTKKGQCYLIDKDSCSVQLAIALRSHMWARLARGRPIYGLEVPDILESMNGYLIKRHESCAICETGSSH--YGWFFVPAGCQLDDVSRETSALRVPYVGSTTEERTDMKLAFVRSPSRSLKSAVRIATVYSWAYGDDEKSWSEAWMLARQRANITLDELRMVTPVSTSTNLAHRLRDRSTQVKYSGTSLVRVARYTTISNDNLSFVISEKKVDTNFIYQQGMLLGLGILENLFRLEATTGVSNTVLHLHVETECCVVPMVDHPRIPSLRNIKVTDELCTNPLIYDKSPIIEHDATRLYSQSHRRHL--------VEFVTWSTSQLYHILAKSTAMSMIELITRFEKDHMNEIAALIGDDDINSFITEFLLVEPRLFIVYLGQCAAINWAFDIHYHRPSGKYQMGELLYSLLSRMSKGVYKIFTNALSHPKVYKKFWRSGVIEPIHGPSLDTQNLHVTVCDMIYGSYVTYLDLLLNDELDDYPYLLCESDEDVVTDRFDNIQAKHLCVLADVYCSSKRCPSIIGMSPIEKCTILTHYIKGESVQSPSGTSWNTDPLVVDHYSCSLTYLRRGSIKQIRLRVDPGFVFEALTDVD------FKQPRKAKLDISVVGLTDFSPPCDNVGDF----------LGTINTLRHNLPVTGTGVS-NYEVHAYRRIGLNSSACYKAVEISTLIKPSLEVGEHGLFLGEGSGSMLAAYKEVLKLANCYYNSGVTAEGRAGQREISPYPSEMSLVENQ----MGVERSVKVLFNGKPEVTWVGTTDCYKYIISNIQTSSLGFIHSDIETLPTKDAVEKLEEFASILSLSLILGKIGSITVVKIMPISGDFTQGFIAYAIQYFRESLLAYPRYSNFISTECYLIMIGLKANRLINPEAIKQSIIRAGVRTAPGLVSHILSEKQKGCIQS--------------------------------------FLGAPYIQGDFNKHLKSLTPIEKILVNCGLSINGTKICRDLIHHDIASGPDGLMSSTIILYREL------AHFKDNIRSQHGMFHPYPVLANSRQRELILRIAKKFWGYVLLYSDDPAL--IRQTIKNLKRNHLTFDLHSNPFIKGLSKAEKLLVRTSSLRREWLFTFDTKEVKEWFKLVG------------
>MN369543/Small_ruminant_morbillivirus_strain_SMRV/IND/2013/V2425/Shahjadpur_partial_genome/Peste_des_petits_ruminants_virus/Morbillivirus/goat/India/2013_translation
------------------HSSQWFETFLFWFTIKTEMRSMIKEQS--HICHKRRYNPIFVSGDAFEVLVSRDLVVII----------DKNTQYVFYLTFELVLMYCDVIEGRLMTETAMAIDQRYSELLSRVRYLWDLIDGFFPTLGNTTYQIVALLEPLSLAYLQLQDVTLELRGAFLDHCFKELYEILEHCGIDIEGTYNSITEGLDYVFITHDIHLTGEIFSFFRSFGHPRLEAVTAAENVRKHMNQPKVISYETMMKGHAVFCGIIINGFRDRHGGSWPPVALPEHASAAIRNAQASGEGLTHDLCIDNWKSFVGFKFGCFMPLSLDSDLTMYLKDKALAALKNEWDSVYPKEYLRYNPPRGTESRRLVEVFLNDSSFDPYNMIMYVVNGSYLKDPEFNLSYSLKEKEIKETGRLFAKMTYKMRACQVIAENLISNGVGKYFRDNGMAKDEHDLTKALHTLAVSGVPKNNKDNH------------------------------------------------------------------------------------------------------------------------------------------------------RGGPPRRTTTREVRSSQDTRTQNRDKVQGGPMYNYLQCQPISPDQGESYETVSAFITADLKKYCLNWRYETISIFAQRLNEIYGLPSFFQWLHRILEKSVLYVSDPHCPPDLDNHIPLDSVPNAQIFIKYPMGGIEGYCQKLWTISTIPYLYLAAYESGVRIASLVQGDNQTIAVTKRVPSSWPYSLKKREASKAAQNYFVVLRQRLHDVGHHLKANETIVSSHFFVYSKGIYYDGLLVSQSLKSIARCVFWSETIVDETRAACSNIATTVAKSIERGYDRYLAYSLNILKIFQQILISLNFTINTTMTQDVVAPIVENGDLLIRMALLPAPIGGLNYLNMSRLFVRNIGDPVTSSIADLKRMIDAGLMPEETLHQVMTQTPGESSYLDWASDPYSANLPCVQSITRLLKNITARYILISSPNPMLKGLFHEGSRDEDEELASFLMDRHIIVPRAAHEILDHSITGAREAIAGMLDTTKGLIRTSMKRGGLTPRVLARLSNYDYEQFRSGITLLTKKGQCYLIDKDSCSVQLAIALRSHMWARLARGRPIYGLEVPDILESMNGYLIKRHESCAICETGSSH--YGWFFVPAGCQLDDVSRETSALRVPYVGSTTEERTDMKLAFVRSPSRSLKSAVRIATVYSWAYGDDEKSWSEAWMLARQRANITLDELRMITPVSTSTNLAHRLRDRSTQVKYSGTSLVRVARYTTISNDNLSFVISEKKVDTNFIYQQGMLLGLGILENLFRLEATTGVSNTVLHLHVETECCVVPMVDHPRIPSLRNIKVTDELCTNPLIYDRSPIIEHDATRLYSQSHRRHL--------VEFVTWSTSQLYHILAKSTAMSMIELITRFEKDHMNEIAALIGDDDINSFITEFLLVEPRLFIVYLGQCAAINWAFDIHYHRPSGKYQMGELLYSLLSRMSKGVYKIFTNALSHPKVYKKFWRSGVIEPIHGPSLDTQNLHVTVCDMIYGSYVTYLDLLLNDELDDYPYLLCESDEDVVTDRFDNIQAKHLCVLADVYCSSKRCPSIIGMSPIEKCTILTHYIKGESVQSPSGTSWNTDPLVVDHYSCSLTYLRRGSIKQIRLRVDPGFVFEALTDVD------FKQPRKAKLDISVVGLTDFSPPCDNVGDF----------LGTINTLRHNLPVTGTGVS-NYEVHAYRRIGLNSSACYKAVEISTLIKPSLEVGEHGLFLGEGSGSMLAAYKEVLKLANCYYNSGVTAEGRAGQREISPYPSEMSLVENQ----MGIERSVKGWFNGKPEGTRVGTTDCYKYIISNIQTSSLGFIHSDIETLPTKDAVEKLEEFASILSLSLILGKIGSITVVKIMPISGDFTQGFIAYAIQYFRESLLAYPRYSNFISTECYLIMIGLKANRLINPEAIKQSIIRAGVRTAPGLVSHILSEKQKGCIQS--------------------------------------FLGDPYIQGDFNKHLKSLTPIEKILVNCGLSINGTKICRDLIHHDIASGPDGLMSSTIILYREL------AHFKDNIRSQHGMFHPYPVLANSRQRELILRIAKKFWGYVLLYSDDPAL--IRQTIKNLKRNHLTFDLHSNPFIKGLPKAEKLLVRTSSLRREWLFTLDTKEVKEWFKLVG------------
>MN657232/Peste_des_petits_ruminants_virus_isolate_Turkey/Central_Anatolia/2018_complete_genome/Peste_des_petits_ruminants_virus/Morbillivirus/Ovis_aries/Turkey/2018_translation
------------------HSSQWFETFLFWFTIKTEMRSMIKEQS--HICHKRRYNPVFVSGDAFEVLVSRDLVVII----------DKNTQYVFYLTFELVLMYCDVIEGRLMTETAMAIDQRYSELLSRVRYLWDLIDGFFPTLGNTTYQVVALLEPLSLAYLQLQDVTLELRGAFLDHCFKELYEILEHCGIDTEGTYNSITEGLDYVFITHDIHLTGEIFSFFRSFGHPRLEAVTAAENVRKHMNQPKVISYETMMKGHAVFCGIIINGFRDRHGGSWPPVVLPEHASAAIRNAQASGEGLTHDLCIDNWKSFVGFKFGCFMPLSLDSDLTMYLKDKALAALKNEWDSVYPKEYLRYNPPRGTESRRLVEVFLNDSSFDPYNMIMYVVNGSYLKDPEFNLSYSLKEKEIKETGRLFAKMTYRMRACQVIAENLISNGVGKYFRDNGMAKDEHDLTKALHTLAVSGVPKNNKDNH------------------------------------------------------------------------------------------------------------------------------------------------------RGGPPRRTTSREMRSSQDTKTQNRDKVHGGPMYNYLRCQPINPDQGESYETVSAFITADLKKYCLNWRYETISIFAQRLNEIYGLPSFFQWLHRILEKSVLYVSDPHCPPDLDNHIPLDSVPNAQIFIKYPMGGIEGYCQKLWTISTIPYLYLAAYESGVRIASLVQGDNQTIAVTKRVPSSWPYSLKKREASKAAQNYFVVLRQRLHDVGHHLKANETIVSSHFFVYSKGIYYDGLLVSQSLKSIARCVFWSETIVDETRAACSNIATTVAKSIERGYDRYLAYSLNILKIFQQILISLNFTINTTMTQDVVAPIIENGDLLIRMALLPAPIGGLNYLNMSRLFVRNIGDPVTSSIADLKRMINAGLMPEETLHQVMTQTPGESSYLDWASDPYSANLPCVQSITRLLKNITARYILISSPNPMLKGLFHEGSRDEDEELASFLMDRHIIVPRAAHEILDHSITGAREAIAGMLDTTKGLIRTSMKRGGLTPRVLARLSNYDYEQFRSGITLLTKKGQCYLIDKDSCSVQLAIALRSHMWARLARGRPIYGLEVPDILESMNGYLIKRHESCAICETGSSH--YGWFFVPAXCQLDDVSRETSALRVPYVGSTTEERTDMKLAFVRSPSRSLKSAVRIATVYSWAYGDDEKSWGEAWMLARQRANITLDELRMITPVSTSTNLAHRLRDRSTQVKYSGTSLVRVARYTTISNDNLSFVISEKKVDTNFIYQQGMLLGLGILENLFRLEATTGVSNTVLHLHVETECCVVPMVDHPRIPSLRNIKVTDELCTNPLIYDRSPIIEHDATRLYSQSHRRHL--------VEFVTWSTSQLYHILAKSTAMSMIELITRFEKDHMNEIAALIGDDDINSFITEFLLVEPRLFIVYLGQCAAINWAFDIHYHRPSGKHQMGELLYSLLSRMSKGVYKIFTNALSHPKVYKKFWRSGVIEPIHGPSLDTQNLHITVCDMIYGSYVTYLDLLLNDELDDYPYLLCESDEDVVTDRFDNIQAKHLCVLADVYCSSKRCPSIIGMSPIEKCTILTHYIKGESVQSPSGTSWNTDPLVVDHYSCSLTYLRRGSIKQIRLRVDPGFVFEALTDVD------FKQPRKAKLDISVVGLADFSPPCDNVGDF----------LGTINTLRHNLPVTGTGVS-NYEVHAYRRIGLNSSACYKAVEISTLIKPSLEVGEHGLFLGEGSGSMLAAYKEVLKLANCYYNSGVTAEGRAGQREISPYPSEMSLVENQ----MGIERSVKVLFNGKPEVTWVGTTDCYKYIISNIQTSSLGFIHSDIETLPTKDAVEKLEEFASILSLSLILGKIGSITVVKIMPISGDFTQGFIAYAIQYFRESLLAYPRYSNFISTECYLVMIGLKANRLINPEAIKQSIIRAGVRTAPGLVSHILSEKQKGCIQS--------------------------------------FLGDPYIQGDFNKHLKSLTPIEKILVNCGLSINGTKICRDLIHHDIASGPDGLMSSTIILYREL------AHFKDNIRSQHGMFHPYPVLANSRQRELILRIAKKFWGYVLLYSDDPAL--IRQTIKNLKRNHLTFDLHSNPFIKGLSKAEKLLVRTSSLRREWLFTLDTKEVKEWFKLVG------------
>X74443/Peste-des-petits-ruminants_virus_complete_genome/Peste_des_petits_ruminants_virus/Morbillivirus/NA/Nigeria/NA_translation
------------------HSSQWFETFLFWFTIKTEMRSMIKEQS--HICHKRRYNPIFVSGDAFEVLVSRDLVVII----------DKNTQYVFYLTFELVLMYCDVIEGRLMTETAMAIDQRYSELLNRVRYLWDLIDGFFPTLGNTTYQVVALLEPLSLAYLQLQDVTLELRGAFLDHCFKELYEILEHCGIDTEGTYNSITEGLDYVFITHDIHLTGEIFSFFRSFGHPRLEAVTAAENVRKHMNQPKVISYETMMKGHAVFCGIIINGFRDRHGGSWPPVALPEHASAAIRNAQASGEGLTHDLCIDNWKSFVGFRFGCFMPLSLDSDLTMYLKDKALAALKNEWDSVYPKEYLRYNPPRGTESRRLVEVFLNDSSFDPYNMIMYVVNGSYLKDPEFNLSYSLKEKEIKETGRLFAKMTYKMRACQVIAENLISNGVGKYFRDNGMAKDEHDLTKALHTLAVSGVPKNNKDNH------------------------------------------------------------------------------------------------------------------------------------------------------RGGPPRRTTSREMRSSQDINTQNRDKIQGGPMYNYLRCQPTGPDQGESYETVSAFITADLKKYCLNWRYETISIFAQRLNEIYGLPSFFQWLHRVLEKSVLYVSDPHCPPDLDDHIPLDSVPNAQIFIKYPMGGVEGYCQKLWTISTIPYLYLAAYESGVRIASLVQGDNQTIAVTKRVPSSWPYSLKKREASKAAQNYFVVLRQRLHDVGHHLKANETIVSSHFFVYSKGIYYDGLLVSQSLKSIARCVFWSETIVDETRAACSNIATTIAKSIERGYDRYLAYSLNILKIFQQILISLDFTINTTMTQDVVAPIIENGDLLIRMALLPAPIGGLNYLNMSRLFVRNIGDPVTSSIADLKRMIAAGLMPEETLHQVMTQTPGESSYLDWASDPYSANLTCVQSITRLLKNITARYILISSPNPMLKGLFHEGSRDEDEELASFLMDRHIIVPRAAHEILDHSITGAREAIAGMLDTTKGLIRTSMKRGGLTPRVLARLSNYDYEQFRSGITLLTKKGQCYLIDKDSCSVQLAIALRDHMWARLARGRPIYGLEVPDILESMNGYLIKRHESCAICETGSSH--YGWFFVPAGCQLDDVSRETSALRVPYVGSTTEERTDMKLAFVRSPSRALKSAVRIATVYSWAYGDDEKSWSEAWMLARQRADITLDELRMITPVSTSTNLAHRLRDRSTQVKYSGTSLVRVARYTTISNDNLSFVISEKKVDTNFIYQQGMLLGLGILENLFRLEATTGVSNTVLHLHVETECCVVPMVDHPRIPSLRNIKVTNELCTNPLIYDRSPIIEHDATRLYSQSHRRHL--------VEFVTWSTSQLYHILAKSTAMSMIELITRFEKDHMNEIAALIGDDDINSFITEFLLVEPRLFIVYLGQCAAINWAFDIHYHRPSGKYQMGELLYSLLSRMSKGVYKIFTNALSHPKVYKKFWRSGVIEPIHGPSLDTQNLHVTVCDMIYGSYVTYLDLLLNDELDDYPYLLCESDEDVVTDRFDNIQAKHLCVLADVYCSSKRCPSIIGMSPIEKCTILTHYIKGESVQSPSGISWNTDPLVVDHYSCSLTYLRRGSIKQIRLRVDPGFVFEALTDID------FKQPRKAKLDVSVVGLTDFSPPWDNVGDF----------LGTINTLRHNLPVTGTGVS-NYEVHAYRRIGLNSSACYKAVEISTLIKSSLEVGENGLFLGEGSGSMLAAYKEVLKLANCYYNSGVTAEGRAGQREISPYPSEMSLVENQ----MGIERSVKVLFNGKPEVTWVGTTDCYKYIISNIQTSSLGFIHSDIETLPTKDAVEKLEEFASILSLSLILGKIGSITVVKIMPISGDFTQGFIAYAIQYFRESLLAYPRYSNFISTECYLIMIGLKANRLINPEAIKQSIIRVGTRTAPGLVSHILSEKQKGCIQS--------------------------------------FLGDPYIQGDFNKHLKALTPIEKILVNCGLSINGTKICRDLIHHDIASGPDGLMSSTIILYREL------AHFKDNIRSQHGMFHPYPVLASSRQRELILRIAKKFWGYVLLYSDDPAL--IKQTIKNLKRNHLTFDLHSNPFIKGLSKAEKLLVRTSSLRREWLFTLNTKEVKEWFKLVG------------
>MN632552/Rinderpest_morbillivirus_strain_Saudi/81_isolate_RPV001_complete_genome/Rinderpest_morbillivirus/Morbillivirus/cattle/Saudi_Arabia/1981_translation
------------------QSSQWFEPFLFWFTIKTEMRSTIKSSA--HTSHRRRYIPSFFTGDSFEILISRDLVAII----------HRELHHVYYLTFEMVLMYCDIIEGRLMTETAMVIDPRYTELLERVRYMWKLIDGFFPTLGNPTYQVVALLEPLSLAYLQLRDVTTELRGAFLNHCFTEIHEILNQNGVTNDNTYHEIIEGLDYIFITDDIHLTGEIFSFFRSFGHPRLEAITAADNVRKHMNQPKVIVYETLMKGHAIFCGIIINGYRDRHGGSWPPIHLPVHAANSIKNAQASGEGLTYEQCVDNWKSFAGVRFGCFMPLSLDSDLTMYLKDKALAALKREWDSAYPKEFLRYNPPKSTSSRRLVDVFLNDSTFDPYNMIMYVVSGDYLQDPDFNLSYSLKEKEIKETGRLFAKMTYKMRACQVIAENLISNGIGKYFRDNGMAKDEHDLTKALHTLAVSGVPKDFKDNY------------------------------------------------------------------------------------------------------------------------------------------------------RGGPRAKTFSPKKAHTGTGISRMSRNETNHQSSEQRGCNTSSPDQIESYETVSAFITADLKKYCLNWRYETISLFAQRLNEIYGLPSFFQWLHKRLERAVLYVSDPHCPPDLDNHVHLDNVPNDQIFIKYPMGGIEGYCQKLWTISTIPYLYLAAHESGVRIASLVQGDNQTIAVTKRVPSSWPYHLKKREAARVTREYFCLLRQRLHDIGHHLKANETIVSSHFFVYSKGIYYDGLLISQSLKSIARCVFWSETIVDETRAACSNIATTIAKSIERGFDRYLAYSLNILKVIQQILISLGFTINSTMTQDVVVPLLSNNDLLIRMALLPAPIGGMNYLNMSRLFVRNIGDPVTSSIADLKRMISASLMPEETLHQVMTQQPGDSSFLDWASDPYSANLVCIQSITRLLKNITARYVLINSPNPMLRGLFHDDSREEDEQLATFLMDRSVIVPRAAHEILDHSITGAREAIAGMLDTTKGLIRTSMRRGGLTTRVIARLSTYDYEQFRSGMVLLTSSKRNYLIDRDSCSVQLARALRSHMWARLARGRPIYGLEVPDVLESMRGHLIQRHATCILCDFGSSN--YGWFFVPSNCQLDDIDRETSALRVPYIGSTTDERTDMKLAFVKSPSRSLRSAVRIATVYSWAYGDDDKSWNEALKLAQQRAKVSLEELKMITPISTSTNLAHRLRDRSTQVKYSGTSLVRVARYTTISNDNLSFVISDKKVDTNFIYQQGMLLGLGVLETLFRLDKDTGPSNTVLHLHVETDCCVIPMVDHPRIPSLHELNFKRELCTNPLIYDSAPIIDRDATKLYTQSHRRHL--------VEFVTWSTSQLYHILAKSTALSMIDLVTKFEKDHMNEVSALIGDDDINSFITEFLLVEPRLFTVYLGQCTAINWAFDIHYHRPSGKYQMGELLTSFLARMSKSVFKVFVNALSHPKIYRKFWHSGIIEPIHGPSLDTQNLHITVCNMIYSCYMTYLDLLLNDELDEFTYLLCESDEDIVADRFDNIQARHLCVLSDLYCNPKGCPTIRGLQPVEKCAIMTKHIEAEAKLSPAGPSWNIDPIIIDHFSCSLTYLRRGSIKQIRLRVDPGFIFEALAETD------PQKPNLRHEQVIDMHINNFRPPYDNIAEL----------LGTINSNKHNLPILGTGVC-NYEVHAFRRIGLNSSACYKAVEISTLIKSSIDPGEDSLFLGEGSGSMLVTYKEILKLKKCFYNSGVSAESRSGQRELAPYPSEVSLVEHQ----LGVEKTVRVLFNGRPEVTWVGSIDCFNYIISNIQTSSLGLIHSDIETLPTKDITEKLEELSAILALALLLGKVGSVLVIKVMPVSGDYVQGFMNYVVPYYREILIIYPRYSNFISTEAYLVLLGLKANRLIDPERIKQQVVESGIRTIPGLVGHILSVKQFNCIQS--------------------------------------QVGPAITRGEINPILRKLTSIERILINCGLTVNGTKICSDIVHHDISSGSDGLLNSSIILLKEL------ARFRDNQRSQQGMFHAYPVLLSSRQRELISRVARKFWGYILLYSSDRRL--LSRLMSNLKSGYLLFDLHQNLFMKNLSKSEKQLIRAGGLKREWLFKLTTKEIKEWFKLIG------------
>MN632553/Rinderpest_morbillivirus_strain_Kenya/62/RGK1_isolate_RPV006_complete_genome/Rinderpest_morbillivirus/Morbillivirus/giraffe/Kenya/1962_translation
------------------QSSQWFEPFLFWFTIKTEMRSTIKSSV--HTSHRRRYVPSFFTGDSFEILISRDLVAIV----------HRKLHHVYYLTFEMVLMYCDIIEGRLMTETAMVIDPRYTELLERVRYMWKLIDGFFPALGNSTYQVVALLEPLSLAYLQLRDVTIELRGAFLNHCFTEIHGILNQNGVTDDNTYHGVIEALDYIFITDDIHLTGEIFSFFRSFGHPRLEAITAADNVRKHMNQPKVVVYETLMKGHAIFCGIIINGYRDRHGGSWPPVQLPMHAATSIRNAQASGEGLTYEQCVDNWKSFAGVRFGCFMPLSLDSDLTMYLKDKALAALKREWDSAYPKEFLRYDPPKSTSSRRLVDVFLNDSTFDPYNMIMYVVSGDYLRDPDFNLSYSLKEKEIKETGRLFAKMTYKMRACQVIAENLISNGIGKYFRDNGMAKDEHDLTKALHTLAVSGVPKDFKDDY------------------------------------------------------------------------------------------------------------------------------------------------------RGGPRARTFSPKKTHTGTGISRMSRNEANHRSSEQQGCNIDSPDQIETYETVSAFITADLKKYCLNWRYETISLFAQRLNEIYGLPSFFQWLHRRLERAVLYVSDPHCPPDLDNHGHLNNVPNDQIFIKYPMGGIEGYCQKLWTISTIPYLYLAAHESGVRIASLVQGDNQTIAVTKRVPSSWPYHLKKREAARVTREYFCLLRQRLHDIGHHLKANETIVSSHFFVYSKGIYYDGLLISQSLKSIARCVFWSETIVDETRAACSNIATTIAKSIERGFDRYLAYSLNILKVIQQILISLGFTINSTMTQDVVVPLLSNNDLLIRMALLPAPIGGMNYLNMSRLFVRNIGDPVTSSIADLKRMIGASLMPEETLHQVMTQQPGDSSFLDWASDPYSANLVCIQSITRLLKNITARYVLINSPNPMLRGLFHDDSKEEDEQLATFLMDRRIIVPRAAHEILDHSITGAREAIAGMLDTTKGLIRTSMRRGGLTTRVIARLSTYDYEQFRSGMVLLTGSKRNYLIDRDSCSVQLARALRSHMWARLARGRPIYGLEVPDVLESMRGHLIQRHASCILCDFGSSN--YGWFFVPSNCQLDDIDRETSALRVPYIGSTTDERTDMKLAFVKSPSRSLRSAVRIATVYSWAYGDDDKSWNEALKLAQQRAKVSLEELKMITPISTSTNLAHRLRDRSTQVKYSGTSLVRVARYTTISNDNLSFVISDKKVDTNFIYQQGMLLGLSVLETLFRLDKDTGPSNTVLHLHVETDCCVIPMVDHPRIPSLHELNFKRELCTNPLIYDSAPIIDRDATKLYTQSHRRHL--------VEFVTWSTSQLYHILAKSTALSMIDLVTKFEKDHMNEVSALIGDDDINSFITEFLLVEPRLFTVYLGQCTAINWAFDIHYHRPLGKYQMGELLTSFLARMSKSVFKVFVNALSHPKIYRKFWYSGIIEPIHGPSLDNQNLHVTVCNMIYNCYMTYLDLLLNDELDEFTYLLCESDEDIVADRFDNIQARHLCVLSDLYCNPRRCPTIRGLQPVEKCAIMTRHIEAEAKLSPAGPSWNIDPIVIDHFSCSLTYLRRGSIKQIRLRVDPGFIFEALTETD------PQKPNLQHDQVADMHISNFRPPYDNVAEL----------LGTINSSKHNLPILGTGIC-NYEVHAFRRIGLNSSACYKAVEISTLVKSSIDPGEASLFLGEGSGSMLVTYKEVLKLEKCYYNSGVSIESRSGQRELAPYPSEVSLVEHQ----LGVEKTVKVLFNGRPEVTWVGSVDCFNYIISNIQTSSLGLVHSDIETLPTKDVTEKLEELSAILALALLLGKVGSVLVMKVMPISGDYVQGFMSYAVSYYREVLIIYPRYSNFISTEAYLVLLGLKANRLIDPERIKQQVVESGIRTTPGLVGHILSVKQFNCIQS--------------------------------------QVGPAITRGEINPILRKLTSIERILINCGLTINGTKICSDIVHHDISSGSDGLLNSSIILLKEL------ARFRDNQRSQQGMFHAYPVLLSSRQRELISRVARKFWGYILLYSNDRRL--LSRLMSNLRSGYLLFDLHQNLLMKNLSKSEKQLIRTGGLKREWLFRLTTKEIKEWFKLIG------------
>MN632554/Rinderpest_morbillivirus_strain_GtVacc/KAG_isolate_RPV007_complete_genome/Rinderpest_morbillivirus/Morbillivirus/goat/NA/NA_translation
------------------QSSQWFEPFLFWFTIKTEMRSTIKSSA--HTSHRRRYIPSFFTGDSFEILISRDLVAIV----------HRELHHVYYLTFEMVLMYCDIIEGRLMTETAMVIDPRYTELLERVRYMWKLIDGFFPTLGNPTYQVVALLEPLSLAYLQLRDVTTELRGAFLNHCFTEIHEILNQNGVTDDNTYREIIEGLDYIFITGDIHLTGEIFSFFRSFGHPRLEAITAADNVRKHMNQPKVIVYETLMKGHAIFCGIIINGYRDRHGGSWPPIHLPVHAANSIRNAQASGEGLTYEQCVDNWKSFAGVRFGCFMPLSLDSDLTMYLKDKALAALKREWDSVYPKEFLRYNPPKSTSSRRLVDVFLNDSTFDPYNMIMYVVSGDYLQDPDFNLSYSLKEKEIKETGRLFAKMTYKMRACQVIAENLISNGIGKYFRDNGMAKDEHDLTKALHTLAVSGVPKDFKDNY------------------------------------------------------------------------------------------------------------------------------------------------------RGGPRAKIFSPKKTHTGTGISRMSRNETNHWSSEQRGCGTGSPGQIENYETVSAFITADLKKYCLNWRYETISLFAQRLNEIYGLPSFFQWLHRRLERAVLYVSDPHCPPDLDNHVHLDNVPNDQIFIKYPMGGIEGYCQKLWTISTIPYLYLAAHESGVRIASLVQGDNQTIAVTKRVPSSWPYHLKKREAARVTREYFCLLRQRLHDIGHHLKANETIVSSHFFVYSKGIYYDGLLISQSLKSIARCVFWSETIVDETRAACSNIATTIAKSIERGFDRYLAYSLNILKVIQQILISLGFTINSTMTQDVVVPLLSNNDLLIRMALLPAPIGGMNYLNMSRLFVRNIGDPVTSSIADLKRMISASLMPEETLHQVMTQQPGDSSFLDWASDPYSANLVCVQSITRLLKNITARYVLINSPNPMLRGLFHDDSKEEDEQLATFLMDRSVIVPRAAHEILDHSITGAREAIAGMLDTTKGLIRTSMRRGGLTTRVIARLSTYDYEQFRSGMVLLTGSKRNYLIDRDSCSVQLARALRSHMWAKLARGRPIYGLEVPDVLESMRGHLIQRHATCILCDFGSSN--YGWFFVPSNCQLDDIDRETSALRVPYIGSTTDERTDMKLAFVKSPSRSLRSAVRIATVYSWAYGDDDKSWNEALKLAQQRAKVSLEELKMITPISTSTNLAHRLRDRSTQVKYSGTSLVRVARYTTISNDNLSFVISDKKVDTNFIYQQGMLLGLGVLETLFRLDKDTGPSNTVLHLHVETDCCVIPMVDHPRIPSLHELRFKRELCTNPLIYDNAPIIDRDATKLYTQSHRRHL--------VEFVTWSTSQLYHILAKSTALSMIDLVTKFEKDHMNEVSALIGDDDINSFITEFLLVEPRLFTVYLGQCTAINWAFDIHYHRPSGKYQMGELLTSFLARMSKSVFKVFVNALSHPKIYRKFWHSGIIEPIHGPSLDTQNLHITVCNMIYSCYMTYLDLLLNDELDEFTYLLCESDEDIVADRFDNIQARHLCVLSDLYCNPRGCPTIRGLQPVEKCAIMTKHIEAEAKLSPAGPSWNIDPIVIDHFSCSLTYLRRGSIKQIRLRVDPGFIFEALTETD------PQKPNLRHEQVADMHINNFRPPYDNMAEL----------LGTINSSKHNLPILGTGVC-NYEVHAFRRIGLNSSACYKAVEISTLIKSSIDPGEDSLFLGEGSGSMLVTYKEVLKLKKCFYNSGVSAESRSGQRELAPYPSEVSLVEHQ----LGVEKTVRVLFNGRPEVTWVGSVDCFNYIISSIQASSLGLIHSDIETLPTKDITEKLEELSAILALALLLGKIGSVLVIKVMPVSGDYVQGFMSYVVPYYREILIIYPRYSNFISTEAYLVLLGLKANRLIDPERIKQQVMESGIRTIPGLVGHILSVKQFNCIQS--------------------------------------QVGPAITRGEVNPILRKLTPVERILINCGLTVNGTKICSDIVHHDISSGSDGLLNSSIILLKEL------ARFRDNQRSQQGMFHAYPVLLSSRQRELISRVARKFWGYILLYSSDRKL--LSKLMSNLKSGYLLFDLHQNLFMKNLSKSEKQLIRTGGLKREWLFKLTTKEIKEWFKLIG------------
>MN632555/Rinderpest_morbillivirus_strain_Nigeria/Yankari/buffalo/83_isolate_RPV009_complete_genome/Rinderpest_morbillivirus/Morbillivirus/cattle/Nigeria/1983_translation
------------------QSSQWFEPFLFWFTIKTEMRSTIKSSA--HTSHRRRYIPSFFTGDSFEILISRDLVAIV----------HRKLHHVYYLTFEMVLMYCDIIEGRLMTETAMVIDPRYINLLERVQYMWKLIDGFFPTLGNSTYQVVALLEPLSLAYLQLRDVTIELRGAFLNHCFTEIHEILDQNGVTDDNTYHGIIEALDYIFITDDIHLTGEIFSFFRSFGHPRLEAITAADNVRKHMNQPKVIVYETLMKGHAIFCGIIINGYRDRHGGSWPPVQLPVHAATSIRNAQASGEGLTYEQCVDNWKSFAGVRFGCFMPLSLDSDLTMYLKDKALAALRREWDSAYPREFLRYDPPKSTXSRRLVDVFLNDSTFDPYNMIMYVVSGDYLRDPDFNLSYSLKEKEIKETGRLFAKMTYKMRACQVIAENLISNGIGKYFRDNGMAKDEHDLTKALHTLAVSGVPKDLKDDY------------------------------------------------------------------------------------------------------------------------------------------------------RGGPRARSFSPKRTHTGTGISRISRNKANHWSSEQRGCNTDSPGQIDNYETVSAFITADLKKYCLNWRYETISLFAQRLNEIYGLPSFFQWLHRRLERAVLYVSDPHCPPDLDNHGDLDNVPNDQIFIKYPMGGIEGYCQKLWTISTIPYLYLAAHESGVRIASLVQGDNQTIAVTKRVPSSWPYHLKKREAARVTREYFCLLRQRLHDIGHHLKANETIVSSHFFVYSKGIYYDGLLISQSLKSIARCVFWSETIVDETRAACSNIATTIAKSIERGFDRYLAYSLNILKVIQQILISLGFTINSTMTQDVVIPLLSNNDLLIRMALLPAPIGGMNYLNMSRLFVRNIGDPVTSSIADLKRMIGASLMPEETLHQVMTQQPGDSSFLDWASDPYSANLVCIQSITRLLKNITARYVLINSPNPMLRGLFHDDSKEEDEQLATFLMDRSVIVPRAAHEILDHSITGAREAIAGMLDTTKGLIRTSMRRGGLTARVIARLSTYDYEQFRSGMVLLTGSRRNYLIDRDSCSVQLARALRSHMWARLARGRPIYGLEVPDVLESMRGHLIQRHATCILCDFGSSN--YGWFFVPSNCQLDDIDRETSALRVPYIGSTTDERTDMKLAFVKSPSRSLRSAVRIATVYSWAYGDDDKSWNEALKLAQQRAKVSLEELKMITPISTSTNLAHRLRDRSTQVKYSGTSLVRVARYTTISNDNLSFVISDKKVDTNFIYQQGMLLGLGVLETLFRLDKDTGPSNTVLHLHVETDCCVIPMIDHPRIPSLHELNFKRELCTNPLIYDSAPIIDRDATKLYTQSHRRHL--------VEFVTWSTSQLYHILAKSTALSMIDLVTKFEKDHMNEVAALIGDDDINSFITEFLLVEPRLFTVYLGQCTAINWAFDIHYHRPLGKYQMGELLTSFLARMSKSVFKVFVNALSHPKIYKKFWHSGIIEPIHGPSLDTQNLHITVCNMIYSCYMTYLDLLLNDELDEFTYLLCESDEDIVADRFDNIQARHLCVLSDLYCNPRRCPTIRGLQPVEKCAIMTKHIENEAKLSPAGPSWNIGPIVIDHFSCSLTYLRRGSIKQIRLRVDPGFIFEALTETD------PQKPNLQHKQVADMHISNFRPPYDNVAEL----------LGTINSSKHNLPILGTGIC-NYEVHAFRRIGLNSSACYKAVEISTLVRSSIEPGEDSLFLGEGSGSMLVTYKEVLKLKKCFYNSGVSAESRSSQRELAPYPSEVSLVEHQ----LGVEKTVKVLFNGRPEVTWVGSVDCFNYIISSIQTSSLGLIHSDIETLPTKDITEKLEELSAILALALLLGKVGSVLVIKVMPISGDYVQGFMSYAVPYYREMIIIYPRYSNFISTEAYLVLLGLKTNRLIDPERIKQQVVESGIRTTPGLVGHILSVKQFNCIQS--------------------------------------QVGPAITRGEINPILRKLTSIERILINCGLTINGTKICSDIVHHDISSGPEGLLNSSIILLKEL------ARFRDNQRSQQGMFHAYPVLLSSRQRELISRVARKFWGYILLYSNDRRL--LSRLMSNLKSGYLLFDLHQNLLMRNLSKSEKQLIRTGGLKREWLFRLTTKEIKEWFKLIG------------
>MN632556/Rinderpest_morbillivirus_strain_SriLanka/87_isolate_RPV011_complete_genome/Rinderpest_morbillivirus/Morbillivirus/cattle/Sri_Lanka/1987_translation
------------------QSSQWFEPFLFWFTIKTEMRSTIKSSA--HTSHRRRYIPSFFTGDSFEILISRDLAAIV----------HRELHHVYYLTFEMVLMYCDIIEGRLMTETAMVLDPRYTELLERVRYMWKLIDGFFPTLGNPTYQVVALLEPLSLAYLQLRDVTTELRGAFLNHCFTEIHEILNQNGVTNDNTYHEIIEGLDYIFITDDIHLTGEIFSFFRSFGHPRLEAITAADNVRKHMNQPKVIVYETLMKGHAIFCGIIINGYRDRHGGSWPPIHLPVHAANSIKNAQASGEGLTYEQCVDNWKSFAGVRFGCFMPLSLDSDLTMYLKDKALAALKREWDSAYPKEFLRYNPPKSTSSRRLVDVFLNDSTFDPYNMIMYVVSGDYLQDPDFNLSYSLKEKEIKETGRLFAKMTYKMRACQVIAENLISNGIGKYFRDNGMAKDEHDLTKALHTLAVSGVPKDFKDNY------------------------------------------------------------------------------------------------------------------------------------------------------RGGPRARTFSPKKAHTGTGISKMSRNEPNHQSSVQRGCNTDGPDQIENYETVSAFITADLKKYCLNWRYETISLFAQRLNEIYGLPSFFQWLHKRLERAVLYVSDPHCPPDLDNHMHLDNVPNDQIFIKYPMGGIEGYCQKLWTISTIPYLYLAAHESGVRIASLVQGDNQTIAVTKRVPSSWPYHLKKREAARVTREYFCLLRQRLHDIGHHLKANETIVSSHFFVYSKGIYYDGLLISQSLKSIARCVFWSETIVDETRAACSNIATTIAKSIERGFDRYLAYSLNILKVIQQILISLGFTINSTMTQDVVVPLLSNNDLLIRMALLPAPIGGMNYLNMSRLFVRNIGDPVTSSIADLKRMISASLMPEETLHQVMTQQPGDSSFLDWASDPYSANLVCIQSITRLLKNITARYVLINSPNPMLRGLFHDDSREEDEQLATFLMDRGVIVPRAAHEILDHSITGAREAIAGMLDTTKGLIRTSMRRGGLTPRVIARLSTYDYEQFRSGMVLLTGSKRNYLIDRDSCSVQLARALRSHMWARLARGRPIYGLEVPDVLESMRGHLIQRHATCILCDFGSSN--YGWFFVPSNCQLDDIDRETSALRVPYIGSTTDERTDMKLAFVKSPSRSLRSAVRIATVYSWAYGDDGKSWNEALKLAQQRANVSLEELKMITPISTSTNLAHRLRDRSTQVKYSGTSLVRVARYTTISNDNLSFVISDKKVDTNFIYQQGMLLGLGVLETLFRLDKDTGPSNTVLHLHVETDCCVIPMVDHPRIPSLHELNFKRELCTNPLIYDSAPIIDRDATKLYTQSHRRHL--------VEFVTWSTSQLYHILAKSTALSMIDLVTKFEKDHMNEVSALIGDDDINSFITEFLLVEPRLFTVYLGQCTAINWAFDIHYHRPSGKYQMGELLTSFLARMSKSVFKVFVNALSHPKIYRKFWHGGIIEPIHGPSLDTQNLHITVCNMIYSCYMTYLDLLLNDELDEFTYLLCESDEDIVADRFDNIQARHLCVLSDLYCNPKGCPTIRGLQPVEKCAIMTKHIEAEAKLSPAGPSWNIDPIVIDHFSCSLTYLRRGSIKQIRLRVDPGFIFEALTETN------PQKPNLRHEQVIDMHINNFRPPYDNITEL----------LGTINSKKHNLPILGTGVC-NYEVHAFRRIGLNSSACYKAVEISTLIKSSIDPGEDSLFLGEGSGSMLVTYKEILKLKKCFYNSGVSAESRSGQRELAPYPSEVSLVEHQ----LGVEKTVRVLFNGRPEVTWVGSVDCFNYIISNIQTSSLGLIHSDIETLPMKDIIEKLEELSAILALALLLGKVGSVLVIKVMPVSGDYVQGFMNYVVPYYREILIIYPRYSNFISTEAYLVLLGLKANRLIDPERIKQQVVESGIRTIPGLVGHILSVKQFNCIQS--------------------------------------QVGPAITRGEINPILRKLTPIERILINCGLTVNGTKICSDIVHHDISSGSDGLLNSSIILLKEL------ARFRDNQRSQQGMFHAYPVLLSSRQRELISRIARKFWGYILLYSSDRRL--LSRLMSNLKSGYLLFDLHQNLFMKNLSKSEKQLIRAGGLKREWLFKLTTKEIKEWYKLIG------------
>MN632557/Rinderpest_morbillivirus_strain_Egypt/84_isolate_RPV014_complete_genome/Rinderpest_morbillivirus/Morbillivirus/cattle/Egypt/1984_translation
------------------QSSQWFEPFLFWFTIKTEMRSTIKSSA--HTSHRRRYIPSFFTGDSFEILISRDLVAIV----------HRKLHHVYYLTFEMVLMYCDIIEGRLMTETAMVIDPRYINLLERVQYMWKLIDGFFPTLGNSTYQVVALLEPLSLAYLQLRDVTIELRGAFLNHCFTEIHEILDQNGVTDDNTYHGIIEALDYIFITDDIHLTGEIFSFFRSFGHPRLEAITAADNVRKHMNQPKVIVYETLMKGHAIFCGIIINGYRDRHGGSWPPVQLPVHAATSIRNAQASGEGLTYEQCVDNWKSFAGVRFGCFMPLSLDSDLTMYLKDKALAALRREWDSAYPREFLRYDPPKSTSSRRLVDVFLNDSTFDPYNMIMYVVSGDYLRDPDFNLSYSLKEKEIKETGRLFAKMTYKMRACQVIAENLISNGIGKYFRDNGMAKDEHDLTKALHTLAVSGVPKDLKDDY------------------------------------------------------------------------------------------------------------------------------------------------------RGGPRARSFSPKRTHTGTGISRISRNKANHWSSEQRGCNTDSPGQIDNYETVSAFITADLKKYCLNWRYETISLFAQRLNEIYGLPSFFQWLHRRLERAVLYVSDPHCPPDLDNHGDLDNVPNDQIFIKYPMGGIEGYCQKLWTISTIPYLYLAAHESGVRIASLVQGDNQTIAVTKRVPSSWPYHLKKREAARVTREYFCLLRQRLHDIGHHLKANETIVSSHFFVYSKGIYYDGLLISQSLKSIARCVFWSETIVDETRAACSNIATTIAKSIERGFDRYLAYSLNILKVIQQILISLGFTINSTMTQDVVIPLLSNNDLLIRMALLPAPIGGMNYLNMSRLFVRNIGDPVTSSIADLKRMIGASLMPEETLHQVMTQQPGDSSFLDWASDPYSANLVCIQSITRLLKNITARYVLINSPNPMLRGLFHDDSKEEDEQLATFLMDRSVIVPRAAHEILDHSITGAREAIAGMLDTTKGLIRTSMRRGGLTARVIARLSTYDYEQFRSGMMLLTGSRRNYLIDRDSCSVQLARALRSHMWARLARGRPIYGLEVPDVLESMRGHLIQRHATCILCDFGSSN--YGWFFVPSNCQLDDIDRETSALRVPYIGSTTDERTDMKLAFVKSPSRSLRSAVRIATVYSWAYGDDDKSWNEALKLAQQRAKVSLEELKMITPISTSTNLAHRLRDRSTQVKYSGTSLVRVARYTTISNDNLSFVISDKKVDTNFIYQQGMLLGLGVLETLFRLDKDTGPSNTVLHLHVETDCCVIPMIDHPRIPSLHELNFKRELCTNPLIYDSAPIIDRDATKLYTQSHRRHL--------VEFVTWSTSQLYHILAKSTALSMIDLVTKFEKDHMNEVAALIGDDDINSFITEFLLVEPRLFTVYLGQCTAINWAFDIHYHRPLGKYQMGELLTSFLARMSKSVFKVFVNALSHPKIYKKFWHSGIIEPIHGPSLDTQNLHITVCNMIYSCYMTYLDLLLNDELDEFTYLLCESDEDIVADRFDNIQARHLCVLSDLYCNPRRCPTIRGLQPVEKCAIMTKHIENEAKLSPAGPSWNIGPIVIDHFSCSLTYLRRGSIKQIRLRVDPGFIFEALTETD------PQKPNLQHKQVADMHISNFRPPYDNVAEL----------LGTINSSKHNLPILGTGIC-NYEVHAFRRIGLNSSACYKAVEISTLVRSSIEPGEDSLFLGEGSGSMLVTYKEVLKLKKCFYNSGVSAESRASQRELAPYPSEVSLVEHQ----LGVEKTVKVLFNGRPEVTWVGSVDCFNYIISSIQTSSLGLIHSDIETLPTKDITEKLEELSAILALALLLGKVGSVLVIKVMPISGDYVQGFMSYAVPYYREMIIIYPRYSNFISTEAYLVLLGLKTNRLIAPERIKQQVVESGIRTTPGLVGHILSVKQFNCIQS--------------------------------------QVGPAITRGEINPILRKLTSIERILINCGLTINGTKICSDIVHHDISSGPEGLLNSSIILLKEL------ARFRDNQRSQQGMFHAYPVLLSSRQRELISRVARKFWGYILLYSNDRRL--LSRLMSNLKSGYLLFDLHQNLLMRNLSKSEKHLIRTGGLKREWLFRLTTKEIKEWFKLIG------------
>MN632558/Rinderpest_morbillivirus_strain_Lebanon/82_isolate_RPV015_complete_genome/Rinderpest_morbillivirus/Morbillivirus/cattle/Lebanon/1982_translation
------------------QSSQWFEPFLFWFTIKTEMRSTIKSSA--HTSHRRRYIPSFFTGDSFEILISRDLVAII----------HRELHHVYYLTFEMVLMYCDIIEGRLMTETAMVIDPRYTELLERVRYMWKLIDGFFPTLGNPTYQVVALLEPLSLAYLQLRDVTTELRGAFLNHCFTEIHEILNQNGVTNDNTYHEIIEGLDYIFITDDIHLTGEIFSFFRSFGHPRLEAITAADNVRKHMNQPKVIVYETLMKGHAIFCGIIINGYRDRHGGSWPPIHLPVHAANSIKNAQASGEGLTYEQCVDNWKSFAGVRFGCFMPLSLDSDLTMYLKDKALAALKREWDSAYPKEFLRYNPPKSTSSRRLVDVFLNDSTFDPYNMIMYVVSGDYLQDPDFNLSYSLKEKEIKETGRLFAKMTYKMRACQVIAENLISNGIGKYFRDNGMAKDEHDLTKALHTLAVSGVPKDFKDNY------------------------------------------------------------------------------------------------------------------------------------------------------RGGPRAKTFSPKKAHTGTGISRMSRNETNHQSSEQRGCNTSSPDQIESYETVSAFITADLKKYCLNWRYETISLFAQRLNEIYGLPSFFQWLHKRLERAVLYVSDPHCPPDLDNHVHLDNVPNDQIFIKYPMGGIEGYCQKLWTISTIPYLYLAAHESGVRIASLVQGDNQTIAVTKRVPSSWPYHLKKREAARVTREYFCLLRQRLHDIGHHLKANETIVSSHFFVYSKGIYYDGLLISQSLKSIARCVFWSETIVDETRAACSNIATTIAKSIERGFDRYLAYSLNILKVIQQILISLGFTINSTMTQDVVVPLLSNNDLLIRMALLPAPIGGMNYLNMSRLFVRNIGDPVTSSIADLKRMISASLMPEETLHQVMTQQPGDSSFLDWASDPYSANLVCIQSITRLLKNITARYVLINSPNPMLRGLFHDDSREEDEQLATFLMDRSVIVPRAAHEILDHSITGAREAIAGMLDTTKGLIRTSMRRGGLTTRVIARLSTYDYEQFRSGMVLLTGSKRNYLIDRDSCSVQLARALRSHMWARLARGRPIYGLEVPDVLESMRGHLIQRHATCILCDFGSSN--YGWFFVPSNCQLDDIDRETSALRVPYIGSTTDERTDMKLAFVKSPSRSLRSAVRIATVYSWAYGDDDKSWNEALKLAQQRAKVSLEELKMITPISTSTNLAHRLRDRSTRVKYSGTSLVRVARYTTISNDNLSFVISDKKVDTNFIYQQGMLLGLGVLETLFRLDKDTGPSNTVLHLHVETDCCVIPMVDHPRIPSLHELNFKRELCTNPLIYDSAPIIDRDATKLYTQSHRRHL--------VEFVTWSTSQLYHILAKSTALSMIDLVTKFEKDHMNEVSALIGDDDINSFITEFLLVEPRLFTVYLGQCTAINWAFDIHYHRPSGKYQMGELLTSFLARMSKSVFKVFVNALSHPKIYRKFWHSGIIEPIHGPSLDTQNLHITVCNMIYSCYMTYLDLLLNDELDEFTYLLCESDEDIVADRFDNIQARHLCVLSDLYCNPKGCPTIRGLQPVEKCAIMTKHIEAEAKLSPAGPSWNIDPIIIDHFSCSLTYLRRGSIKQIRLRVDPGFIFEALAETD------PQKPNSRHGQVIDMHINNFRPPYDNIAEL----------LGTINSNKHNLPILGTGVC-NYEVHAFRRIGLNSSACYKAVEISTLIKSSIDPGEDSLFLGEGSGSMLVTYKEILKLKKCFYNSGVSAESRSGQRELAPYPSEVSLVEHQ----LGVEKTVRVLFNGRPEVTWVGSIDCFNYIISNIQTSSLGLIHSDIETLPTKDITEKLEELSAILALALLLGKVGSVLVIKVMPVSGDYVQGFMNYVVPYYREILIIYPRYSNFISTEAYLVLLGLKANRLIDPERIKQQVVESGIRTIPGLVGHILSVKQFNCIQS--------------------------------------QVGPAITRGEINPILRKLTSIERILINCGLTVNGTKICSDIVHHDISSGSDGLLNSSIILLKEL------ARFRDNQRSQQGMFHAYPVLLSSRQRELISRVARKFWGYILLYSSDRRL--LSRLMSNLKSGYLLFDLHQNLFMKNLSKSEKQLIRAGGLKREWLFKLTTKEIKEWFKLIG------------
>MN632559/Rinderpest_morbillivirus_strain_Oman/79_isolate_RPV017_complete_genome/Rinderpest_morbillivirus/Morbillivirus/cattle/Oman/1979_translation
------------------QSSQWFEPFLFWFTIKTEMRSTIKSSA--HTSHRRRYIPSFFTGDSFEILISRDLVAII----------HRELHHVYYLTFEMVLMYCDIIEGRLMTETAMVIDPRYTELLERVRYMWKLIDGFFPTLGNPTYQVVALLEPLSLAYLQLRDVTTELRGAFLNHCFTEIHEILNQNGVTNDNTYHEIIEGLDYIFITDDIHLTGEIFSFFRSFGHPRLEAITAADNVRKHMNQPKVIVYETLMKGHAIFCGIIINGYRDRHGGSWPPIHLPVHAANSIKNAQASGEGLTYEQCVDNWKSFAGVRFGCFMPLSLDSDLTMYLKDKALAALKREWDSAYPKEFLRYNPPKSTSSRRLVDVFLNDSTFDPYNMIMYVVSGDYLQDPDFNLSYSLKEKEIKETGRLFAKMTYKMRACQVIAENLISNGIGKYFRDNGMAKDEHDLTKALHTLAVSGVPKDFKDNY------------------------------------------------------------------------------------------------------------------------------------------------------RGGPRAKTFSPKKAHTGTGISRMSRNETNHQSSEQRGCNTSSPDQIESYETVSAFITADLKKYCLNWRYETISLFAQRLNEIYGLPSFFQWLHKRLERAVLYVSDPHCPPDLDNHVHLDNVPNDQIFIKYPMGGIEGYCQKLWTISTIPYLYLAAHESGVRIASLVQGDNQTIAVTKRVPSSWPYHLKKREAARVTREYFCLLRQRLHDIGHHLKANETIVSSHFFVYSKGIYYDGLLISQSLKSIARCVFWSETIVDETRAACSNIATTIAKSIERGFDRYLAYSLNILKVIQQILISLGFTINSTMTQDVVVPLLSNNDLLIRMALLPAPIGGMNYLNMSRLFVRNIGDPVTSSIADLKRMISASLMPEETLHQVMTQQPGDSSFLDWASDPYSANLVCIQSITRLLKNITARYVLINSPNPMLRGLFHDDSREEDEQLATFLMDRSVIVPRAAHEILDHSITGAREAIAGMLDTTKGLIRTSMRRGGLTTRVIARLSTYDYEQFRSGMVLLTGSKRNYLIDRDSCSVQLARALRSHMWARLARGRPIYGLEVPDVLESMRGHLIQRHATCILCDFGSSN--YGWFFVPSNCQLDDIDRETSALRVPYIGSTTDERTDMKLAFVKSPSRSLRSAVRIATVYSWAYGDDDKSWNEALKLAQQRAKVSLEELKMITPISTSTNLAHRLRDRSTQVKYSGTSLVRVARYTTISNDNLSFVISDKKVDTNFIYQQGMLLGLGVLETLFRLDKDTGPSNTVLHLHVETDCCVIPMVDHPRIPSLHELNFKRELCTNPLIYDSAPIIDRDATKLYTQSHRRHL--------VEFVTWSTSQLYHILAKSTALSMIDLVTKFEKDHMNEVSALIGDDDINSFITEFLLVEPRLFTVYLGQCTAINWAFDIHYHRPSGKYQMGELLTSFLARMSKSVFKVFVNALSHPKIYRKFWHSGIIEPIHGPSLDTQNLHITVCNMIYSCYMTYLDLLLNDELDEFTYLLCESDEDIVADRFDNIQARHLCVLSDLYCNPKGCPTIRGLQPVEKCAIMTRHIEAEAKLSPAGPSWNIDPIIIDHFSCSLTYLRRGSIKQIRLRVDPGFIFEALAETD------PQKPNLRHEQVIDMHINNFRPPYDNIAEL----------LGTINSNKHNLPILGTGVC-NYEVHAFRRIGLNSSACYKAVEISTLIKSSIDPGEDSLFLGEGSGSMLVTYKEILKLKKCFYNSGVSAESRSGQRELAPYPSEVSLVEHQ----LGVEKTVRVLFNGRPEVTWVGSIDCFNYIISNIQTSSLGLIHSDIETLPTKDITEKLEELSAILALALLLGKVGSVLVIKVMPVSGDYVQGFMNYVVPYYREILIIYPRYSNFISTEAYLVLLGLKANRLIDPERIKQQVVESGIRTIPGLVGHILSVKQFNCIQS--------------------------------------QVGPAITRGEINPILRKLTSIERILINCGLTVNGTKICSDIVHHDISSGSDGLLNSSIILLKEL------ARFRDNQRSQQGMFHAYPVLLSSRQRELISRVARKFWGYILLYSSDRRL--LSRLMSNLKSGYLLFDLHQNLFMKNLSKSEKQLIRAGGLKREWLFKLTTKEIKEWFKLIG------------
>MN632560/Rinderpest_morbillivirus_strain_Saudi/81_isolate_RPV018_complete_genome/Rinderpest_morbillivirus/Morbillivirus/cattle/Saudi_Arabia/1981_translation
------------------QSSQWFEPFLFWFTIKTEMRSTIKSSA--HTSHRRRYIPSFFTGDSFEILISRDLVAII----------HRELHHVYYLTFEMVLMYCDIIEGRLMTETAMVIDPRYTELLERVRYMWKLIDGFFPTLGNPTYQVVALLEPLSLAYLQLRDVTTELRGAFLNHCFTEIHEILNQNGVTNDNTYHEIIEGLDYIFITDDIHLTGEIFSFFRSFGHPRLEAITAADNVRKHMNQPKVIVYETLMKGHAIFCGIIINGYRDRHGGSWPPIHLPVHAANSIKNAQASGEGLTYEQCVDNWKSFAGVRFGCFMPLSLDSDLTMYLKDKALAALKREWDSAYPKEFLRYNPPKSTSSRRLVDVFLNDSTFDPYNMIMYVVSGDYLQDPDFNLSYSLKEKEIKETGRLFAKMTYKMRACQVIAENLISNGIGKYFRDNGMAKDEHDLTKALHTLAVSGVPKDFKDNY------------------------------------------------------------------------------------------------------------------------------------------------------RGGPRAKTFSPKKAHTGTGISRMSRNETNHQSSEQRGCNTSSPDQIESYETVSAFITADLKKYCLNWRYETISLFAQRLNEIYGLPSFFQWLHKRLERAVLYVSDPHCPPDLDNHVHLDNVPNDQIFIKYPMGGIEGYCQKLWTISTIPYLYLAAHESGVRIASLVQGDNQTIAVTKRVPSSWPYHLKKREAARVTREYFCLLRQRLHDIGHHLKANETIVSSHFFVYSKGIYYDGLLISQSLKSIARCVFWSETIVDETRAACSNIATTIAKSIERGFDRYLAYSLNILKVIQQILISLGFTINSTMTQDVVVPLLSNNDLLIRMALLPAPIGGMNYLNMSRLFVRNIGDPVTSSIADLKRMISASLMPEETLHQVMTQQPGDSSFLDWASDPYSANLVCIQSITRLLKNITARYVLINSPNPMLRGLFHDDSREEDEQLATFLMDRSVIVPRAAHEILDHSITGAREAIAGMLDTTKGLIRTSMRRGGLTTRVIARLSTYDYEQFRSGMVLLTSSKRNYLIDRDSCSVQLARALRSHMWARLARGRPIYGLEVPDVLESMRGHLIQRHATCILCDFGSSN--YGWFFVPSNCQLDDIDRETSALRVPYIGSTTDERTDMKLAFVKSPSRSLRSAVRIATVYSWAYGDDDKSWNEALKLAQQRAKVSLEELKMITPISTSTNLAHRLRDRSTQVKYSGTSLVRVARYTTISNDNLSFVISDKKVDTNFIYQQGMLLGLGVLETLFRLDKDTGPSNTVLHLHVETDCCVIPMVDHPRIPSLHELNFKRELCTNPLIYDSAPIIDRDATKLYTQSHRRHL--------VEFVTWSTSQLYHILAKSTALSMIDLVTKFEKDHMNEVSALIGDDDINSFITEFLLVEPRLFTVYLGQCTAINWAFDIHYHRPSGKYQMGELLTSFLARMSKSVFKVFVNALSHPKIYRKFWHSGIIEPIHGPSLDTQNLHITVCNMIYSCYMTYLDLLLNDELDEFTYLLCESDEDIVADRFDNIQARHLCVLSDLYCNPKGCPTIRGLQPVEKCAIMTKHIEAEAKLSPAGPSWNIDPIIIDHFSCSLTYLRRGSIKQIRLRVDPGFIFEALAETD------PQKPNLRHEQVIDMHINNFRPPYDNIAEL----------LGTINSNKHNLPILGTGVC-NYEVHAFRRIGLNSSACYKAVEISTLIKSSIDPGEDSLFLGEGSGSMLVTYKEILKLKKCFYNSGVSAESRSGQRELAPYPSEVSLVEHQ----LGVEKTVRVLFNGRPEVTWVGSIDCFNYIISNIQTSSLGLIHSDIETLPTKDITEKLEELSAILALALLLGKVGSVLVIKVMPVSGDYVQGFMNYVVPYYREILIIYPRYSNFISTEAYLVLLGLKANRLIDPERIKQQVVESGIRTIPGLVGHILSVKQFNCIQS--------------------------------------QVGPAITRGEINPILRKLTSIERILINCGLTVNGTKICSDIVHHDISSGSDGLLNSSIILLKEL------ARFRDNQRSQQGMFHAYPVLLSSRQRELISRVARKFWGYILLYSSDRRL--LSRLMSNLKSGYLLFDLHQNLFMKNLSKSEKQLIRAGGLKREWLFKLTTKEIKEWFKLIG------------
>MN632561/Rinderpest_morbillivirus_strain_Saudi/81_isolate_RPV019_complete_genome/Rinderpest_morbillivirus/Morbillivirus/cattle/Saudi_Arabia/1981_translation
------------------QSSQWFEPFLFWFTIKTEMRSTIKSSA--HTSHRRRYIPSFFTGDSFEILISRDLVAII----------HRELHHVYYLTFEMVLMYCDIIEGRLMTETAMVIDPRYTELLERVRYMWKLIDGFFPTLGNPTYQVVALLEPLSLAYLQLRDVTTELRGAFLNHCFTEIHEILNQNGVTNDNTYHEIIEGLDYIFITDDIHLTGEIFSFFRSFGHPRLEAITAADNVRKHMNQPKVIVYETLMKGHAIFCGIIINGYRDRHGGSWPPIHLPVHAANSIKNAQASGEGLTYEQCVDNWKSFAGVRFGCFMPLSLDSDLTMYLKDKALAALKREWDSAYPKEFLRYNPPKSTSSRRLVDVFLNDSTFDPYNMIMYVVSGDYLQDPDFNLSYSLKEKEIKETGRLFAKMTYKMRACQVIAENLISNGIGKYFRDNGMAKDEHDLTKALHTLAVSGVPKDFKDNY------------------------------------------------------------------------------------------------------------------------------------------------------RGGPRAKTFSPKKAHTGTGISRMSRNETNHQSSEQRGCNTSSPDQIESYETVSAFITADLKKYCLNWRYETISLFAQRLNEIYGLPSFFQWLHKRLERAVLYVSDPHCPPDLDNHVHLDNVPNDQIFIKYPMGGIEGYCQKLWTISTIPYLYLAAHESGVRIASLVQGDNQTIAVTKRVPSSWPYHLKKREAARVTREYFCLLRQRLHDIGHHLKANETIVSSHFFVYSKGIYYDGLLISQSLKSIARCVFWSETIVDETRAACSNIATTIAKSIERGFDRYLAYSLNILKVIQQILISLGFTINSTMTQDVVVPLLSNNDLLIRMALLPAPIGGMNYLNMSRLFVRNIGDPVTSSIADLKRMISASLMPEETLHQVMTQQPGDSSFLDWASDPYSANLVCIQSITRLLKNITARYVLINSPNPMLRGLFHDDSREEDEQLATFLMDRSVIVPRAAHEILDHSITGAREAIAGMLDTTKGLIRTSMRRGGLTTRVIARLSTYDYEQFRSGMVLLTSSKRNYLIDRDSCSVQLARALRSHMWARLARGRPIYGLEVPDVLESMRGHLIQRHATCILCDFGSSN--YGWFFVPSNCQLDDIDRETSALRVPYIGSTTDERTDMKLAFVKSPSRSLRSAVRIATVYSWAYGDDDKSWNEALKLAQQRAKVSLEELKMITPISTSTNLAHRLRDRSTQVKYSGTSLVRVARYTTISNDNLSFVISDKKVDTNFIYQQGMLLGLGVLETLFRLDKDTGPSNTVLHLHVETDCCVIPMVDHPRIPSLHELNFKRELCTNPLIYDSAPIIDRDATKLYTQSHRRHL--------VEFVTWSTSQLYHILAKSTALSMIDLVTKFEKDHMNEVSALIGDDDINSFITEFLLVEPRLFTVYLGQCTAINWAFDIHYHRPSGKYQMGELLTSFLARMSKSVFKVFVNALSHPKIYRKFWHSGIIEPIHGPSLDTQNLHITVCNMIYSCYMTYLDLLLNDELDEFTYLLCESDEDIVADRFDNIQARHLCVLSDLYCNPKGCPTIRGLQPVEKCAIMTKHIEAEAKLSPAGPSWNIDPIIIDHFSCSLTYLRRGSIKQIRLRVDPGFIFEALAETD------PQKPNLRHEQVIDMHINNFRPPYDNIAEL----------LGTINSNKHNLPILGTGVC-NYEVHAFRRIGLNSSACYKAVEISTLIKSSIDPGEDSLFLGEGSGSMLVTYKEILKLKKCFYNSGVSAESRSGQRELAPYPSEVSLVEHQ----LGVEKTVRVLFNGRPEVTWVGSIDCFNYIISNIQTSSLGLIHSDIETLPTKDITEKLEELSAILALALLLGKVGSVLVIKVMPVSGDYVQGFMNYVVPYYREILIIYPRYSNFISTEAYLVLLGLKANRLIDPERIKQQVVESGIRTIPGLVGHILSVKQFNCIQS--------------------------------------QVGPAITRGEINPILRKLTSIERILINCGLTVNGTKICSDIVHHDISSGSDGLLNSSIILLKEL------ARFRDNQRSQQGMFHAYPVLLSSRQRELISRVARKFWGYILLYSSDRRL--LSRLMSNLKSGYLLFDLHQNLFMKNLSKSEKQLIRAGGLKREWLFKLTTKEIKEWFKLIG------------
>MN632562/Rinderpest_morbillivirus_strain_Sudan/93/RBsS_isolate_RPV022_complete_genome/Rinderpest_morbillivirus/Morbillivirus/cattle/Sudan/1993_translation
------------------QSSQWFEPFLFWFTIKTEMRSTIKSSA--HTSHRRRYIPSFFTGDSFEILISRDLVAIV----------HRKLHHVYYLTFEMVLMYCDIIEGRLMTETAMVIDPRYINLLERVQYMWKLIDGFFPTLGNSTYQVVALLEPLSLAYLQLRDVTIELKGAFLNHCFTEIHEILGQNGVTDDNTYHGIIEALDYIFITDDIHLTGEIFSFFRSFGHPRLEAITAADNVRKHMNQPKVIVYETLMKGHAIFCGIIINGYRDRHGGSWPPVQLPVHAATSIRNAQASGEGLTYEQCVDNWKSFAGVRFGCFMPLSLDSDLTMYLKDKALAALRREWDSAYPREFLRYDPPKSTSSRRLIDVFLNDSTFDPYNMIMYVVSGDYLRDPDFNLSYSLKEKEIKETGRLFAKMTYKMRACQVIAENLISNGIGKYFRDNGMAKDEHDLTKALHTLAVSGVPKDLKDDY------------------------------------------------------------------------------------------------------------------------------------------------------RSGPRARSFSPKRTHTGTGISRISRNKANHWSSEQRGCNTDSPGQIDNYETVSAFITADLKKYCLNWRYETISLFAQRLNEIYGLPSFFQWLHRRLEKAVLYVSDPHCPPDLDNHGDLDNVPNDQIFIKYPMGGIEGYCQKLWTISTIPYLYLAAYESGVRIASLVQGDNQTIAVTKRVPSSWPYHLKKREAARVTREYFCLLRQRLHDIGHHLKANETIVSSHFFVYSKGIYYDGLLISQSLKSIARCVFWSETIVDETRAACSNIATTIAKSIERGFDRYLAYSLNILKVIQQILISLGFTINSTMTQDVVIPLLSNNDLLIRMALLPAPIGGMNYLNMSRLFVRNIGDPVTSSIADLKRMIGASLMPEETLHQVMTQQPGDSSFLDWASDPYSANLVCIQSITRLLKNITARYVLINSPNPMLRGLFHDDSKEEDEQLATFLMDRSVIVPRAAHEILDHSITGAREAIAGMLDTTKGLIRTSMRRGGLTARVIARLSTYDYEQFRSGMVLLTGSRRNYLIDRDSCSVQLARALRSHMWARLARGRPIYGLEVPDVLESMRGHLIQRHATCILCDFGSSN--YGWFFVPSNCQLDDIDRETSALRVPYIGSTTDERTDMKLAFVKSPSRSLRSAVRIATVYSWAYGDDDKSWNEALKLAQQRAKVSLEELKMITPISTSTNLAHRLRDRSTQVKYSGTSLVRVARYTTISNDNLSFVISDKKVDTNFIYQQGMLLGLGVLETLFRLDKDTGPSNTVLHLHVETDCCVIPMIDHPRIPSLHELNFKRELCTNPLIYDNTPIIDRDATKLYTQSHRRHL--------VEFVTWSTSQLYHILAKSTALSMIDLVTKFEKDHMNEVAALIGDDDINSFITEFLLVEPRLFTVYLGQCTAINWAFDIHYHRPLGKYQMGELLTSFLARMSKSVFKVLVNALSHPKIYKKFWHSGIIEPIHGPSLDTQNLHITVCNMIYSCYMTYLDLLLNDELDEFTYLLCESDEDIVADRFDNIQARHLCVLSDLYCDPRRCPTIRGLQPVEKCAVMTKHIENEAKLSPAGPSWNIGPIVIDHFSCSLTYLRRGSIKQIRLRVDPGFIFEALTETD------PQKPNLQHKQVADMHISNFRPPYDNVAEL----------LGTINSSKHNLPILGTGIC-NYEVHAFRRIGLNSSACYKAVEISTLVRSSIEPGEDSLFLGEGSGSMLVTYKEVLKLKKCFYNSGVSAESRSSQRELAPYPSEVSLVEHQ----LGVEKTVKVLFNGRPEVTWVGSVDCFNYIISSIQTSSLGLIHSDIETLPTKDITEKLEELSAILALALLLGKVGSVLVIKVMPISGDYVQGFMSYAVPYYREMIIIYPRYSNFISTEAYLVLLGLKTNRLIDPERIKQQIVESGIRTAPGLVGHILAVKQFNCIQS--------------------------------------QVGPAITRGEINPILRKLTSIERILINCGLTINGTKICSDIIHHDISSGPEGLLNSSIILLKEL------ARFRDNQRSQQGMFHAYPVLLSSRQRELISRVARKFWGYILLYSNDRRL--LSRLMSNLKSGYLLFDLHQNLLMRNLSKSEKQLIRTGGLKREWLFRLTTKEIKEWFKLIG------------
>MN632563/Rinderpest_morbillivirus_strain_Kenya/Suswa/88_isolate_RPV023_complete_genome/Rinderpest_morbillivirus/Morbillivirus/cattle/Kenya/1988_translation
------------------QSSQWFEPFLFWFTIKTEMRSTIKSSA--HTSHRRRYIPSFFTGDSFEILISRDLVAIV----------HRELHHVYYLTFEMVLMYCDIIEGRLMTETAMVIDPRYINLLERVQYMWKLIDGFFPTLGNSTYQVVALLEPLSLAYLQLRDVTIELRGAFLNHCFTEIHEILDQNGVTDDNTYHGIIEALDYIFITDDIHLTGEIFSFFRSFGHPRLEAITAADNVRKHMNQPKVIVYETLMKGHAIFCGIIINGYRDRHGGSWPPVQLPVHAATSIRNAQASGEGLTYEQCVDNWKSFAGVRFGCFMPLSLDSDLTMYLKDKALAALRREWDSAYPREFLRYDPPKSTSSRRLVDVFLNDSTFDPYNMIMYVVSGDYLRDPDFNLSYSLKEKEIKETGRLFAKMTYKMRACQVIAENLISNGIGKYFRDNGMAKDEHDLTKALHTLAVSGVPKDLKDDY------------------------------------------------------------------------------------------------------------------------------------------------------RGGPRARSFSHKRTHTGTGISGISRNEANHWSSEQRGCNTDSPGQIDNYETVSAFITADLKKYCLNWRYETISLFAQRLNEIYGLPSFFQWLHRRLERSVLYVSDPHCPPDLDNHGDLDNVPNDQIFIKYPMGGIEGYCQKLWTISTIPYLYLAAHESGVRIASLVQGDNQTIAVTKRVPSSWPYHLKKREAARVTREYFCLLRQRLHDIGHHLKANETIVSSHFFVYSKGIYYDGLLISQSLKSIARCVFWSETIVDETRAACSNIATTIAKSIERGFDRYLAYSLNILKVIQQILISLGFTINSTMTQDVVIPLLSNNDLLIRMALLPAPIGGMNYLNMSRLFVRNIGDPVTSSIADLKRMIGASLMPEETLHQVMTQQPGDSSFLDWASDPYSANLVCIQSITRLLKNITARYVLINSPNPMLRGLFHDDSKEEDEQLATFLMDRSVIVPRAAHEILDHSITGAREAIAGMLDTTKGLIRTSMRRGGLTARVIARISTYDYEQFRSGMVLLTGSRRNYLIDRDSCSVQLARALRSHMWARLARGRPIYGLEVPDVLESMRGHLIQRHATCILCDFGSSN--YGWFFVPSNCQLDDIDRETSALRVPYIGSTTDERTDMKLAFVKSPSRSLRSAVRIATVYSWAYGDDDKSWNEALKLAQQRAKVSLEELKMITPISTSTNLAHRLRDRSTQVKYSGTSLVRVARYTTISNDNLSFVISDKKVDTNFIYQQGMLLGLGVLETLFRLDKDTGPSNTVLHLHVETDCCVIPMIDHPRIPSLHELNFKRELCTNPLIYDNAPIIDRDATKLYTQSHRRHL--------VEFVTWSTSQLYHILAKSTALSMIDLVTKFEKDHMNEVAALIGDDDINSFITEFLLVEPRLFTVYLGQCTAINWAFDIHYHRPLGKYQMGELLTSFLARMSKSVFKVFVNALSHPKIYKKFWHSGIIEPIHGPSLDTQNLHITVCNMIYSCYMTYLDLLLNDELDEFTYLLCESDEDIVADRFDNIQARHLCVLSDLYCNPRRCPTIRGLQPVEKCAIMTRHIENEAKLSPAGPSWNIGPIVIDHFSCSLTYLRRGSIKQIRLRVDPGFIFEALTETD------PQKPNLQHKQVADMHISNFRPPYDNVAEL----------LGTINSSKHNLPILGTGVC-NYEVHAFRRIGLNSSACYKAVEISTLVRSSIDPGEDSLFLGEGSGSMLVTYKEVLKLKKCFYNSGVSAESRSSQRELAPYPSEVSLVEHQ----LGVEKTVKVLFNGRPEVTWVGSVDCFNYIISNIQTSSLGLIHSDIETLPTKDITERLEELSAVLALALLLGKVGSVLVIKVMPISGDYVQGFMSYAVPYYREIIIIYPRYSNFISTEAYLVLLGLKTNRLIDPERIKQQVVESGIRTTPGLVGHILSVKQFNCIQS--------------------------------------QVGPAITRGEINPILRKLTSIERILINCGLTINGTKICSDIVHHDISSGPEGLLNSSIILLKEL------ARFRDNQRSQQGMFHAYPVLLSSRQRELISRVARKFWGYILLYSSDRRL--LSRLMSNLKSGYLLFDLHQNLLMRNLSKSEKQLIRTGGLKREWLFRLTAKEIKEWFKLIG------------
>MN632564/Rinderpest_morbillivirus_strain_Lap/PIADC/84_isolate_RPV026_complete_genome/Rinderpest_morbillivirus/Morbillivirus/rabbit/NA/NA_translation
------------------QSSQWFEPFLFWFTIKTEMRSTIKSSA--HTSHRRRYVPSFFTGNTFEILISRDLVAIV----------HRKLHHVYYLTFEMVLMYCDIIEGRLMTETAMVIDPRYIELLGRVQYLWKLIDGFFPTLGNSTYQVVALLEPLSLAYLQLRDVTIELRGAFLNHCFTEIHEILNQNGVTNENTYHEIIEALDYIFITDDIHLTGEIFSFFRSFGHPRLEAITAADNVRKHMNQPKVIVYETLMKGHAIFCGIIINGYRDRHGGSWPPLHLPVHAATSIRNAQASGEGLTYEQCVDNWKSFAGVKFGCFMPLSLDSDLTMYLKDKALAALKREWDSAYPKEFLRYNPPKSTSSRRLVDVFLNDSTFDPYNMIMYVVSGDYLRDPDFNLSYSLKEKEIKETGRLFAKMTYKMRACQVIAENLISNGIGKYFRDNGMAKDEHDLTKALHTLAVSGVPKDLKGNH------------------------------------------------------------------------------------------------------------------------------------------------------RGGPRAKTFSLKKTHTGTGISRVSRNETHYRSPELRDRNTDSPDQIENYETVSAFITADLKKYCLNWRYETISLFAQRLNEIYGLPSFFQWLHRRLERAVLYVSDPHCPPDLDNHVDLDNVSNDQIFIKYPMGGIEGYCQKLWTISTIPYLYLAAHESGVRIASLVQGDNQTIAVTKRVPSSWPYHIKKREAARVTREYFCLLRQRLHDIGHHLKANETIVSSHFFVYSKGIYYDGLLVSQSLKSIARCVFWSETIVDETRAACSNIATTIAKSIERGFDRYLAYSLNILKIIQQILISLGFTINSTMTQDVVVPLLSNNDLLIRMALLPAPIGGMNYLNMSRLFVRNIGDPVTSSIADLKRMIGASLMPEETLHQVMTQQPGDSSFLDWASDPYSANLVCIQSITRLLKNITARYVLINSPNPMLRGLFHNDSKEEDEQLATFLMDRSVIVPRAAHEILDHSITGAREAIAGMLDTTKGLIRTSMRRGGLTTRVIARLSTYDYEQFRSGMVLLTGSKRNYLIDRDSCSVQLARALRSHMWARLARGRPIYGLEVPDVLESMRGHLIQRHATCVLCDFGSPN--YGWFFVPSNCQLDDIDRETSALRVPYIGSTTDERTDMKLAFVKSPSRSLRSAVRIATVYSWAYGDDDKSWTEALKLAQQRAKVSLEELKMITPISTSTNLAHRLRDRSTQVKYSGTSLVRVARYTTISNDNLSFVISDKKVDTNFIYQQGMLLGLGVLETLFRLDKDTGPSNTVLHLHVETDCCVIPMVDHPRIPSLHDLKFKRELCTNPLIYDNAPIIDRDATKLYTQSHRRHL--------VEFVTWSTSQLYHILAKSTALAMIDLVTKFEKDHMNEVSALIGDDDINSFITEFLLVEPRLFTVYLGQCTAINWAFDIHYHRPSGKYQMGELLTSFLARMSKSVFKVFVNALSHPKIYRKFWHSGIIEPTHGPSLDTQNLHITVCNMIYSCYMTYLDLLLNDELDEFTYLLCESDEDIVADRFDNIQARHLCVLSDLYCNPRGCPTIRGLQPVEKCVIMTKHIEAEAKLSPAGPSWIIGPIVIDHFSCSLTYLRRGSIKQIRLRVDPGFIFEALAETD------PQKPNLQHEQVADMHISNFRPPYDNVAEL----------LGIINSSKHNLPILGTGVC-NYEVHAFRRIGLNSSACYKAVEISTLIKSSIDPGEDSLFLGEGSGSMLVTYKKVLKLKQCFYNSGVSAESRSGQRELAPYPSEVSLVEHQ----LGVGRTVKVLFNGRPEVTWVGSVDCFNYIISNIRTSSLGLVHSDIETLPTKDITEKLEELSAILALALLLGKVGSVLVIKVMPISGDYVQGFMSYAVPYYREILIIYPRYSNFISTEAYLVLLGLKANRLIDPERIKQQVVDSGVRTIPGLVGHILSVKQLNCIQS--------------------------------------QVGPAITRGEINPILRKLTPIERILINCGLTINGTKICSDIVHHDISSGSDGLLNSSIILLKEL------ARFRDNQRSQQGLFHAYPVLLSSRQRELISRVARKFWGYILLYSSDRRL--LSRLISNLKSGYLLFDLHQNLFMKSLSKSEKQLIRTGGLKREWLFKLTTKEIKEWFKLIG------------
>MN632565/Rinderpest_morbillivirus_strain_Lap/PIADC/84_isolate_RPV026p1_complete_genome/Rinderpest_morbillivirus/Morbillivirus/rabbit/NA/NA_translation
------------------QSSQWFEPFLFWFTIKTEMRSTIKSSA--HTSHRRRYVPSFFTGNTFEILISRDLVAIV----------HRKLHHVYYLTFEMVLMYCDIIEGRLMTETAMVIDPRYIELLGRVQYLWKLIDGFFPTLGNSTYQVVALLEPLSLAYLQLRDVTIELRGAFLNHCFTEIHEILNQNGVTNENTYHEIIEALDYIFITDDIHLTGEIFSFFRSFGHPRLEAITAADNVRKHMNQPKVIVYETLMKGHAIFCGIIINGYRDRHGGSWPPLHLPVHAATSIRNAQASGEGLTYEQCVDNWKSFAGVKFGCFMPLSLDSDLTMYLKDKALAALKREWDSAYPKEFLRYNPPKSTSSRRLVDVFLNDSTFDPYNMIMYVVSGDYLRDPDFNLSYSLKEKEIKETGRLFAKMTYKMRACQVIAENLISNGIGKYFRDNGMAKDEHDLTKALHTLAVSGVPKDLKGNH------------------------------------------------------------------------------------------------------------------------------------------------------RGGPRAKTFSLKKTHTGTGISRVSRNETHYRSPELRDRNTDSPDQIENYETVSAFITADLKKYCLNWRYETISLFAQRLNEIYGLPSFFQWLHRRLERAVLYVSDPHCPPDLDNHVDLDNVSNDQIFIKYPMGGIEGYCQKLWTISTIPYLYLAAHESGVRIASLVQGDNQTIAVTKRVPSSWPYHIKKREAARVTREYFCLLRQRLHDIGHHLKANETIVSSHFFVYSKGIYYDGLLVSQSLKSIARCVFWSETIVDETRAACSNIATTIAKSIERGFDRYLAYSLNILKIIQQILISLGFTINSTMTQDVVVPLLSNNDLLIRMALLPAPIGGMNYLNMSRLFVRNIGDPVTSSIADLKRMIGASLMPEETLHQVMTQQPGDSSFLDWASDPYSANLVCIQSITRLLKNITARYVLINSPNPMLRGLFHNDSKEEDEQLATFLMDRSVIVPRAAHEILDHSITGAREAIAGMLDTTKGLIRTSMRRGGLTTRVIARLSTYDYEQFRSGMVLLTGSKRNYLIDRDSCSVQLARALRSHMWARLARGRPIYGLEVPDVLESMRGHLIQRHATCVLCDFGSPN--YGWFFVPSNCQLDDIDRETSALRVPYIGSTTDERTDMKLAFVKSPSRSLRSAVRIATVYSWAYGDDDKSWTEALKLAQQRAKVSLEELKMITPISTSTNLAHRLRDRSTQVKYSGTSLVRVARYTTISNDNLSFVISDKKVDTNFIYQQGMLLGLGVLETLFRLDKDTGPSNTVLHLHVETDCCVIPMVDHPRIPSLHDLKFKRELCTNPLIYDNAPIIDRDATKLYTQSHRRHL--------VEFVTWSTSQLYHILAKSTALAMIDLVTKFEKDHMNEVSALIGDDDINSFITEFLLVEPRLFTVYLGQCTAINWAFDIHYHRPSGKYQMGELLTSFLARMSKSVFKVFVNALSHPKIYRKFWHSGIIEPTHGPSLDTQNLHITVCNMIYSCYMTYLDLLLNDELDEFTYLLCESDEDIVADRFDNIQARHLCVLSDLYCNPRGCPTIRGLQPVEKCVIMTKHIEAEAKLSPAGPSWIIGPIVIDHFSCSLTYLRRGSIKQIRLRVDPGFIFEALAETD------PQKPNLQHEQVADMHISNFRPPYDNVAEL----------LGIINSSKHNLPILGTGVC-NYEVHAFRRIGLNSSACYKAVEISTLIKSSIDPGEDSLFLGEGSGSMLVTYKKVLKLKQCFYNSGVSAESRSGQRELAPYPSEVSLVEHQ----LGVGRTVKVLFNGRPEVTWVGSVDCFNYIISNIRTSSLGLVHSDIETLPTKDITEKLEELSAILALALLLGKVGSVLVIKVMPISGDYVQGFMSYAVPYYREILIIYPRYSNFISTEAYLVLLGLKANRLIDPERIKQQVVDSGVRTIPGLVGHILSVKQLNCIQS--------------------------------------QVGPAITRGEINPILRKLTPIERILINCGLTINGTKICSDIVHHDISSGSDGLLNSSIILLKEL------ARFRDNQRSQQGLFHAYPVLLSSRQRELISRVARKFWGYILLYSSDRRL--LSRLISNLKSGYLLFDLHQNLFMKSLSKSEKQLIRTGGLKREWLFKLTTKEIKEWFKLIG------------
>MN632566/Rinderpest_morbillivirus_strain_GtVacc/India/Edwards_LN_isolate_RPV027_complete_genome/Rinderpest_morbillivirus/Morbillivirus/goat/NA/NA_translation
------------------QSSQWFEPFLFWFTIKTEMRSTIKSSA--HTSHRRRYIPSFFTGDSFEILISRDLVAIV----------HRELHHVYYLTFEMVLMYCDIIEGRLMTETAMVIDPRYTELLERVRYMWKLIDGFFPTLGNPTYQVVALLEPLSLAYLQLRDVTTELRGAFLNHCFTEIHEILNQNGVTDDNTYREIIEGLDYIFITGDIHLTGEIFSFFRSFGHPRLEAITAADNVRKHMNQPKVIVYETLMKGHAIFCGIIINGYRDRHGGSWPPIHLPVHAANSIRNAQASGEGLTYEQCVDNWKSFAGVRFGCFMPLSLDSDLTMYLKDKALAALKREWDSVYPKEFLRYNPPKSTSSRRLVDVFLNDSTFDPYNMIMYVVSGDYLQDPDFNLSYSLKEKEIKETGRLFAKMTYKMRACQVIAENLISNGIGKYFRDNGMAKDEHDLTKALHTLAVSGVPKDFKDNY------------------------------------------------------------------------------------------------------------------------------------------------------RGGPKAKNFSLKKTHTGTGISKMSKIETNHRSSEQQGCDIGSPGQIENYETVSAFITTDLKKYCLNWRYETISLFAQRLNEIYGLPSFFQWLHRRLEKAVLYVSDPHCPPDLDNHVHLDNVPNDQIFIKYPMGGIEGYCQKLWTISTIPYLYLAAHESGVRIASLVQGDNQTIAVTKRVPSSWPYHLKKREAARVTREYFCLLRQRLHDIGHHLKANETIVSSHFFVYSKGIYYDGLLISQSLKSIARCVFWSETIVDETRAACSNIATTIAKSIERGFDRYLAYSLNILKVIQQILISLGFTINSTMTQDVVVPLLSNNDLLIRMALLPAPIGGMNYLNMSRLFVRNIGDPVTSSIADLKRMISASLMPEETLHQVMTQQPGDSSFLDWASDPYSANLVCVQSITRLLKNITARYVLINSPNPMLKGLFHDDSKEEDEQLATFLMDRSVIVPRAAHEILDHSITGAREAIAGMLDTTKGLIRTSMRRGGLTTRVIARLSTYDYEQFRSGMVLLTGSKRNYLIDRDSCSVQLARALRSHMWAKLARGRPIYGLEVPDVLESMRGHLIQRHATCILCDFGSSN--YGWFFVPSNCQLDDIDRETSALRVPYIGSTTDERTDMKLAFVKSPSRSLRSAVRIATVYSWAYGDDDKSWVEALKLAQQRAKVSLEELKMITPISTSTNLAHRLRDRSTQVKYSGTSLVRVARYTTISNDNLSFVISDKKVDTNFIYQQGMLLGLGVLETLFRLDKDTGPSNTVLHLHVETDCCVIPMVDHPRIPSLHELRFKRELCTNPLIYDNAPIIDRDATKLYTQSHRRHL--------VEFVTWSTSQLYHILAKSTALSMIELVTKFEKDHMNEVSALIGDDDINSFITEFLLVEPRLFTVYLGQCTAINWAFDIHYHRPSGKYQMGELLTSFLARMSKSVFKVFVNALSHPKIYRKFWHSGIIEPIHGPSLDTQNLHITVCNMIYSCYMTYLDLLLNDELDEFTYLLCESDEDIVADRFDNIQARHLCVLSDLYCNPRGCPTIRGLQPVEKCAIMTKHIEAEAKLSPAGPSWNIDPIVIDHFSCSLTYLRRGSIKQIRLRVDPGFIFEALTETD------PQKPNLRHEQVSDMHINNFRPPYDNMAEL----------LGTINSSKHNLPILGTGVC-NYEVHAFRRIGLNSSACYKAVEISTLIKSSIDPGEDSLFLGEGSGSMLVTYKEVLKLKKCFYNSGVSAESRSGQRELAPYPSEVSLVEHQ----LGMEKTVRVLFNGRPEVTWVGSVDCFNYIISNIQTSSLGLIHSDIETLPTKDITEKLEELSAILALALLLGKIGSVLVIKVMPVSGDYVQGFMSYVVPYYREILIIYPRYSNFISTEAYLVLLGLKANRLIDPERIKQQVMESGIRTIPGLVGHILSVKQFNCIQS--------------------------------------QVGPAITGGEINPILRKLTPVERILINCGLTVNGTKICSDIVHHDISSGPDGLLNSSIILLKEL------ARFRDNQRSQQGMFHAYPVLLSSRQRELISRVARKFWGYILLYSSDRKL--LSRLMSNLKSGYLLFDLHQNLFMKNLSKSEKQLIRTGGLKREWLFKLTTKEIKEWFKLIG------------
>MN632567/Rinderpest_morbillivirus_strain_Lap/AVRI_isolate_RPV029_complete_genome/Rinderpest_morbillivirus/Morbillivirus/rabbit/NA/NA_translation
------------------QSSQWFEPFLFWFTIKTEMRSTIKSSA--HTSHRRRYVPSFFTGNSFEILISRDLVAIV----------HRKLHHVYYLTFEMVLMYCDIIEGRLMTETAMVIDPRYIELLERVQYLWKLIDGFFPTLGNSTYQVVALLEPLSLAYLQLRDVTIELRGAFLNHCFTEIHEILNQNGVTNENTYHEIIEALDYIFITDDIHLTGEIFSFFRSFGHPRLEAITAADNVRKYMNQPKVIVYETLMKGHAIFCGIIINGYRDRHGGSWPPLHLPVHAATSIRNAQASGEGLTYEQCVDNWKSFAGVRFGCFMPLSLDSDLTMYLKDKALAALKREWDSAYPKEFLRYNPPKSTSSRRLVDVFLNDSTFDPYNMIMYVVSGDYLRDPDFNLSYSLKEKEIKETGRLFAKMTYKMRACQVIAENLISNGIGKYFRDNGMAKDEHDLTKALHTLAVSGVPKDLKGDY------------------------------------------------------------------------------------------------------------------------------------------------------RGGPRAKTFSLKKTHTGTGISRVSRNETHYRSPELRDRNTDSPDQIENYETVSAFITADLKKYCLNWRYETISLFAQRLNEIYGLPSFFQWLHRRLERAVLYVSDPHCPPDLDNHVDLDNVSNDQIFIKYPMGGIEGYCQKLWTISTIPYLYLAAHESGVRIASLVQGDNQTIAVTKRVPSSWPYHIKKREAARVTREYFCLLRQRLHDIGHHLKANETIVSSHFFVYSKGIYYDGLLVSQSLKSIARCVFWSETIVDETRAACSNIATTIAKSIERGFDRYLAYSLNILKIIQQILISLGFTINSTMTQDVVVPLLSNNDLLIRMALLPAPIGGMNYLNMSRLFVRNIGDPVTSSIADLKRMIGASLMPEETLHQVMTQQPGDSSFLDWASDPYSANLVCTQSITRLLKNITARYVLINSPNPMLRGLFHNDSKEEDEQLATFLMDRSVIVPRAAHEILDHSITGAREAIAGMLDTTKGLIRTSMRRGGLTTRVIARLSTYDYEQFRSGMVLLTGSKRNYLIDRDSCSVQLARALRSHMWARLARGRPIYGLEVPDVLESMRGHLIQRHATCVLCDFGSPN--YGWFFVPSNCQLDDIDRETSALRVPYIGSTTDERTDMKLAFVKSPSRSLRSAVRIATVYSWAYGDDDKSWTEALKLAQQRAKVSLEELKMITPISTSTNLAHRLRDRSTQVKYSGTSLVRVARYTTISNDNLSFVISDKKVDTNFIYQQGMLLGLGVLETLFRLDKDTGPSNTVLHLHVETDCCVIPMVDHPRIPSLHDLKFKRELCTNPLIYDNAPIIDRDATKLYTQSHRRHL--------VEFVTWSTSQLYHILAKSTALAMIDLVTKFEKDHMNEVSALIGDDDINSFITEFLLVEPRLFTVYLGQCTAINWAFDIHYHRPSGKYQMGELLTSFLARMSKSVFKVFVNALSHPKIYRKFWHSGIIEPIHGPSLDTQNLHITVCNMIYSCYMTYLDLLLNDELDEFTYLLCESDEDIVADRFDNIQARHLCVLSDLYCNPRGCPTIRGLQPVEKCAIMTKHIEAEAKLSPAGPSWIIGPIVIDHFSCSLTYLRRGSIKQIRLRVDPGFIFEALAETD------PQKPNLQHEQVADMHISNFRPPYDNVAEL----------LGIINSSKHNLPILGTGVC-NYEVHAFRRIGLNSSACYKAVEISTLIKSSIDPGEDSLFLGEGSGSMLVTYKKVLKLKQCFYNSGVSAESRSGQRELAPYPSEVSLVEHQ----LGVGKTVKVLFNGRPEVTWVGSVDCFNYIISNIRTSSLGLIHSDIETLPTKDITEKLEELSAILALALLLGKVGSVLVIKVMPISGDYVQGFMSYAVPHYREILIIYPRYSNFISTEAYLVLLGLKANRLIDPERIKQQVVDSGVRTIPGLVGHILSVKQLNCIQS--------------------------------------QVGPAITRGEINPILRKLTPIERILINCGLTINGTKICSDIVHHDISSGSDGLLNSSIILLKEL------ARFRDNQRSQQGLFHAYPVLLSSRQRELISRVARKFWGYILLYSSDRRL--LSRLISNLKSGYLLFDLHQNLFMKSLSKSEKQLIRTGGLKREWLFKLTTKEIKEWFKLIG------------
>MN632568/Rinderpest_morbillivirus_strain_Nigeria/Yankari/buffalo/83_isolate_RPV030_complete_genome/Rinderpest_morbillivirus/Morbillivirus/cattle/Nigeria/1983_translation
------------------QSSQWFEPFLFWFTIKTEMRSTIKSSA--HTSHRRRYIPSFFTGDSFEILISRDLVAIV----------HRKLHHVYYLTFEMVLMYCDIIEGRLMTETAMVIDPRYINLLERVQYMWKLIDGFFPTLGNSTYQVVALLEPLSLAYLQLRDVTIELRGAFLNHCFTEIHEILDQNGVTDDNTYHGIIEALDYIFITDDIHLTGEIFSFFRSFGHPRLEAITAADNVRKHMNQPKVIVYETLMKGHAIFCGIIINGYRDRHGGSWPPVQLPVHAATSIRNAQASGEGLTYEQCVDNWKSFAGVRFGCFMPLSLDSDLTMYLKDKALAALRREWDSAYPREFLRYDPPKSTSSRRLVDVFLNDSTFDPYNMIMYVVSGDYLRDPDFNLSYSLKEKEIKETGRLFAKMTYKMRACQVIAENLISNGIGKYFRDNGMAKDEHDLTKALHTLAVSGVPKDLKDDY------------------------------------------------------------------------------------------------------------------------------------------------------RGGPRARSFSPKRTHTGTGISRISRNKANHWSSEQRGCNTDSPGQIDNYETVSAFITADLKKYCLNWRYETISLFAQRLNEIYGLPSFFQWLHRRLERAVLYVSDPHCPPDLDNHGDLDNVPNDQIFIKYPMGGIEGYCQKLWTISTIPYLYLAAHESGVRIASLVQGDNQTIAVTKRVPSSWPYHLKKREAARVTREYFCLLRQRLHDIGHHLKANETIVSSHFFVYSKGIYYDGLLISQSLKSIARCVFWSETIVDETRAACSNIATTIAKSIERGFDRYLAYSLNILKVIQQILISLGFTINSTMTQDVVIPLLSNNDLLIRMALLPAPIGGMNYLNMSRLFVRNIGDPVTSSIADLKRMIGASLMPEETLHQVMTQQPGDSSFLDWASDPYSANLVCIQSITRLLKNITARYVLINSPNPMLRGLFHDDSKEEDEQLATFLMDRSVIVPRAAHEILDHSITGAREAIAGMLDTTKGLIRTSMRRGGLTARVIARLSTYDYEQFRSGMVLLTGSRRNYLIDRDSCSVQLARALRSHMWARLARGRPIYGLEVPDVLESMRGHLIQRHATCILCDFGSSN--YGWFFVPSNCQLDDIDRETSALRVPYIGSTTDERTDMKLAFVKSPSRSLRSAVRIATVYSWAYGDDDKSWNEALKLAQQRAKVSLEELKMITPISTSTNLAHRLRDRSTQVKYSGTSLVRVARYTTISNDNLSFVISDKKVDTNFIYQQGMLLGLGVLETLFRLDKDTGPSNTVLHLHVETDCCVIPMIDHPRIPSLHELNFKRELCTNPLIYDSAPIIDRDATKLYTQSHRRHL--------VEFVTWSTSQLYHILAKSTALSMIDLVTKFEKDHMNEVAALIGDDDINSFITEFLLVEPRLFTVYLGQCTAINWAFDIHYHRPLGKYQMGELLTSFLARMSKSVFKVFVNALSHPKIYKKFWHSGIIEPIHGPSLDTQNLHITVCNMIYSCYMTYLDLLLNDELDEFTYLLCESDEDIVADRFDNIQARHLCVLSDLYCNPRRCPTIRGLQPVEKCAIMTKHIENEAKLSPAGPSWNIGPIVIDHFSCSLTYLRRGSIKQIRLRVDPGFIFEALTETD------PQKPNLQHKQVADMHISNFRPPYDNVAEL----------LGTINSSKHNLPILGTGIC-NYEVHAFRRIGLNSSACYKAVEISTLVRSSIEPGEDSLFLGEGSGSMLVTYKEVLKLKKCFYNSGVSAESRSSQRELAPYPSEVSLVEHQ----LGVEKTVKVLFNGRPEVTWVGSVDCFNYIISSIQTSSLGLIHSDIETLPTKDITEKLEELSAILALALLLGKVGSVLVIKVMPISGDYVQGFMSYAVPYYREMIIIYPRYSNFISTEAYLVLLGLKTNRLIDPERIKQQVVESGIRTTPGLVGHILSVKQFNCIQS--------------------------------------QVGPAITRGEINPILRKLTSIERILINCGLTINGTKICSDIVHHDISSGPEGLLNSSIILLKEL------ARFRDNQRSQQGMFHAYPVLLSSRQRELISRVARKFWGYILLYSNDRRL--LSRLMSNLKSGYLLFDLHQNLLMRNLSKSEKQLIRTGGLKREWLFRLTTKEIKEWFKLIG------------
>MN632569/Rinderpest_morbillivirus_strain_Pakistan/85_isolate_RPV031_complete_genome/Rinderpest_morbillivirus/Morbillivirus/cattle/Pakistan/1985_translation
------------------QSSQWFEPFLFWFTIKTEMRSTIKSSA--HTSHRRRYIPSFFTGDSFEILISRDLVAII----------HRELHHVYYLTFEMVLMYCDIIEGRLMTETAMVIDPRYTELLERVRYMWKLIDGFFPTLGNPTYQVVALLEPLSLAYLQLRDVTTELRGAFLNHCFTEIHEILNQNGVTNDNTYHEIIEGLDYIFITDDIHLTGEIFSFFRSFGHPRLEAITAADNVRKHMNQPKVIVYETLMKGHAIFCGIIINGYRDRHGGSWPPIHLPAHAANSIKNAQASGEGLTYEQCVDNWKSFAGVRFGCFMPLSLDSDLTMYLKDKALAALKREWDSAYPKEFLRYNPPKSTSSRRLVDVFLNDSTFDPYNMIMYVVSGNYLQDPDFNLSYSLKEKEIKETGRLFAKMTYKMRACQVIAENLISNGIGKYFRDNGMAKDEHDLTKALHTLAVSGVPKDFKDNY------------------------------------------------------------------------------------------------------------------------------------------------------RGGPKAKTFSPKKAHTGTGISRMSRNETNHQSSGQRGCNTSSPDQIESYETVSAFITADLKKYCLNWRYETISLFAQRLNEIYGLPSFFQWLHKRLERAVLYVSDPHCPPDLDNHVHLDNVPNDQIFIKYPMGGIEGYCQKLWTISTIPYLYLAAHESGVRIASLVQGDNQTIAVTKRVPSSWPYHLKKREAARVTREYFCLLRQRLHDIGHHLKANETIVSSHFFVYSKGIYYDGLLISQSLKSIARCVFWSETIVDETRAACSNIATTIAKSIERGFDRYLAYSLNILKVIQQILISLGFTINSTMTQDVVVPLLSNNDLLIRMALLPAPIGGMNYLNMSRLFVRNIGDPVTSSIADLKRMISASLMPEETLHQVMTQQPGDSSFLDWASDPYSANLVCIQSITRLLKNITARYVLINSPNPMLRGLFHDDSREEDEQLATFLMDRSVIVPRAAHEILDHSITGAREAIAGMLDTTKGLIRTSMRRGGLTTRVIARLSTYDYEQFRSGMVLLTGSKRNYLIDRDSCSVQLARALRSHMWARLARGRPIYGLEVPDVLESMRGHLIQRHATCILCDFGSSN--YGWFFVPSNCQLDDIDRETSALRVPYIGSTTDERTDMKLAFVKSPSRSLRSAVRIATVYSWAYGDDDKSWNEALKLAQQRAKVSLEELKMITPISTSTNLAHRLRDRSTQVKYSGTSLVRVARYTTISNDNLSFVISDKKVDTNFIYQQGMLLGLGVLETLFRLDKDTGPSNTVLHLHVETDCCVIPMVDHPRIPSLHELNFKRELCTNPLIYDNAPIIDRDATKLYTQSHRRHL--------VEFVTWSTSQLYHILAKSTALSMIDLVTKFEKDHMNEVSALIGDDDINSFITEFLLVEPRLFTVYLGQCTAINWAFDIHYHRPSGKYQMGELLTSFLARMSKSVFKVLVNALSHPKIYRKFWHSGIIEPIHGPSLDTQNLHITVCNMIYSCYMTYLDLLLNDELDEFTYLLCESDEDIVADRFDNIQARHLCVLSDLYCNPKGCPTIRGLQPVEKCAIMTKHIEAEAKLSPAGPSWNIDPIIIDHFSCSLTYLRRGSIKQIRLRVDPGFIFEALTETD------PQKPNLRHEQVIDMHINNFRPPYDNIAEL----------LGTINSNKHNLPILGTGVC-NYEVHAFRRIGLNSSACYKAVEISTLIKSSIDPGEDSLFLGEGSGSMLVTYKEILKLKKCFYNSGVSAESRSGQRELAPYPSEVSLVEHQ----LGVEKTVRVLFNGRPEVTWVGSIDCFNYIISNIQTSSLGLIHSDIETLPTKDITEKLEELSAILALALLLGKTGSVLVIKVMPVSGDYVQGFMNYVVPYYREILIIYPRYSNFISTEAYLVLLGLKANRLIDPERIKQQVMESGIRTIPGLVGHILSVKQFNCIQS--------------------------------------QVGPAITRGEINPILRRLTSIERILINCGLTVNGTKICSDIVHHDISSGSDGLLNSSIILLKEL------ARFRDNQRSQQGMFHAYPVLLSSRQRELISRVARKFWGYILLYSSDRRL--LSRLMSNLKSGYLLFDLHQNLFMKNLSKSEKQLIRAGGLKREWLFKLTTKEIKEWFKLIG------------
>MN632570/Rinderpest_morbillivirus_strain_Lap/PIADC/82p1_isolate_RPV033p1_complete_genome/Rinderpest_morbillivirus/Morbillivirus/rabbit/NA/NA_translation
------------------QSSQWFEPFLFWFTIKTEMRSTIKSSA--HTSHRRRYVPSFFTGNTFEILISRDLVAIV----------HRKLHHVYYLTFEMVLMYCDIIEGRLMTETAMVIDPRYIELLGRVQYLWKLIDGFFPTLGNSTYQVVALLEPLSLAYLQLRDVTIELRGAFLNHCFTEIHEILNQNGVTNENTYHEIIEALDYIFITDDIHLTGEIFSFFRSFGHPRLEAITAADNVRKHMNQPKVIVYETLMKGHAIFCGIIINGYRDRHGGSWPPLHLPVHAATSIRNAQASGEGLTYEQCVDNWKSFAGVKFGCFMPLSLDSDLTMYLKDKALAALKREWDSAYPKEFLRYNPPKSTSSRRLVDVFLNDSTFDPYNMIMYVVSGDYLRDPDFNLSYSLKEKEIKETGRLFAKMTYKMRACQVIAENLISNGIGKYFRDNGMAKDEHDLTKALHTLAVSGVPKDLKGNH------------------------------------------------------------------------------------------------------------------------------------------------------RGGPRAKTFSLKKTHTGTGISRVSRNETHYRSPELRDRNTDSPDQIENYETVSAFITADLKKYCLNWRYETISLFAQRLNEIYGLPSFFQWLHRRLERAVLYVSDPHCPPDLDNHVDLDNVSNDQIFIKYPMGGIEGYCQKLWTISTIPYLYLAAHESGVRIASLVQGDNQTIAVTKRVPSSWPYHIKKREAARVTREYFCLLRQRLHDIGHHLKANETIVSSHFFVYSKGIYYDGLLVSQSLKSIARCVFWSETIVDETRAACSNIATTIAKSIERGFDRYLAYSLNILKIIQQILISLGFTINSTMTQDVVVPLLSNNDLLIRMALLPAPIGGMNYLNMSRLFVRNIGDPVTSSIADLKRMIGASLMPEETLHQVMTQQPGDSSFLDWASDPYSANLVCIQSITRLLKNITARYVLINSPNPMLRGLFHNDSKEEDEQLATFLMDRSVIVPRAAHEILDHSITGAREAIAGMLDTTKGLIRTSMRRGGLTTRVIARLSTYDYEQFRSGMVLLTGSKRNYLIDRDSCSVQLARALRSHMWARLARGRPIYGLEVPDVLESMRGHLIQRHATCVLCDFGSPN--YGWFFVPSNCQLDDIDRETSALRVPYIGSTTDERTDMKLAFVKSPSRSLRSAVRIATVYSWAYGDDDKSWTEALKLAQQRAKVSLEELKMITPISTSTNLAHRLRDRSTQVKYSGTSLVRVARYTTISNDNLSFVISDKKVDTNFIYQQGMLLGLGVLETLFRLDKDTGPSNTVLHLHVETDCCVIPMVDHPRIPSLHDLKFKRELCTNPLIYDNAPIIDRDATKLYTQSHRRHL--------VEFVTWSTSQLYHILAKSTALAMIDLVTKFEKDHMNEVSALIGDDDINSFITEFLLVEPRLFTVYLGQCTAINWAFDIHYHRPSGKYQMGELLTSFLARMSKSVFKVFVNALSHPKIYRKFWHSGIIEPTHGPSLDTQNLHITVCNMIYSCYMTYLDLLLNDELDEFTYLLCESDEDIVADRFDNIQARHLCVLSDLYCNPRGCPTIRGLQPVEKCVIMTKHIEAEAKLSPAGPSWIIGPIVIDHFSCSLTYLRRGSIKQIRLRVDPGFIFEALAETD------PQKPNLQHEQVADMHISNFRPPYDNVAEL----------LGIINSSKHNLPILGTGVC-NYEVHAFRRIGLNSSACYKAVEISTLIKSSIDPGEDSLFLGEGSGSMLVTYKKVLKLKQCFYNSGVSAESRSGQRELAPYPSEVSLVEHQ----LGVGRTVKVLFNGRPEVTWVGSVDCFNYIISNIRTSSLGLVHSDIETLPTKDITEKLEELSAILALALLLGKVGSVLVIKVMPISGDYVQGFMSYAVPYYREILIIYPRYSNFISTEAYLVLLGLKANRLIDPERIKQQVVDSGVRTIPGLVGHILSVKQLNCIQS--------------------------------------QVGPAITRGEINPILRKLTPIERILINCGLTINGTKICSDIVHHDISSGSDGLLNSSIILLKEL------ARFRDNQRSQQGLFHAYPVLLSSRQRELISRVARKFWGYILLYSSDRRL--LSRLISNLKSGYLLFDLHQNLFMKSLSKSEKQLIRTGGLKREWLFKLTTKEIKEWFKLIG------------
>MN632571/Rinderpest_morbillivirus_strain_Lap/EAVRO_isolate_RPV034_complete_genome/Rinderpest_morbillivirus/Morbillivirus/rabbit/NA/NA_translation
------------------QSSQWFEPFLFWFTIKTEMRSTIKSSA--HTSHRRRYVPSFFTGNSFEILISRDLVAIV----------HRKLHHVYYLTFEMVLMYCDIIEGRLMTETAMVIDPRYIELLERVQYLWKLIDGFFPTLGNSTYQVVALLEPLSLAYLQLRDVTIELRGAFLNHCFTEIHEILNQNGVTNENTYHEIIEALDYIFITDDIHLTGEIFSFFRSFGHPRLEAITAADNVRKYMNQPKVIVYETLMKGHAIFCGIIINGYRDRHGGSWPPLHLPVHAATSIRNAQASGEGLTYEQCVDNWKSFAGVRFGCFMPLSLDSDLTMYLKDKALAALKREWDSAYPKEFLRYNPPKSTSSRRLVDVFLNDSTFDPYNMIMYVVSGDYLRDPDFNLSYSLKEKEIKETGRLFAKMTYKMRACQVIAENLISNGIGKYFRDNGMAKDEHDLTKALHTLAVSGVPKDLKGDY------------------------------------------------------------------------------------------------------------------------------------------------------RGGPRAKTFSLKKTHTGTGISRVSRNETHYRSPELRDRNTDSPDQIENYETVSAFITADLKKYCLNWRYETISLFAQRLNEIYGLPSFFQWLHRRLERAVLYVSDPHCPPDLDNHVDLDNVSNDQIFIKYPMGGIEGYCQKLWTISTIPYLYLAAHESGVRIASLVQGDNQTIAVTKRVPSSWPYHIKKREAARVTREYFCLLRQRLHDIGHHLKANETIVSSHFFVYSKGIYYDGLLVSQSLKSIARCVFWSETIVDETRAACSNIATTIAKSIERGFDRYLAYSLNILKIIQQILISLGFTINSTMTQDVVVPLLSNNDLLIRMALLPAPIGGMNYLNMSRLFVRNIGDPVTSSIADLKRMIGASLMPEETLHQVMTQQPGDSSFLDWASDPYSANLVCTQSITRLLKNITARYVLINSPNPMLRGLFHNDSKEEDEQLATFLMDRSVIVPRAAHEILDHSITGAREAIAGMLDTTKGLIRTSMRRGGLTTRVIARLSTYDYEQFRSGMVLLTGSKRNYLIDRDSCSVQLARALRSHMWARLARGRPIYGLEVPDVLESMRGHLIQRHATCVLCDFGSPN--YGWFFVPSNCQLDDIDRETSALRVPYIGSTTDERTDMKLAFVKSPSRSLRSAVRIATVYSWAYGDDDKSWTEALKLAQQRAKVSLEELKMITPISTSTNLAHRLRDRSTQVKYSGTSLVRVARYTTISNDNLSFVISDKKVDTNFIYQQGMLLGLGVLETLFRLDKDTGPSNTVLHLHVETDCCVIPMVDHPRIPSLHDLKFKRELCTNPLIYDNAPIIDRDATKLYTQSHRRHL--------VEFVTWSTSQLYHILAKSTALAMIDLVTKFEKDHMNEVSALIGDDDINSFITEFLLVEPRLFTVYLGQCTAINWAFDIHYHRPSGKYQMGELLTSFLARMSKSVFKVFVNALSHPKIYRKFWHSGIIEPIHGPSLDTQNLHITVCNMIYSCYMTYLDLLLNDELDEFTYLLCESDEDIVADRFDNIQARHLCVLSDLYCNPRGCPTIRGLQPVEKCAIMTKHIEAEAKLSPAGPSWIIGPIVIDHFSCSLTYLRRGSIKQIRLRVDPGFIFEALAETD------PQKPNLQHEQVADMHISNFRPPYDNVAEL----------LGIINSSKHNLPILGTGVC-NYEVHAFRRIGLNSSACYKAVEISTLIKSSIDPGEDSLFLGEGSGSMLVTYKKVLKLKQCFYNSGVSAESRSGQRELAPYPSEVSLVEHQ----LGVGKTVKVLFNGRPEVTWVGSVDCFNYIISNIRTSSLGLIHSDIETLPTKDITEKLEELSAILALALLLGKVGSVLVIKVMPISGDYVQGFMSYAVPHYREILIIYPRYSNFISTEAYLVLLGLKANRLIDPERIKQQVVDSGVRTIPGLVGHILSVKQLNCIQS--------------------------------------QVGPAITRGEINPILRKLTPIERILINCGLTINGTKICSDIVHHDISSGSDGLLNSSIILLKEL------ARFRDNQRSQQGLFHAYPVLLSSRQRELISRVARKFWGYILLYSSDRRL--LSRLISNLKSGYLLFDLHQNLFMKSLSKSEKQLIRTGGLKREWLFKLTTKEIKEWFKLIG------------
>MN632572/Rinderpest_morbillivirus_strain_Nigeria/Sokoto/64_isolate_RPV035_complete_genome/Rinderpest_morbillivirus/Morbillivirus/cattle/Nigeria/1964_translation
------------------QSSQWFEPFLFWFTIKTEMRSTIKSST--HTSHRRRYVPSFFTGDSFEILISRDLVVIV----------HRKLHHVYYLTFEMVLMYCDIIEGRLMTETAMVVDPRYTELLERVRYMWRLIDGFFPALGNSTYQVVALLEPLSLAYLQLRDVTIELRGAFLNYCFTEIHEILNRSGVTDDNTYHGIIEALDYIFITDDIHLTGEIFSFFRSFGHPRLEAITAADNVRKHMNQPKVIVYETLMKGHAIFCGIIINGYRDRHGGSWPPVQLPMHAATSIRNAQASGEGLTYEQCVDNWKSFAGVRFGCFMPLSLDSDLTMYLKDKALAALKREWDSVYPKEFLRYDPPKSTSSRRLVDVFLNDSTFDPYNMIMYVVSGDYLRDPDFNLSYSLKEKEIKETGRLFAKMTYKMRACQVIAENLISNGIGKYFRDNGMAKDEHDLTKALHTLAVSGVPKDFKDNY------------------------------------------------------------------------------------------------------------------------------------------------------RGGPRAGTISPKKAHTGTGISRMSRNEANHRSSEQRGCNTDSPDQIENYETVSAFITADLKKYCLNWRYETISLFAQRLNEIYGLPSFFQWLHRRLEGAVLYVSDPHCPPDLDNHGHLDNVPNDQIFIKYPMGGIEGYCQKLWTISTIPYLYLAAHESGVRIASLVQGDNQTIAVTKRVPSSWPYHLKKREAACVTREYFCILRQRLHDIGHHLKANETIVSSHFFVYSKGIYYDGLLVSQSLKSIARCVFWSETIVDETRAACSNIATTIAKSIERGFDRYLAYSLNILKVIQQILISLGFTINSTMTQDVVVPLLSNNDLLIRMALLPAPIGGMNYLNMSRLFVRNIGDPVTSSIADLKRMIGASLMPEETLHQVMTQQPGDSSFLDWASDPYSANLVCIQSITRLLKNITARYVLINSPNPMLRGLFHDDSTEEDEQLATFLMDRSIIVPRAAHEILDHSITGAREAIAGMLDTTKGLIRTSMRRGGLTTRVITRLSTYDYEQFRSGMVLLTGSRRSYLIDRDSCSVQLARALRSHMWARLARGRPIYGLEVPDVLESMRGHLIRRHATCILCDFGSSN--YGWFFVPSNCQLDDIDRETSALRVPYIGSTTDERTDMKLAFVKSPSRSLRSAVRIATVYSWAYGDDDKSWNEALKLAQQRARVSLEELKMITPISTSTNLAHRLRDRSTQVKYSGTSLVRVARYTTISNDNLSFVISDKKVDTNFIYQQGMLLGLGVLETLFRLDKDTGPSNTVLHLHVETDCCVIPMVDHPRIPSLHELKFKRELCTNPLIYDSAPIIDRDATKLYTQSHRRHL--------VEFVTWSTSQLYHILAKSTALSMIDLVTKFEKDHMNEVSALIGDDDINSFITEFLLVEPRLFTVYLGQCTAINWAFDIHYHRPLGKYQMGELLTSFLARMSKSVFKVFVNALSHPKIYRKFWHSGIIEPIHGPSLDTQNLHITVCNMIYSCYMTYLDLLLNDELDEFTYLLCESDEDIVADRFDNIQARHLCVLSDLYCNPRRCPTIRGLQPVEKCAIMTKHIEAEAILSPAGPSWNIGPIVIDHFSCSLTYLRRGSIKQIRLRVDPGFIFEALIETD------PKKPNLQHEQVADMHISNFRPPYDNVAKL----------LGTINSSKHNLPILGTGIC-NYEVHVFRRIGLNSSACYKAVEISTLVKSSIDPGEDSLFLGEGSGSMLVTYKEVLKLKKCFYNSGVSVESRPGQRELAPYPSEVSLVEHQ----LGVEKTVKVLFNGRPEVTWVGSVDCFNYIISSIQTSSLGLIHSDIETLPTKDITEKLEELSAILALALLLGKVGSVLIIKVMPISGDYVQGFMSYAVSYYREILIIYPRYSNFISTEAYLVLLGLKANRLIDPERIKQQVVASGIRTTPGLVGHILSVKQFNCIQS--------------------------------------QVGPAITGGEINPILRKLTPIERILVNCGLTINGPKICSDIVHHDISSGSDGLLNSSIILLKEL------ARFRDNQRSQQGMFHAYPVLLSSRQRELISRVARKFWGYILLYSDDRRL--ISRLMSNLRSGYLLFDLHQNLLMKNLSKSEKQLIRTGGLKREWLFRLTTKEIKEWFKLIG------------
>MN632573/Rinderpest_morbillivirus_strain_GtVacc/Bangladesh/prod_isolate_RPV041_complete_genome/Rinderpest_morbillivirus/Morbillivirus/goat/NA/NA_translation
------------------QSSQWFEPFLFWFTIKTEMRSTIKSSA--HTSHRRRYIPSFFTGDSFEILVSRDLVAIV----------HRELHHVYYLTFEMVLMYCDIIEGRLMTETAMVIDPRYTELLERVRYMWKLIDGFFPTLGNPTYQVVALLEPLSLAYLQLRDVTTELRGAFLNHCFTEIHEILNQNGVTDDNTYREIIEGLDYIFITGDIHLTGEIFSFFRSFGHPRLEAITAADNVRKHMNQPKVIVYETLMKGHAIFCGIIINGYRDRHGGSWPPIHLPVHAANSIRNAQASGEGLTYEQCVDNWKSFAGVRFGCFMPLSLDSDLTMYLKDKALAALKREWDSVYPKEFLRYNPPKSSSSRRLVDVFLNDSTFDPYNMIMYVVSGDYLQDPDFNLSYSLKEKEIKETGRLFAKMTYKMRACQVIAENLISNGIGKYFRDNGMAKDEHDLTKALHTLAVSGVPKDFKDNY------------------------------------------------------------------------------------------------------------------------------------------------------RGGPRAKIFSPKKTHTGTGISRMSRNETNHRSSEQRGCDIGSPGQIENYETVSAFITTDLKKYCLNWRYETISLFAQRLNEIYGLPSFFQWLHRRLEKAVLYVSDPHCPPDLDNHVHLDNVPNDQIFIKYPMGGIEGYCQKLWTISTIPYLYLAAHESGVRIASLVQGDNQTIAVTKRVPSSWPYHLKKREAARVTREYFCLLRQRLHDIGHHLKANETIVSSHFFVYSKGIYYDGLLISQSLKSIARCVFWSETIVDETRAACSNIATTIAKSIERGFDRYLAYSLNILKVIQQILISLGFTINSTMTQDVVVPLLSNNDLLIRMALLPAPIGGMNYLNMSRLFVRNIGDPVTSSIADLKRMISASLMPEETLHQVMTQQPGDSSFLDWASDPYSANLVCVQSITRLLKNITARYVLINSPNPMLRGLFHDDSKEEDEQLATFLMDRSVIVPRAAHEILDHSITGAREAIAGMLDTTKGLIRTSMRRGGLTTRVIARLSTYDYEQFRSGMVLLTGSKRNYLIDRDSCSVQLARALRSHMWAKLARGRPIYGLEVPDVLESMRGHLIQRHATCILCDFGSSN--YGWFFVPSNCQLDDIDRETSALRVPYIGSTTDERTDMKLAFVKSPSRSLRSAVRIATVYSWAYGDDDKSWNEALKLAQQRAKVSLEELKMITPISTSTNLAHRLRDRSTQVKYSGTSLVRVARYTTISNDNLSFVISDKKVDTNFIYQQGMLLGLGVLETLFRLDKDTGPSNTVLHLHVETDCCVIPMVDHPRIPSLHELRFKRELCTNPLIYDNAPIIDRDATKLYTQSHRRHL--------VEFVTWSTSQLYHILAKSTALSMIELVTKFEKDHMNEVSALIGDDDINSFITEFLLVEPRLFTVYLGQCTAINWAFDIHYHRPSGKYQMGELLTSFLARMSKSVFKVFVNALSHPKIYRKFWHSGIIEPIHGPSLDTQNLHITVCNMIYSCYMTYLDLLLNDELDEFTYLLCESDEDIVADRFDNIQARHLCVLSDLYCNPRGCPTIRGLQPVEKCAIMTKHIKAEAKLSPAGPSWNIDPIVIDHFSCSLTYLRRGSIKQIRLRVDPGFIFEALTETD------PQKPNLRHEQVSDMHINNFRPPYDNMAEL----------LRTINSSKHNLPILGTGVC-NYEVHAFRRIGLNSSACYKAVEISTLIKSSIDPGEDSLFLGEGSGSMLVTYKEVLKLKKCFYNSGVSAESRSGQRELAPYPSEVSLVEHQ----LGVEKTVRVLFNGRPEVTWVGSVDCFNYIISNIQTSSLGLIHSDIETLPTKDITEKLEELSAILALALLLGKIGSVLVIKVMPVSGDYVQGFMSYVVPYYREILIIYPRYSNFISTEAYLVLLGLKANRLIDPERIKQQVMESGIRTIPGLVGHILSVKQFNCIQS--------------------------------------QVGPAITGGEINPILRKLTPVERILINCGLTVNGTKICSDIVHHDISSGPDGLLNSSIILLKEL------ARFRDNQRSQQGMFHAYPVLLSSRQRELISRVARKFWGYILLYSSDRKL--LSRLMGNLKSGYLLFDLHQNLFMKNLSKSEKQLIRTGGLKREWLFKLTTKEIKEWXKLIG------------
>MN632574/Rinderpest_morbillivirus_strain_GtVacc/Bangladesh/prodp1_isolate_RPV041p1_complete_genome/Rinderpest_morbillivirus/Morbillivirus/goat/NA/NA_translation
------------------QSSQWFEPFLFWFTIKTEMRSTIKSSA--HTSHRRRYIPSFFTGDSFEILVSRDLVAIV----------HRELHHVYYLTFEMVLMYCDIIEGRLMTETAMVIDPRYTELLERVRYMWKLIDGFFPTLGNPTYQVVALLEPLSLAYLQLRDVTTELRGAFLNHCFTEIHEILNQNGVTDDNTYREIIEGLDYIFITGDIHLTGEIFSFFRSFGHPRLEAITAADNVRKHMNQPKVIVYETLMKGHAIFCGIIINGYRDRHGGSWPPIHLPVHAANSIRNAQASGEGLTYEQCVDNWKSFAGVRFGCFMPLSLDSDLTMYLKDKALAALKREWDSVYPKEFLRYNPPKSSSSRRLVDVFLNDSTFDPYNMIMYVVSGDYLQDPDFNLSYSLKEKEIKETGRLFAKMTYKMRACQVIAENLISNGIGKYFRDNGMAKDEHDLTKALHTLAVSGVPKDFKDNY------------------------------------------------------------------------------------------------------------------------------------------------------RGGPRAKIFSPKKTHTGTGISRMSRNETNHRSSEQRGCDIGSPGQIENYETVSAFITTDLKKYCLNWRYETISLFAQRLNEIYGLPSFFQWLHRRLEKAVLYVSDPHCPPDLDNHVHLDNVPNDQIFIKYPMGGIEGYCQKLWTISTIPYLYLAAHESGVRIASLVQGDNQTIAVTKRVPSSWPYHLKKREAARVTREYFCLLRQRLHDIGHHLKANETIVSSHFFVYSKGIYYDGLLISQSLKSIARCVFWSETIVDETRAACSNIATTIAKSIERGFDRYLAYSLNILKVIQQILISLGFTINSTMTQDVVVPLLSNNDLLIRMALLPAPIGGMNYLNMSRLFVRNIGDPVTSSIADLKRMISASLMPEETLHQVMTQQPGDSSFLDWASDPYSANLVCVQSITRLLKNITARYVLINSPNPMLRGLFHDDSKEEDEQLATFLMDRSVIVPRAAHEILDHSITGAREAIAGMLDTTKGLIRTSMRRGGLTTRVIARLSTYDYEQFRSGMVLLTGSKRNYLIDRDSCSVQLARALRSHMWAKLARGRPIYGLEVPDVLESMRGHLIQRHATCILCDFGSSN--YGWFFVPSNCQLDDIDRETSALRVPYIGSTTDERTDMKLAFVKSPSRSLRSAVRIATVYSWAYGDDDKSWNEALKLAQQRAKVSLEELKMITPISTSTNLAHRLRDRSTQVKYSGTSLVRVARYTTISNDNLSFVISDKKVDTNFIYQQGMLLGLGVLETLFRLDKDTGPSNTVLHLHVETDCCVIPMVDHPRIPSLHELRFKRELCTNPLIYDNAPIIDRDATKLYTQSHRRHL--------VEFVTWSTSQLYHILAKSTALSMIELVTKFEKDHMNEVSALIGDDDINSFITEFLLVEPRLFTVYLGQCTAINWAFDIHYHRPSGKYQMGELLTSFLARMSKSVFKVFVNALSHPKIYRKFWHSGIIEPIHGPSLDTQNLHITVCNMIYSCYMTYLDLLLNDELDEFTYLLCESDEDIVADRFDNIQARHLCVLSDLYCNPRGCPTIRGLQPVEKCAIMTKHIKAEAKLSPAGPSWNIDPIVIDHFSCSLTYLRRGSIKQIRLRVDPGFIFEALTETD------PQKPNLRHEQVSDMHINNFRPPYDNMAEL----------LRTINSSKHNLPILGTGVC-NYEVHAFRRIGLNSSACYKAVEISTLIKSSIDPGEDSLFLGEGSGSMLVTYKEVLKLKKCFYNSGVSAESRSGQRELAPYPSEVSLVEHQ----LGVEKTVRVLFNGRPEVTWVGSVDCFNYIISNIQTSSLGLIHSDIETLPTKDITEKLEELSAILALALLLGKIGSVLVIKVMPVSGDYVQGFMSYVVPYYREILIIYPRYSNFISTEAYLVLLGLKANRLIDPERIKQQVMESGIRTIPGLVGHILSVKQFNCIQS--------------------------------------QVGPAITGGEINPILRKLTPVERILINCGLTVNGTKICSDIVHHDISSGPDGLLNSSIILLKEL------ARFRDNQRSQQGMFHAYPVLLSSRQRELISRVARKFWGYILLYSSDRKL--LSRLMGNLKSGYLLFDLHQNLFMKNLSKSEKQLIRTGGLKREWLFKLTTKEIKEWYKLIG------------
>MN632575/Rinderpest_morbillivirus_strain_RBOK_exHyderabad_isolate_RPV043_complete_genome/Rinderpest_morbillivirus/Morbillivirus/cattle/Kenya/NA_translation
------------------QSSQWYEPFLFWFTIKTEMRSTIKSSV--HTSHRRRYVPSFFSGDSFEILISRDLVAIV----------HRRLHHVYYLTFELVLMYCDIIEGRLMTETAMVIDPRYTELLERVRYMWKLIDGFFPTLGNSTYQVVALLEPLSLAYLQLRDVTTELRGAFLNHCFTEIREILNQNGVTDDNTYHEIVEALDYIFITDDIHLTGEIFSFFRSFGHPRLEAITAADNVRKHMNQPKVIVYETLMKGHAIFCGIIINGYRDRHGGSWPPIHLPVHAATSIRNAQASGEGLTYEQCVDNWKSFAGXRFGCFMPLSLDSDLTMYLKDKALAALKKEWDSAYPKEFLRYNPPKSTSSRRLVDVFLNDSTFDPYNMIMYVVSGDYLRDPDFNSSYSLKEKEIKETGRLFAKMTYKMRACQVIAENLISNGIGKYFRDNGMAKDEHDLTKALHTLAVSGVPKDFKDNY------------------------------------------------------------------------------------------------------------------------------------------------------RGGPRAKTFSSKKTHTGAGISRVSRNEANYRSPEQRGCNTGGPDQIESYETVSAFITADLKKYCLNWRYETISLFAQRLNEIYGLPSFFQWLHRRLERSVLYVSDPHCPPDLDSHANLDNVPNDQIFIKYPMGGIEGYCQKLWTISTIPYLYLAAHESGVRIASLVQGDNQTIAVTKRVPSSWPYHLKKREAARVTREYFCLLRQRLHDIGHHLKANETIVSSHFFVYSKGIYYDGLLISQSLKSIARCVFWSETIVDETRAACSNIATTIAKSIERGFDRYLAYSLNILKVIQQILISLGFTINSTMTQDVVVPLLSNHDLLIRMALLPAPIGGMNYLNMSRLFVRNIGDPVTSSIADLKRMIGASLMPEETLHQVMTQQPGDSSFLDWASDPYSANLVCIQSITRLLKNITAKYVLINSPNPMLRGLFHDDSKEEDEQLATFLMDRSVIVPRAAHEILDHSITGAREAIAGMLDTTKGLIRTSSRRGGLTTRVIARLSTYDYEQFRSGMVLLTGSKRNYLIDRDSCSVQLARALRSHMWARLARGRPIYGLEVPDVLESMRGHLIQRHATCILCDFGSAN--YGWFFVPSNCQLDDIDRETSALRVPYIGSTTDERTDMKLAFVKSPSRSLRSAVRIATVYSWAYGDDDKSWNEALKLAQQRAXVSLEELKMITPISTSTNLAHRLRDRSTQVKYSGTSLVRVARYTTISNDNLSFVISDKKVDTNFIYQQGMLLGLGVLETLFRLDKDTGPSNTVLHLHVETDCCVIPMVDHPRIPSLHELKFRRELCTNPLIYDSAPIIDREATKLYTQSHRRHL--------VEFVTWSTSQLYHILAKSTALSMIDLVTKFEKDHMNEVSALIGDDDINSFITEFLLVEPRLFTVYLGQCTAINWAFDIHYHRPSGKYQMGELLTSFLARMSKSVFKVFVNALSHPKIYRKFWHSGIIEPIHGPSLDTQNLHITVCNMIYSCYMTYLDLLLNDELDEFTYLLCESDEDIVADRFDNIQARHLCVLSDLYCNPRGCPTIRGLQPVEKCAIMTKHIEAEAKLSPAGPSWNIGPIVIDHFSCSLTYLRRGSIKQIRLRVDPGFIFEALTVTD------PQKPNFQHEQAADMHISNFRPPYDGVAEL----------LGTINSSKHNLPILGTGVY-NYEVHAFRRIGLNSSACYKAVEISTLIKSSMDPEEDSLFLGEGSGSMLITYKEILKLKKCFYNSGVSAESRSGQRELAPYPSEVSLVEHQ----LGAEKTVKVLFNGRPEVTWIGSVDCFNYIISNIQTSSLGLIHSDIETLPTKDITEKLEELSAILALALLLGKVGSVLVIKVMPISGDYVQGFMSYMVPYYREVLIIYPRYSNFISTEAYLVLLGLRANRLIDPERIKQQVMESGIRTIPGLVGHILSIKQLNCIQS--------------------------------------QAGPAITRGEINPILRKLTSIERILISCGLTINGTKICSDVVHHDISSGPDGLLNSSIILLQEL------ARFKDNQRSQQGMFHAYPVLLSSRQRELISRVARKFWGYILLYSSDRRL--LSRLVSNLKSGYLLFDLHQNLFMKNLSKSEKQLIRTGGLKREWLFKLTTKEIKEWFKLIG------------
>MN632576/Rinderpest_morbillivirus_strain_Sudan/Wakobu/92/RBS_isolate_RPV045_complete_genome/Rinderpest_morbillivirus/Morbillivirus/cattle/Sudan/1992_translation
------------------QSSQWFEPFLFWFTIKTEMRSTIKSSA--HTSHRRRYIPSFFTGDSFEILISRDLVAIV----------HRKLHHVYYLTFEMVLMYCDIIEGRLMTETAMVIDPRYINLLERVQYMWKLIDGFFPTLGNSTYQVVALLEPLSLAYLQLRDVTIELRGAFLNHCFTEIHEILDQNGVTDDNTYHGIIEALDYIFITDDIHLTGEIFSFFRSFGHPRLEAITAADNVRKHMNQPKVIVYETLMKGHAIFCGIIINGYRDRHGGSWPPVQLPVHAATSIRNAQASGEGLTYEQCVDNWKSFAGVRFGCFMPLSLDSDLTMYLKDKALAALRREWDSAYPREFLRYDPPKSTSSRRLVDVFLNDSTFDPYNMIMYVVNGDYLRDPDFNLSYSLKEKEIKETGRLFAKMTYKMRACQVIAENLISNGIGKYFRDNGMAKDEHDLTKALHTLAVSGVPKDLKDDY------------------------------------------------------------------------------------------------------------------------------------------------------RGGPRARSFSHKRTHIGTGISRISRNEANHWSSEQRSCNTDSPGQIDNYETVSAFITADLKKYCLNWRYETISLFAQRLNEIYGLPSFFQWLHRRLERSVLYVSDPHCPPDLDNHGDLDNVPNDQIFIKYPMGGIEGYCQKLWTISTIPYLYLAAHESGVRIASLVQGDNQTIAVTKRVPSSWPYHLKKREAARVTREYFCLLRQRLHDIGHHLKANETIVSSHFFVYSKGIYYDGLLISQSLKSIARCVFWSETIVDETRAACSNIATTIAKSIERGFDRYLAYSLNILKVIQQILISLGFTINSTMTQDVVIPLLSNNDLLIRMALLPAPIGGMNYLNMSRLFVRNIGDPVTSSIADLKRMIGASLMPEETLHQVMTQQPGDSSFLDWASDPYSANLVCIQSITRLLKNITARYVLINSPNPMLRGLFHDDSKEEDEQLATFLMDRSVIVPRAAHEILDHSITGAREAIAGMLDTTKGLIRTSMRRGGLTARVIARISTYDYEQFRSGMVLLTGSRRNYLIDRDSCSVQLARALRSHMWARLARGRPIYGLEVPDVLESMRGHLIQRHATCILCDFGSSN--YGWFFVPSNCQLDDIDRETSALRVPYIGSTTDERTDMKLAFVKSPSRSLRSAVRIATVYSWAYGDDDKSWNEALKLAQQRAKVSLEELKMITPISTSTNLAHRLRDRSTQVKYSGTSLVRVARYTTISNDNLSFVISDKKVDTNFIYQQGMLLGLGVLETLFRLDKDTGPSNTVLHLHVETDCCVIPMIDHPRIPSLHELNFKRELCTNPLIYDNAPIIDRDATKLYTQSHRRHL--------VEFVTWSTSQLYHILAKSTALSMIDLVTKFEKDHMNEVAALIGDDDINSFITEFLLVEPRLFTVYLGQCTAINWAFDIHYHRPLGKYQMGELLTSFLARMSKSVFKVFVNALSHPKIYKKFWHSGIIEPIHGPSLDTQNLHITVCNMIYSCYMTYLDLLLNDELDEFTYLLCESDEDIVADRFDNIQARHLCVLSDLYCNPRRCPTIRGLQPVEKCAIMTKHIENEAKLSPAGPSWNIGPIVIDHFSCSLTYLRRGSIKQIRLRVDPGFIFEALTETD------PQKPNLQHKQVADMHISNFRPPYDNVAEL----------LGTINSSKHNLPILGTGVC-NYEVHAFRRIGLNSSACYKAVEISTLVRSSIDPGEDSLFLGEGSGSMLVTYKEVLKLKKCFYNSGVSAESRSSQRELAPYPSEVSLVEHQ----LGVEQTVKVLFNGRPEVTWVGSVDCFNYIISNIQTSSLGLIHSDIETLPTKDITEKLEELSAVLALALLLGKVGSVLVIKVMPISGDYVQGFMSYAVPYYREIIIIYPRYSNFISTEAYLVLLGLKTNRLVDPERIKQQVVESGIRTTPGLVGHILSVKQFNCIQS--------------------------------------QVGPAITRGEINPILRKLTSIERILINCGLTINGTKICSDIVHHDISSGPEGLLNSSIILLKEL------ARFRDNQRSQQGMFHAYPVLLSSRQRELISRVARKFWGYILLYSSDRRL--LSRLMSNLKSGYLLFDLHQNLLMRNLSKSEKQLIRTGGLKREWLFRLTTKEIKEWFKLIG------------
>MN632577/Rinderpest_morbillivirus_strain_Iran/Shahriar/94_isolate_RPV046_complete_genome/Rinderpest_morbillivirus/Morbillivirus/cattle/Iran/1994_translation
------------------QSSQWFEPFLFWFTIKTEMRSTIKSSA--HTSHRRRYIPSFFTGDSFEILISRDLVAII----------HRGLHHVYYLTFEMVLMYCDIIEGRLMTETAMVIDPRYTELLERVRYMWKLIDGFFPTLGNPTYQVVALLEPLSLAYLQLRDVTTELRGAFLNHCFTEIHEILNQNGVTNDNTYHEIIEGLDYIFITDDIHLTGEIFSFFRSFGHPRLEAITAADNVRKHMNQPKVIVYETLMKGHAIFCGIIINGYRDRHGGSWPPIHLPVHAANSIKNAQASGEGLTYEQCVDNWKSFAGVRFGCFMPLSLDSDLTMYLKDKALAALKREWDSAYPKEFLRYNPPKSTSSRRLVDVFLNDSTFDPYNMIMYVVSGDYLQDPDFNLSYSLKEKEIKETGRLFAKMTYKMRACQVIAENLISNGIGKYFRDNGMAKDEHDLTKALHTLAVSGVPKDFKDNY------------------------------------------------------------------------------------------------------------------------------------------------------RGGPRAKIFSSKKAHTGTGISRMSRNETNHQSSEQRGCNTSSPGQIESYETVSAFITADLKKYCLNWRYETISLFAQRLNEIYGLPSFFQWLHKRLERAVLYVSDPHCPPDLDNHVHLDNVPNDQIFIKYPMGGIEGYCQKLWTISTIPYLYLAAHESGVRIASLVQGDNQTIAVTKRVPSSWPYHLKKREAARVTREYFCLLRQRLHDIGHHLKANETIVSSHFFVYSKGIYYDGLLISQSLKSIARCVFWSETIVDETRAACSNIATTIAKSIERGFDRYLAYSLNILKVIQQILISLGFTINSTMTQDVVVPLLSNNDLLIRMALLPAPIGGMNYLNMSRLFVRNIGDPVTSSIADLKRMISASLMPEETLHQVMTQQPGDSSFLDWASDPYSANLVCIQSITRLLKNITARYVLINSPNPMLRGLFHDDSREEDEQLATFLMDRSVIVPRAAHEILDHSITGAREAIAGMLDTTKGLIRTSMRRGGLTTRVIARLSTYDYEQFRSGMVLLTGSKRNYLIDRDSCSVQLARALRSHMWARLARGRPIYGLEVPDVLESMRGHLIQRHATCILCDFGSSN--YGWFFVPSNCQLDDIDRETSALRVPYIGSTTDERTDMKLAFVKSPSRSLRSAVRIATVYSWAYGDDDKSWNEALKLAQQRAKVSLEELKMITPISTSTNLAHRLRDRSTQVKYSGTSLVRVARYTTISNDNLSFVISDKKVDTNFIYQQGMLLGLGVLETLFRLDKDTGPSNTVLHLHVETDCCVIPMVDHPRIPSLHELSFKRELCTNPLIYDSAPIIDRDATKLYTQSHRRHL--------VEFVTWSTSQLYHILAKSTALSMIDLVTKFEKDHMNEVSALIGDDDINSFITEFLLVEPRLFTVYLGQCTAINWAFDIHYHRPSGKYQMGELLTSFLARMSKSVFKVFVNALSHPKIYRKFWHSGIIEPIHGPSLDTQNLHITVCNMIYSCYMTYLDLLLNDELDEFTYLLCESDEDIVADRFDNIQARHLCVLSDLYCNPKGCPTIRGLQPVEKCVIMTKHIEAEAKLSPAGPSWNIDPIIIDHFSCSLTYLRRGSIKQIRLRVDPGFIFEALAETD------PQKPNSRHGQVIDMHINNFRPPYDNIAEL----------LGTINSNKHNLPILGTGVC-NYEVHAFRRIGLNSSACYKAVEISTLIKSSIDPGEDSLFLGEGSGSMLVTYKEILKLKKCFYNSGVSAESRSGQRELAPYPSEVSLVEHQ----LGVEKTVRVLFNGRPEVTWVGSIDCFNYIISNIQTSSLGLIHSDIETLPTKDITEKLEELSAILALALLLGKVGSVLVIKVMPVSGDYVQGFMNYVVPYYREILIIYPRYSNFISTEAYLVLLGLKANRLIDPERIKQQVVESGIRTIPGLVGHILSVKQFNCIQS--------------------------------------QVGPAITRGEINPILRKLTSIERILINCGLTVNGTKICSDIVHHDISSGPDGLLNSTIILLKEL------ARFRDNQRSQQGMFHAYPVLLSSRQRELISRVARKFWGYILLYSSDRRL--LSRLMSNLKSGYLLFDLHQNLFMKNLSKSEKQLIRAGGLKREWLFKLTTKEIKEWFKLIG------------
>MN632578/Rinderpest_morbillivirus_strain_Iran/Takestan/94_isolate_RPV047_complete_genome/Rinderpest_morbillivirus/Morbillivirus/cattle/Iran/1994_translation
------------------QSSQWFEPFLFWFTIKTEMRSTIKSSA--HTSHRRRYIPSFFTGDSFEILISRDLVAII----------HRGLHHVYYLTFEMVLMYCDIIEGRLMTETAMVIDPRYTELLERVRYMWKLIDGFFPTLGNPTYQVVALLEPLSLAYLQLRDVTTELRGAFLNHCFTEIHEILNQNGVTNDNTYHEIIEGLDYIFITDDIHLTGEIFSFFRSFGHPRLEAITAADNVRKHMNQPKVIVYETLMKGHAIFCGIIINGYRDRHGGSWPPIHLPVHAANSIKNAQASGEGLTYEQCVDNWKSFAGVRFGCFMPLSLDSDLTMYLKDKALAALKREWDSAYPKEFLRYNPPKSTSSRRLVDVFLNDSTFDPYNMIMYVVSGDYLQDPDFNLSYSLKEKEIKETGRLFAKMTYKMRACQVIAENLISNGIGKYFRDNGMAKDEHDLTKALHTLAVSGVPKDFKDNY------------------------------------------------------------------------------------------------------------------------------------------------------RGGPRAKIFSSKKAHTGTGISRMSRNETNHQSSEQRGCNTSSPGQIESYETVSAFITADLKKYCLNWRYETISLFAQRLNEIYGLPSFFQWLHKRLERAVLYVSDPHCPPDLDNHVHLDNVPNDQIFIKYPMGGIEGYCQKLWTISTIPYLYLAAHESGVRIASLVQGDNQTIAVTKRVPSSWPYHLKKREAARVTREYFCLLRQRLHDIGHHLKANETIVSSHFFVYSKGIYYDGLLISQSLKSIARCVFWSETIVDETRAACSNIATTIAKSIERGFDRYLAYSLNILKVIQQILISLGFTINSTMTQDVVVPLLSNNDLLIRMALLPAPIGGMNYLNMSRLFVRNIGDPVTSSIADLKRMISASLMPEETLHQVMTQQPGDSSFLDWASDPYSANLVCIQSITRLLKNITARYVLINSPNPMLRGLFHDDSREEDEQLATFLMDRSVIVPRAAHEILDHSITGAREAIAGMLDTTKGLIRTSMRRGGLTTRVIARLSTYDYEQFRSGMVLLTGSKRNYLIDRDSCSVQLARALRSHMWARLARGRPIYGLEVPDVLESMRGHLIQRHATCILCDFGSSN--YGWFFVPSNCQLDDIDRETSALRVPYIGSTTDERTDMKLAFVKSPSRSLRSAVRIATVYSWAYGDDDKSWNEALKLAQQRAKVSLEELKMITPISTSTNLAHRLRDRSTQVKYSGTSLVRVARYTTISNDNLSFVISDKKVDTNFIYQQGMLLGLGVLETLFRLDKDTGPSNTVLHLHVETDCCVIPMVDHPRIPSLHELSFKRELCTNPLIYDSAPIIDRDATKLYTQSHRRHL--------VEFVTWSTSQLYHILAKSTALSMIDLVTKFEKDHMNEVSALIGDDDINSFITEFLLVEPRLFTVYLGQCTAINWAFDIHYHRPSGKYQMGELLTSFLARMSKSVFKVFVNALSHPKIYRKFWHSGIIEPIHGPSLDTQNLHITVCNMIYSCYMTYLDLLLNDELDEFTYLLCESDEDIVADRFDNIQARHLCVLSDLYCNPKGCPTIRGLQPVEKCVIMTKHIEAEAKLSPAGPSWNIDPIIIDHFSCSLTYLRRGSIKQIRLRVDPGFIFEALAETD------PQKPNSRHGQVIDMHINNFRPPYDNIAEL----------LGTINSNKHNLPILGTGVC-NYEVHAFRRIGLNSSACYKAVEISTLIKSSIDPGEDSLFLGEGSGSMLVTYKEILKLKKCFYNSGVSAESRSGQRELAPYPSEVSLVEHQ----LGVEKTVRVLFNGRPEVTWVGSIDCFNYIISNIQTSSLGLIHSDIETLPTKDITEKLEELSAILALALLLGKVGSVLVIKVMPVSGDYVQGFMNYVVPYYREILIIYPRYSNFISTEAYLVLLGLKANRLIDPERIKQQVVESGIRTIPGLVGHILSVKQFNCIQS--------------------------------------QVGPAITRGEINPILRKLTSIERILINCGLTVNGTKICSDIVHHDISSGPDGLLNSTIILLKEL------ARFRDNQRSQQGMFHAYPVLLSSRQRELISRVARKFWGYILLYSSDRRL--LSRLMSNLKSGYLLFDLHQNLFMKNLSKSEKQLIRAGGLKREWLFKLTTKEIKEWFKLIG------------
>MN632579/Rinderpest_morbillivirus_strain_Iran/95_isolate_RPV048_complete_genome/Rinderpest_morbillivirus/Morbillivirus/cattle/Iran/1995_translation
------------------QSSQWFEPFLFWFTIKTEMRSTIKSSA--HTSHRRRYIPSFFTGDSFEILISRDLVAII----------HRGLHHVYYLTFEMVLMYCDIIEGRLMTETAMVIDPRYTELLERVRYMWKLIDGFFPTLGNPTYQVVALLEPLSLAYLQLRDVTTELRGAFLNHCFTEIHEILNQNGVTNDNTYHEIIEGLDYIFITDDIHLTGEIFSFFRSFGHPRLEAITAADNVRKHMNQPKVIVYETLMKGHAIFCGIIINGYRDRHGGSWPPIHLPVHAANSIKNAQASGEGLTYEQCVDNWKSFAGVRFGCFMPLSLDSDLTMYLKDKALAALKREWDSAYPKEFLRYNPPKSTSSRRLVDVFLNDSTFDPYNMIMYVVSGDYLQDPDFNLSYSLKEKEIKETGRLFAKMTYKMRACQVIAENLISNGIGKYFRDNGMAKDEHDLTKALHTLAVSGVPKDFKDNY------------------------------------------------------------------------------------------------------------------------------------------------------RGGPRAKIFSSKKAHTGTGISRMSRNETNHQSSEQRGCNTSSPGQIESYETVSAFITADLKKYCLNWRYETISLFAQRLNEIYGLPSFFQWLHKRLERAVLYVSDPHCPPDLDNHVHLDNVPNDQIFIKYPMGGIEGYCQKLWTISTIPYLYLAAHESGVRIASLVQGDNQTIAVTKRVPSSWPYHLKKREAARVTREYFCLLRQRLHDIGHHLKANETIVSSHFFVYSKGIYYDGLLISQSLKSIARCVFWSETIVDETRAACSNIATTIAKSIERGFDRYLAYSLNILKVIQQILISLGFTINSTMTQDVVVPLLSNNDLLIRMALLPAPIGGMNYLNMSRLFVRNIGDPVTSSIADLKRMISASLMPEETLHQVMTQQPGDSSFLDWASDPYSANLVCIQSITRLLKNITARYVLINSPNPMLRGLFHDDSREEDEQLATFLMDRSVIVPRAAHEILDHSITGAREAIAGMLDTTKGLIRTSMRRGGLTTRVIARLSTYDYEQFRSGMVLLTGSKRNYLIDRDSCSVQLARALRSHMWARLARGRPIYGLEVPDVLESMRGHLIQRHATCILCDFGSSN--YGWFFVPSNCQLDDIDRETSALRVPYIGSTTDERTDMKLAFVKSPSRSLRSAVRIATVYSWAYGDDDKSWNEALKLAQQRAKVSLEELKMITPISTSTNLAHRLRDRSTQVKYSGTSLVRVARYTTISNDNLSFVISDKKVDTNFIYQQGMLLGLGVLETLFRLDKDTGPSNTVLHLHVETDCCVIPMVDHPRIPSLHELSFKRELCTNPLIYDSAPIIDRDATKLYTQSHRRHL--------VEFVTWSTSQLYHILAKSTALSMIDLVTKFEKDHMNEVSALIGDDDINSFITEFLLVEPRLFTVYLGQCTAINWAFDIHYHRPSGKYQMGELLTSFLARMSKSVFKVFVNALSHPKIYRKFWHSGIIEPIHGPSLDTQNLHITVCNMIYSCYMTYLDLLLNDELDEFTYLLCESDEDIVADRFDNIQARHLCVLSDLYCNPKGCPTIRGLQPVEKCVIMTKHIEAEAKLSPAGPSWNIDPIIIDHFSCSLTYLRRGSIKQIRLRVDPGFIFEALAETD------PQKPNSRHGQVIDMHINNFRPPYDNIAEL----------LGTINSNKHNLPILGTGVC-NYEVHAFRRIGLNSSACYKAVEISTLIKSSIDPGEDSLFLGEGSGSMLVTYKEILKLKKCFYNSGVSAESRSGQRELAPYPSEVSLVEHQ----LGVEKTVRVLFNGRPEVTWVGSIDCFNYIISNIQTSSLGLIHSDIETLPTKDITEKLEELSAILALALLLGKVGSVLVIKVMPVSGDYVQGFMNYVVPYYREILIIYPRYSNFISTEAYLVLLGLKANRLIDPERIKQQVVESGIRTIPGLVGHILSVKQFNCIQS--------------------------------------QVGPAITRGEINPILRKLTSIERILINCGLTVNGTKICSDIVHHDISSGPDGLLNSTIILLKEL------ARFRDNQRSQQGMFHAYPVLLSSRQRELISRVARKFWGYILLYSSDRRL--LSRLMSNLKSGYLLFDLHQNLFMKNLSKSEKQLIRAGGLKREWLFKLTTKEIKEWFKLIG------------
>MN632580/Rinderpest_morbillivirus_strain_Egypt/84_isolate_RPV051_complete_genome/Rinderpest_morbillivirus/Morbillivirus/cattle/Egypt/1984_translation
------------------QSSQWFEPFLFWFTIKTEMRSTIKSSA--HTSHRRRYIPSFFTGDSFEILISRDLVAIV----------HRKLHHVYYLTFEMVLMYCDIIEGRLMTETAMVIDPRYINLLERVQYMWKLIDGFFPTLGNSTYQVVALLEPLSLAYLQLRDVTIELRGAFLNHCFTEIHEILDQNGVTDDNTYHGIIEALDYIFITDDIHLTGEIFSFFRSFGHPRLEAITAADNVRKHMNQPKVIVYETLMKGHAIFCGIIINGYRDRHGGSWPPVQLPVHAATSIRNAQASGEGLTYEQCVDNWKSFAGVRFGCFMPLSLDSDLTMYLKDKALAALRREWDSAYPREFLRYDPPKSTSSRRLVDVFLNDSTFDPYNMIMYVVSGDYLRDPDFNLSYSLKEKEIKETGRLFAKMTYKMRACQVIAENLISNGIGKYFRDNGMAKDEHDLTKALHTLAVSGVPKDLKDDY------------------------------------------------------------------------------------------------------------------------------------------------------RGGPRARSFSPKRTHTGTGISRISRNKANHWSSEQRGCNTDSPGQIDNYETVSAFITADLKKYCLNWRYETISLFAQRLNEIYGLPSFFQWLHRRLERAVLYVSDPHCPPDLDNHGDLDNVPNDQIFIKYPMGGIEGYCQKLWTISTIPYLYLAAHESGVRIASLVQGDNQTIAVTKRVPSSWPYHLKKREAARVTREYFCLLRQRLHDIGHHLKANETIVSSHFFVYSKGIYYDGLLISQSLKSIARCVFWSETIVDETRAACSNIATTIAKSIERGFDRYLAYSLNILKVIQQILISLGFTINSTMTQDVVIPLLSNNDLLIRMALLPAPIGGMNYLNMSRLFVRNIGDPVTSSIADLKRMIGASLMPEETLHQVMTQQPGDSSFLDWASDPYSANLVCIQSITRLLKNITARYVLINSPNPMLRGLFHDDSKEEDEQLATFLMDRSVIVPRAAHEILDHSITGAREAIAGMLDTTKGLIRTSMRRGGLTARVIARLSTYDYEQFRSGMMLLTGSRRNYLIDRDSCSVQLARALRSHMWARLARGRPIYGLEVPDVLESMRGHLIQRHATCILCDFGSSN--YGWFFVPSNCQLDDIDRETSALRVPYIGSTTDERTDMKLAFVKSPSRSLRSAVRIATVYSWAYGDDDKSWNEALKLAQQRAKVSLEELKMITPISTSTNLAHRLRDRSTQVKYSGTSLVRVARYTTISNDNLSFVISDKKVDTNFIYQQGMLLGLGVLETLFRLDKDTGPSNTVLHLHVETDCCVIPMIDHPRIPSLHELNFKRELCTNPLIYDSAPIIDRDATKLYTQSHRRHL--------VEFVTWSTSQLYHILAKSTALSMIDLVTKFEKDHMNEVAALIGDDDINSFITEFLLVEPRLFTVYLGQCTAINWAFDIHYHRPLGKYQMGELLTSFLARMSKSVFKVFVNALSHPKIYKKFWHSGIIEPIHGPSLDTQNLHITVCNMIYSCYMTYLDLLLNDELDEFTYLLCESDEDIVADRFDNIQARHLCVLSDLYCNPRRCPTIRGLQPVEKCAIMTKHIENEAKLSPAGPSWNIGPIVIDHFSCSLTYLRRGSIKQIRLRVDPGFIFEALTETD------PQKPNLQHKQVADMHISNFRPPYDNVAEL----------LGTINSSKHNLPILGTGIC-NYEVHAFRRIGLNSSACYKAVEISTLVRSSIEPGEDSLFLGEGSGSMLVTYKEVLKLKKCFYNSGVSAESRASQRELAPYPSEVSLVEHQ----LGVEKTVKVLFNGRPEVTWVGSVDCFNYIISSIQTSSLGLIHSDIETLPTKDITEKLEELSAILALALLLGKVGSVLVIKVMPISGDYVQGFMSYAVPYYREMIIIYPRYSNFISTEAYLVLLGLKTNRLIAPERIKQQVVESGIRTTPGLVGHILSVKQFNCIQS--------------------------------------QVGPAITRGEINPILRKLTSIERILINCGLTINGTKICSDIVHHDISSGPEGLLNSSIILLKEL------ARFRDNQRSQQGMFHAYPVLLSSRQRELISRVARKFWGYILLYSNDRRL--LSRLMSNLKSGYLLFDLHQNLLMRNLSKSEKHLIRTGGLKREWLFRLTTKEIKEWFKLIG------------
>MN632581/Rinderpest_morbillivirus_strain_Turkey/Pendik/49_isolate_RPV053_complete_genome/Rinderpest_morbillivirus/Morbillivirus/cattle/Turkey/1949_translation
------------------QSSQWFEPFLFWFTIKTEMRSTIKSSA--HTSHRRRYIPSFFTGDSFEILISRDLVAVV----------HRELHHVYYLTFEMVLMYCDIIEGRLMTETAMVIDPRYTELLERVRYMWKLIDGFFPTLGNPTYQVVALLEPLSLAYLQLRDVTTELRGAFLNHCFTEIHEILNQNGVTNVNTYHEIIEGLDYIFITDDIHLTGEIFSFFRSFGHPRLEAITAADNVRKHMNQPKVIVYETLMKGHAIFCGIIINGYRDRHGGSWPPIHLPVHAASSIKNAQASGEGLTYEQCVDNWKSFAGVRFGCFMPLSLDSDLTMYLKDKALAALKREWDSAYPKEFLRYNPPKSTSSRRLVDVFLNDSTFDPYNMIMYVVSGDYLQDPDFNLSYSLKEKEIKETGRLFAKMTYKMRACQVIAENLISNGIGKYFRDNGMAKDEHDLTKALHTLAVSGVPKDFKDNY------------------------------------------------------------------------------------------------------------------------------------------------------RGGPRAKTFSPKKAHTGTGISRMSRNETNHQSSGQRGCNTGSLDQIENYETVSAFITADLKKYCLNWRYETISLFAQRLNEIYGLPSFFQWLHRRLERAVLYVSDPHCPPDLDNHVHLDNVPNDQIFIKYPMGGIEGYCQKLWTISTIPYLYLAAHESGVRIASLVQGDNQTIAVTKRVPSSWPYHLKKREAARVTREYFCLLRQRLHDIGHHLKANETIVSSHFFVYSKGIYYDGLLISQSLKSIARCVFWSETIVDETRAACSNIATTIAKSIERGFDRYLAYSLNILKVIQQILISLGFTINSTMTQDVVVPLLSNNDLLIRMALLPAPIGGMNYLNMSRLFVRNIGDPVTSSIADLKRMISASLMPEETLHQVMTQQPGDSSFLDWASDPYSANLVCIQSITRLLKNITARYVLINSPNPMLRGLFHDDSREEDEQLATFLMDRSVIVPRAAHEILDHSITGAREAIAGMLDTTKGLIRTSMRRGGLTTRVIARLSTYDYEQFRSGMVLLTGSKRNYLIDRDSCSVQLARALRSHMWARLARGRPIYGLEVPDVLESMRGHLIQRHATCILCDFGSSN--YGWFFVPSNCQLDDIDRETSALRVPYIGSTTDERTDMKLAFVKSPSRSLRSAVRIATVYSWAYGDDDKSWNEALKLAQQRAKVSLEELKMITPISTSTNLAHRLRDRSTQVKYSGTSLVRVARYTTISNDNLSFVISDKKVDTNFIYQQGMLLGLGVLETLFRLDKDTGPSNTVLHLHVETDCCVIPMVDHPRIPSLHELNFKRELCTNPLIYDSAPIIDRDATKLYTQSHRRHL--------VEFVTWSTSQLYHILAKSTALSMIDLVTKFEKDHMNEVSALIGDDDINSFITEFLLVEPRLFTVYLGQCTAINWAFDIHYHRPSGKYQMGELLTSFLARMSKSVFKVFVNALSHPKIYRKFWHSGIIEPIHGPSLDTQNLHITVCNMIYSCYMTYLDLLLNDELDEFTYLLCESDEDIVADRFDNIQARHLCVLSDLYCNPRGCPTIRGLQPVEKCAIMTKHIEAEAKLSPAGPSWNIDPIVIDHFSCSLTYLRRGSIKQIRLRVDPGFIFEALTETD------PQKPNLRHEQVIDMHINNFRPPYDNIAEL----------LGTINSSKHNLPILGTGVC-NYEVHAFRRIGLNSSACYKAVEISTLIKSSIDPGEDSLFLGEGSGSMLVTYKEILKLKKCFYNSGVSAESRSGQRELAPYPSEVSLVEHQ----LGVEKTVRVLFNGRPEVTWVGSIDCFNYIISNIQTSSLGLIHSDIETLPTKDITEKLEELSAILALALLLGKIGSVLVIKVMPVSGDYVQGFMNYVVPYYREILIIYPRYSNFISTEAYLVLLGLKANRLIDPERIKQQVVESGIRTIPGLVGHILSVKQFNCIQS--------------------------------------QVGPAITRGEINPILRKLTSIERILINCGLTVNGTKICSDIVHHDISSGSDGLLNSSIILLKEL------ARFRDNQRSQQGMFHAYPVLLSSRQRELISRVARKFWGYILLYSSDRRL--LSRLMSNLKSGYLLFDLHQNLFMKNLSKSEKQLIRTGGLKREWLFKLTTKEIKEWFKLIG------------
>MN632582/Rinderpest_morbillivirus_strain_Kenya/62/RGK1_isolate_RPV055_complete_genome/Rinderpest_morbillivirus/Morbillivirus/giraffe/Kenya/1962_translation
------------------QSSQWFEPFLFWFTIKTEMRSTIKSSV--HTSHRRRYVPSFFTGDSFEILISRDLVAIV----------HRKLHHVYYLTFEMVLMYCDIIEGRLMTETAMVIDPRYTELLERVRYMWKLIDGFFPALGNSTYQVVALLEPLSLAYLQLRDVTIELRGAFLNHCFTEIHGILNQNGVTDDNTYHGVIEALDYIFITDDIHLTGEIFSFFRSFGHPRLEAITAADNVRKHMNQPKVVVYETLMKGHAIFCGIIINGYRDRHGGSWPPVQLPMHAATSIRNAQASGEGLTYEQCVDNWKSFAGVRFGCFMPLSLDSDLTMYLKDKALAALKREWDSAYPKEFLRYDPPKSTSSRRLVDVFLNDSTFDPYNMIMYVVSGDYLRDPDFNLSYSLKEKEIKETGRLFAKMTYKMRACQVIAENLISNGIGKYFRDNGMAKDEHDLTKALHTLAVSGVPKDFKDDY------------------------------------------------------------------------------------------------------------------------------------------------------RGGPRARTFSPKKTHTGTGISRMSRNEANHRSSEQQGCNIDSPDQIETYETVSAFITADLKKYCLNWRYETISLFAQRLNEIYGLPSFFQWLHRRLERAVLYVSDPHCPPDLDNHGHLNNVPNDQIFIKYPMGGIEGYCQKLWTISTIPYLYLAAHESGVRIASLVQGDNQTIAVTKRVPSSWPYHLKKREAARVTREYFCLLRQRLHDIGHHLKANETIVSSHFFVYSKGIYYDGLLISQSLKSIARCVFWSETIVDETRAACSNIATTIAKSIERGFDRYLAYSLNILKVIQQILISLGFTINSTMTQDVVVPLLSNNDLLIRMALLPAPIGGMNYLNMSRLFVRNIGDPVTSSIADLKRMIGASLMPEETLHQVMTQQPGDSSFLDWASDPYSANLVCIQSITRLLKNITARYVLINSPNPMLRGLFHDDSKEEDEQLATFLMDRRIIVPRAAHEILDHSITGAREAIAGMLDTTKGLIRTSMRRGGLTTRVIARLSTYDYEQFRSGMVLLTGSKRNYLIDRDSCSVQLARALRSHMWARLARGRPIYGLEVPDVLESMRGHLIQRHASCILCDFGSSN--YGWFFVPSNCQLDDIDRETSALRVPYIGSTTDERTDMKLAFVKSPSRSLRSAVRIATVYSWAYGDDDKSWNEALKLAQQRAKVSLEELKMITPISTSTNLAHRLRDRSTQVKYSGTSLVRVARYTTISNDNLSFVISDKKVDTNFIYQQGMLLGLSVLETLFRLDKDTGPSNTVLHLHVETDCCVIPMVDHPRIPSLHELNFKRELCTNPLIYDSAPIIDRDATKLYTQSHRRHL--------VEFVTWSTSQLYHILAKSTALSMIDLVTKFEKDHMNEVSALIGDDDINSFITEFLLVEPRLFTVYLGQCTAINWAFDIHYHRPLGKYQMGELLTSFLARMSKSVFKVFVNALSHPKIYRKFWYSGIIEPIHGPSLDNQNLHVTVCNMIYNCYMTYLDLLLNDELDEFTYLLCESDEDIVADRFDNIQARHLCVLSDLYCNPRRCPTIRGLQPVEKCAIMTRHIEAEAKLSPAGPSWNIDPIVIDHFSCSLTYLRRGSIKQIRLRVDPGFIFEALTETD------PQKPNLQHDQVADMHISNFRPPYDNVAEL----------LGTINSSKHNLPILGTGIC-NYEVHAFRRIGLNSSACYKAVEISTLVKSSIDPGEASLFLGEGSGSMLVTYKEVLKLEKCYYNSGVSIESRSGQRELAPYPSEVSLVEHQ----LGVEKTVKVLFNGRPEVTWVGSVDCFNYIISNIQTSSLGLVHSDIETLPTKDVTEKLEELSAILALALLLGKVGSVLVMKVMPISGDYVQGFMSYAVSYYREVLIIYPRYSNFISTEAYLVLLGLKANRLIDPERIKQQVVESGIRTTPGLVGHILSVKQFNCIQS--------------------------------------QVGPAITRGEINPILRKLTSIERILINCGLTINGTKICSDIVHHDISSGSDGLLNSSIILLKEL------ARFRDNQRSQQGMFHAYPVLLSSRQRELISRVARKFWGYILLYSNDRRL--LSRLMSNLRSGYLLFDLHQNLLMKNLSKSEKQLIRTGGLKREWLFRLTTKEIKEWFKLIG------------
>MN632583/Rinderpest_morbillivirus_strain_Tanzania/61/RBT1_isolate_RPV056_complete_genome/Rinderpest_morbillivirus/Morbillivirus/cattle/Tanzania/1961_translation
------------------QSSQWFEPFLLWFTIKTEMRSTIKSST--HTSHRRRYLPSFFTGDSFEILISRDLVAIV----------HRKLRHVYYLTFEMVLMYCDIIEGRLMTETAMVIDPRYTELLERVRYMWKLIDGFFPTLGNSNYQIVALLEPLSLAYLQLRDVTIELRGAFLNHCFTEIHEILNQNGVTDDNTYHEIIEGLDYIFITDDIHLTGEIFSFFRSFGHPRLEAITAADNVRKHMNQPKVIVYETLMKGHAIFCGIIINGYRDRHGGSWPPIQLPVHAATSIRNAQASGEGLTYEQCVDNWKSFAGVRFGCFMPLSLDSDLTMYLKDKALAAIKREWDSAYPKEFLRYNPPKSTSSRRLVDVFLNDSTFDPYNMIMYVVSGDYLRDPDFNLSYSLKEKEIKETGRLFAKMTYKMRACQVIAENLISNGIGKYFRDNGMAKDEHDLTKALHTLAVSGVPKDFKDNY------------------------------------------------------------------------------------------------------------------------------------------------------RGGPRAKTFSLKKTHTGTGISRMSRNEANHRSPGQRGCNTDGSNHIENYETVSAFITADLKKYCLNWRYETISLFAQRLNEIYGLPSFFQWLHKRLERAVLYVSDPHCPPDLDNHRHLDSVPNDQIFIKYPMGGIEGYCQKLWTISTIPYLYLAAHESGVRIASLVQGDNQTIAVTKRVPSSWPYHLKKREAARVTREYFCLLRQRLHDIGHHLKANETIVSSHFFVYSKGIYYDGLLISQSLKSIARCVFWSETIVDETRAACSNIATTIAKSIERGFDRYLAYSLNILKVIQQVLISLGFTINSTMTQDVVVPLLSNNDLLIRMALLPAPIGGMNYLNMSRLFVRNIGDPVTSSIADLKRMIGASLMPEETLHQVMTQQPGDSSFLDWASDPYSANLVCTQSITRLLKNITARYVLINSPNPMLRGLFHDDSKEEDEQLAAFLMDRSVIVPRAAHEILDHSITGAREAIAGMLDTTKGLIRTSMRRGGLTTRVIARLSTYDYEQFKSGMVLLTGSKRNYLIDRDSCSVQLARALRSHMWARLARGRPIYGLEVPDVLESMRGHLIQRHATCILCDFGSSN--YGWFFVPSNCQLDDIDRETSALRVPYTGSTTDERTDMKLAFVKSPSRSLRSAVRIATVYSWAYGDDDKSWNEALKLAQQRAKVSLEELKMITPISTSTNLAHRLRDRSTQVKYSGTSLVRVARYTTISNDNLSFVISDKKVDTNFIYQQGMLLGLGVLETLFRLDKDTGPSNTVLHLHVETDCCVIPMVDHPRIPSLHELKFKRELCTNPLIYDSAPIIDRDATKLYTQSHRRHL--------VEFVTWSTSQLYHILAKSTALSMIDLVTKFEKDHLNEVSALIGDDDINSFITEFLLVEPRLFTVYLGQCTAINWAFDIHYHRPLGKYQMGELLTSFLARMSKSVFKVFVNALSHPKIYRKFWHSGIIEPIHGPSLDTQNLHITVCNMIYSCYMTYLDLLLNDELDDFTYLLCESDEDIVADRFDNIQARHLCVLSDLYCNPRGCPTIRGLQPVEKCAIMTKHIEAEAKLSPAGPSWNIGPIVIDHFSCSLTYLRRGSIKQIRLRVDPGFIFEALTETD------PQKPNLQHEQVAGMHISNFRPPYDNVAEL----------LGTINSSKHNLPILGTGIC-NYEVHAFRRIGLNSSACYKAVEISTLVKSSIDPGEDSLFLGEGSGSMLVTYKEILKLKKCFYNSGVSAESRSGQRELAPYPSEVSLVEHQ----FGVERTIKVLFNGRPEVTWVGSVDCFNYIISNIQTSSLGLIHSDIETLPTKDITEKLEELSAILALALLLGKVGSVLVIKVMPISGDYVQGFMSYTVPYYREILIIYPRYSNFISTEAYLVLLGLKANRLIDPERIKQQVVESGIRTTPGLVGHILSVKQCNCIQS--------------------------------------QVGPAITRGEINPILRKLTSIERILINCGLTINGAKICSDIIHHDISSGSDGLLNSSIILLKEL------ARFRDNQRSQQGIFHAYPVLLSSRQRELISRVARKFWGYILLYSNDRRL--LSRLMSNLRSGYLLFDLHQNLLMKNLSKSEKQLIRTGGLKREWLFRLTTKEIKEWFKLIG------------
>MN632584/Rinderpest_morbillivirus_strain_Kenya/kudu/95_isolate_RPV059_complete_genome/Rinderpest_morbillivirus/Morbillivirus/lesser_kudu/Kenya/1995_translation
------------------QSSQWFEPFLFWFTIKTEMRSTIKSSV--HTSHRRRYVPSFFTGDSFEILISRDLVAIV----------HRKLHHVYYLTFEMVLMYCDVIEGRLMTETAMVIDPRYTELLERVRYMWRLIDGFFPALGNSTYQIVALLEPLSLAYLQLRDVTIELRGAFLNHCFTEIHGILNQNGVTDDNTYHGVIEALDYIFITDDIHLTGEIFSFFRSFGHPRLEAITAADNVRKHMNQPKVVVYETLMKGHAIFCGIIINGYRDRHGGSWPPVQLPMHAATSIRNAQASGEGLTYEQCIDNWKSFAGVRFGCFMPLSLDSDLTMYLKDKALAALKREWDSAYPKEFLRYDPPKSTSSRRLVDVFLNDSTFDPYNMIMYVVSGDYLRDPDFNLSYSLKEKEIKETGRLFAKMTYKMRACQVIAENLISNGIGKYFRDNGMAKDEHDLTKALHTLAVSGVPKDFKDDY------------------------------------------------------------------------------------------------------------------------------------------------------RGGPRARTFSPKKKHTGTGISRMSRNEANHRSSELQGCNIDSPDQIETYETVSAFITADLKKYCLNWRYETISLFAQRLNEIYGLPSFFQWLHRRLERAVLYVSDPHCPPDLDNHGHLDNVPNDQIFIKYPMGGIEGYCQKLWTISTIPYLYLAAHESGVRIASLVQGDNQTIAVTKRVPSSWPYHLKKREAARVTREYFCLLRQRLHDIGHHLKANETIVSSHFFVYSKGIYYDGLLISQSLKSIARCVFWSETIVDETRAACSNIATTIAKSIERGFDRYLAYSLNILKVIQQILISLGFTINSTMTQDVVVPLLSNNDLLIRMALLPAPIGGMNYLNMSRLFVRNIGDPVTSSIADLKRMIGASLMPEETLHQVMTQQPGDSSFLDWASDPYSANLVCIQSITRLLKNITARYVLINSPNPMLRGLFHDDSKEEDEQLATFLMDRRIIVPRAAHEILDHSITGAREAIAGMLDTTKGLIRTSMRRGGLTTRVIARLSTYDYEQFRSGMVLLTGSKKNYLIDRDSCSVQLARALRSHMWARLARGRPIYGLEVPDVLESMRGHLIQRHASCILCDFGSSN--YGWFFVPSNCQLDDIDRETSALRVPYIGSTTDERTDMKLAFVKSPSRSLRSAVRIATVYSWAYGDDDKSWNEALKLAQQRAKVSLEELKMITPISTSTNLAHRLRDRSTQVKYSGTSLVRVARYTTISNDNLSFVISDKKVDTNFIYQQGMLLGLSVLETLFRLDKDTGPSNTVLHLHVETDCCVIPMVDHPRIPSLHELNFKRELCTNPLIYDSAPIIDRDATKLYTQSHRRHL--------VEFVTWSTSQLYHILAKSTALSMIDLVTKFEKDHMNEVSALIGDDDINSFITEFLLVEPRLFTVYLGQCTAINWAFDIHYHRPLGKYQMGELLTSFLARMSKSVFKVFVNALSHPKIYRKFWYSGIIEPIHGPSLDNQNLHVTVCNMIYSCYMTYLDLLLNDELDGFTYLLCESDEDIVADRFDNIQARHLCVLSDLYCNPRRCPTIRGLQPVEKCAIMTRHIEAEAKLSPAGPSWNIDPVVIDHFSCSLTYLRRGSIKQIRLRVDPGFIFEALTETD------PQKPNLQHDQVADMHISNFRPPYDNVAEL----------LGTINSSKHNLPILGTGIC-NYEVHAFRRIGLNSSACYKAVEISTLVKSSIDPGEASLFLGEGSGSMLVTYKEVLKLEKCYYNSGVSIESRSGQRELAPYPSEVSLVEHQ----LGVENTVKVLFNGRPEVTWVGSVDCFNYIISNIQTSSLGLVHSDIETLPTKDVTEKLEELSAILALALLLGKVGSVLVIKVMPISGDYVQGFMNCAVSYYREALIIYPRYSNFISTEAYLVLLGLKANRLIDPERIKQQVVGSGIRTTPGLIGHILSVKQFNCIQS--------------------------------------QVGPAITRGEINPILRKLTSIERILINCGLTINGTKICSDILHHDISSGSDGLLNSSIILLKEL------ARFRDNQRSQQGMFHAYPVLLSSRQRELISRVARKFWGYILLYSNDRRL--LSRLMSNLRSGYLLFDLHQNLLMKNLSKSEKQLIRTGGLKREWLFRLTTKEIKEWFKLIG------------
>MN632585/Rinderpest_morbillivirus_strain_Kenya/kudu/95_isolate_RPV060_complete_genome/Rinderpest_morbillivirus/Morbillivirus/lesser_kudu/Kenya/1995_translation
------------------QSSQWFEPFLFWFTIKTEMRSTIKSSV--HTSHRRRYVPSFFTGDSFEILISRDLVAIV----------HRKLHHVYYLTFEMVLMYCDVIEGRLMTETAMVIDPRYTELLERVRYMWRLIDGFFPALGNSTYQIVALLEPLSLAYLQLRDVTIELRGAFLNHCFTEIHGILNQNGVTDDNTYHGVIEALDYIFITDDIHLTGEIFSFFRSFGHPRLEAITAADNVRKHMNQPKVVVYETLMKGHAIFCGIIINGYRDRHGGSWPPVQLPMHAATSIRNAQASGEGLTYEQCIDNWKSFAGVRFGCFMPLSLDSDLTMYLKDKALAALKREWDSAYPKEFLRYDPPKSTSSRRLVDVFLNDSTFDPYNMIMYVVSGDYLRDPDFNLSYSLKEKEIKETGRLFAKMTYKMRACQVIAENLISNGIGKYFRDNGMAKDEHDLTKALHTLAVSGVPKDFKDDY------------------------------------------------------------------------------------------------------------------------------------------------------RGGPRARTFSPKKKHTGTGISRMSRNEANHRSSELQGCNIDSPDQIETYETVSAFITADLKKYCLNWRYETISLFAQRLNEIYGLPSFFQWLHRRLERAVLYVSDPHCPPDLDNHGHLDNVPNDQIFIKYPMGGIEGYCQKLWTISTIPYLYLAAHESGVRIASLVQGDNQTIAVTKRVPSSWPYHLKKREAARVTREYFCLLRQRLHDIGHHLKANETIVSSHFFVYSKGIYYDGLLISQSLKSIARCVFWSETIVDETRAACSNIATTIAKSIERGFDRYLAYSLNILKVIQQILISLGFTINSTMTQDVVVPLLSNNDLLIRMALLPAPIGGMNYLNMSRLFVRNIGDPVTSSIADLKRMIGASLMPEETLHQVMTQQPGDSSFLDWASDPYSANLVCIQSITRLLKNITARYVLINSPNPMLRGLFHDDSKEEDEQLATFLMDRRIIVPRAAHEILDHSITGAREAIAGMLDTTKGLIRTSMRRGGLTTRVIARLSTYDYEQFRSGMVLLTGSKKNYLIDRDSCSVQLARALRSHMWARLARGRPIYGLEVPDVLESMRGHLIQRHASCILCDFGSSN--YGWFFVPSNCQLDDIDRETSALRVPYIGSTTDERTDMKLAFVKSPSRSLRSAVRIATVYSWAYGDDDKSWNEALKLAQQRAKVSLEELKMITPISTSTNLAHRLRDRSTQVKYSGTSLVRVARYTTISNDNLSFVISDKKVDTNFIYQQGMLLGLSVLETLFRLDKDTGPSNTVLHLHVETDCCVIPMVDHPRIPSLHELNFKRELCTNPLIYDSAPIIDRDATKLYTQSHRRHL--------VEFVTWSTSQLYHILAKSTALSMIDLVTKFEKDHMNEVSALIGDDDINSFITEFLLVEPRLFTVYLGQCTAINWAFDIHYHRPLGKYQMGELLTSFLARMSKSVFKVFVNALSHPKIYRKFWYSGIIEPIHGPSLDNQNLHVTVCNMIYSCYMTYLDLLLNDELDGFTYLLCESDEDIVADRFDNIQARHLCVLSDLYCNPRRCPTIRGLQPVEKCAIMTRHIEAEAKLSPAGPSWNIDPVVIDHFSCSLTYLRRGSIKQIRLRVDPGFIFEALTETD------PQKPNLQHDQVADMHISNFRPPYDNVAEL----------LGTINSSKHNLPILGTGIC-NYEVHAFRRIGLNSSACYKAVEISTLVKSSIDPGEASLFLGEGSGSMLVTYKEVLKLEKCYYNSGVSIESRSGQRELAPYPSEVSLVEHQ----LGVENTVKVLFNGRPEVTWVGSVDCFNYIISNIQTSSLGLVHSDIETLPTKDVTEKLEELSAILALALLLGKVGSVLVIKVMPISGDYVQGFMNCAVSYYREALIIYPRYSNFISTEAYLVLLGLKANRLIDPERIKQQVVGSGIRTTPGLIGHILSVKQFNCIQS--------------------------------------QVGPAITRGEINPILRKLTSIERILINCGLTINGTKICSDILHHDISSGSDGLLNSSIILLKEL------ARFRDNQRSQQGMFHAYPVLLSSRQRELISRVARKFWGYILLYSNDRRL--LSRLMSNLRSGYLLFDLHQNLLMKNLSKSEKQLIRTGGLKREWLFRLTTKEIKEWFKLIG------------
>MN632586/Rinderpest_morbillivirus_strain_Kenya/WPokot/86_isolate_RPV062_complete_genome/Rinderpest_morbillivirus/Morbillivirus/cattle/Kenya/1986_translation
------------------QSSQWFEPFLFWFTIKTEMRSTIKSSA--HTSHRRRYIPSFFTGDSFEILISRDLVAIV----------HRKLHHVYYLTFEMVLMYCDIIEGRLMTETAMVIDPRYINLLERVQYMWKLIDGFFPTLGNSTYQVVALLEPLSLAYLQLRDVTIELRGAFLNHCFTEIHEILDQNGVTDDNTYHGIIEALDYIFITDDIHLTGEIFSFFRSFGHPRLEAITAADNVRKHMNQPKVIVYETLMKGHAIFCGIIINGYRDRHGGSWPPVQLPVHAATSIRNAQASGEGLTYEQCVDNWKSFAGVRFGCFMPLSLDSDLTMYLKDKALAALRREWDSAYPREFLRYDPPKSTSSRRLVDVFLNDSTFDPYNMIMYVVSGDYLRDPDFNLSYSLKEKEIKETGRLFAKMTYKMRACQVIAENLISNGIGKYFRDNGMAKDEHDLTKALHTLAVSGVPKDLKDDY------------------------------------------------------------------------------------------------------------------------------------------------------RGGPRARSFSHKRTHTGTGISGISRNEANHWSSEQRGCNTDSPGQIDNYETVSAFITADLKKYCLNWRYETISLFAQRLNEIYGLPSFFQWLHRRLERSVLYVSDPHCPPDLDNHGDLDNVPNDQIFIKYPMGGIEGYCQKLWTISTIPYLYLAAHESGVRIASLVQGDNQTIAVTKRVPSSWPYHLKKREAARVTREYFCLLRQRLHDIGHHLKANETIVSSHFFVYSKGIYYDGLLISQSLKSIARCVFWSETIVDETRAACSNIATTIAKSIERGFDRYLAYSLNILKVIQQILISLGFTINSTMTQDVVIPLLSNNDLLIRMALLPAPIGGMNYLNMSRLFVRNIGDPVTSSIADLKRMIGASLMPEETLHQVMTQQPGDSSFLDWASDPYSANLVCIQSITRLLKNITARYVLINSPNPMLRGLFHDDSKEEDEQLATFLMDRSVIVPRAAHEILDHSITGAREAIAGMLDTTKGLIRTSMRRGGLTARVIARISTYDYEQFRSGMVLLTGSRRNYLIDRDSCSVQLARALRSHMWARLARGRPIYGLEVPDVLESMRGHLIQRHATCILCDFGSSN--YGWFFVPSNCQLDDIDRETSALRVPYIGSTTDERTDMKLAFVKSPSRSLRSAVRXATVYSWAYGDDDKSWXEALXLAQQRAKVSLEELKMITPISTSTNLAHRLRDRSTQVKYSGTSLVRVARYTTISNDNLSFVISDKKVDTNFIYQQGMLLGLGVLETLFRLDKDTGPSNTVLHLHVETDCCVIPMIDHPRIPSLHELNFKRELCTNPLIYDNAPIIDRDATKLYTQSHRRHL--------VEFVTWSTSQLYHILAKSTALSMIDLVTKFEKDHMNEVAALIGDDDINSFITEFLLVEPRLFTVYLGQCTAINWAFDIHYHRPLGKYQMGELLTSFLARMSKSVFKVFVNALSHPKIYKKFWHSGIIEPIHGPSLDTQNLHITVCNMIYSCYMTYLDLLLNDELDEFTYLLCESDEDIVADRFDNIQARHLCVLSDLYCNPRRCPTIRGLQPVEKCAIMTRHIENEAKLSPAGPSWNIGPIVIDHFSCSLTYLRRGSIKQIRLRVDPGFIFEALTETD------PQKPNLQHKQVADMHISNFRPPYDNVAEL----------LGTINSSKHNLPILGTGVC-NYEVHAFRRIGLNSSACYKAVEISTLVRSSIDPGEDSLFLGEGSGSMLVTYKEVLKLKKCFYNSGVSAESRSSQRELAPYPSEVSLVEHQ----LGVEKTVKVLFNGRPEVTWVGSVDCFNYIISNIQTSSLGLIHSDIETLPTKDITERLEELSAVLALALLLGKVGSVLVIKVMPISGDYVQGFMSYAVPYYREIIIIYPRYSNFISTEAYLVLLGLKTNRLIDPERIKQQVVESGIRTTPGLVGHILSVKQFNCIQS--------------------------------------QVGPAITRGEINPILRKLTSIERILINCGLTINGTKICSDIVHHDISSGPEGLLNSSIILLKEL------ARFRDNQRSQQGMFHAYPVLLSSRQRELISRVARKFWGYILLYSSDRRL--LSRLMSNLKSGYLLFDLHQNLLMRNLSKSEKQLIRTGGLKREWLFRLTAKEIKEWFKLIG------------
>MN632587/Rinderpest_morbillivirus_strain_Kenya/WPokot/89_isolate_RPV063_complete_genome/Rinderpest_morbillivirus/Morbillivirus/cattle/Kenya/1989_translation
------------------QSSQWFEPFLFWFTIKTEMRSTIKSSA--HTSHRRRYIPSFFTGDSFEILISRDLVAIV----------HRELHHVYYLTFEMVLMYCDIIEGRLMTETAMVIDPRYINLLERVQYMWKLIDGFFPTLGNSTYQVVALLEPLSLAYLQLRDVTIELRGAFLNHCFTEIHEILDQNGVTDDNTYHGIIEALDYIFITDDIHLTGEIFSFFRSFGHPRLEAITAADNVRKHMNQPKVIVYETLMKGHAIFCGIIINGYRDRHGGSWPPVQLPVHAATSIRNAQASGEGLTYEQCVDNWKSFAGVRFGCFMPLSLDSDLTMYLKDKALAALRREWDSAYPREFLRYDPPKSTSSRRLVDVFLNDSTFDPYNMIMYVVSGDYLRDPDFNLSYSLKEKEIKETGRLFAKMTYKMRACQVIAENLISNGIGKYFRDNGMAKDEHDLTKALHTLAVSGVPKDLKDDY------------------------------------------------------------------------------------------------------------------------------------------------------RGGPRARSFSHKRTHTGTGISGISRNEANHWSSEQRGCNTDSPGQIDNYETVSAFITADLKKYCLNWRYETISLFAQRLNEIYGLPSFFQWLHRRLERSVLYVSDPHCPPDLDNHGDLDNVPNDQIFIKYPMGGIEGYCQKLWTISTIPYLYLAAHESGVRIASLVQGDNQTIAVTKRVPSSWPYHLKKREAARVTREYFCLLRQRLHDIGHHLKANETIVSSHFFVYSKGIYYDGLLISQSLKSIARCVFWSETIVDETRAACSNIATTIAKSIERGFDRYLAYSLNILKVIQQILISLGFTINSTMTQDVVIPLLSNNDLLIRMALLPAPIGGMNYLNMSRLFVRNIGDPVTSSIADLKRMIGASLMPEETLHQVMTQQPGDSSFLDWASDPYSANLVCIQSITRLLKNITARYVLINSPNPMLRGLFHDDSKEEDEQLATFLMDRSVIVPRAAHEILDHSITGAREAIAGMLDTTKGLIRTSMRRGGLTARVIARISTYDYEQFRSGMVLLTGSRRNYLIDRDSCSVQLARALRSHMWARLARGRPIYGLEVPDVLESMRGHLIQRHATCILCDFGSSN--YGWFFVPSNCQLDDIDRETSALRVPYIGSTTDERTDMKLAFVKSPSRSLRSAVRIATVYSWAYGDDDKSWNEALKLAQQRAKVSLEELKMITPISTSTNLAHRLRDRSTQVKYSGTSLVRVARYTTISNDNLSFVISDKKVDTNFIYQQGMLLGLGVLETLFRLDKDTGPSNTVLHLHVETDCCVIPMIDHPRIPSLHELNFKRELCTNPLIYDNAPIIDRDATKLYTQSHRRHL--------VEFVTWSTSQLYHILAKSTALSMIDLVTKFEKDHMNEVAALIGDDDINSFITEFLLVEPRLFTVYLGQCTAINWAFDIHYHRPLGKYQMGELLTSFLARMSKSVFKVFVNALSHPKIYKKFWHSGIIEPIHGPSLDTQNLHITVCNMIYSCYMTYLDLLLNDELDEFTYLLCESDEDIVADRFDNIQARHLCVLSDLYCNPRRCPTIRGLQPVEKCAIMTRHIENEAKLSPAGPSWNIGPIVIDHFSCSLTYLRRGSIKQIRLRVDPGFIFEALTETD------PQKPNLQHKQVADMHISNFRPPYDNVAEL----------LGTINSSKHNLPILGTGVC-NYEVHAFRRIGLNSSACYKAVEISTLVRSSIDPGEDSLFLGEGSGSMLVTYKEVLKLKKCFYNSGVSAESRSSQRELAPYPSEVSLVEHQ----LGVEKTVKVLFNGRPEVTWVGSVDCFNYIISNIQTSSLGLIHSDIETLPTKDITERLEELSAVLALALLLGKVGSVLVIKVMPISGDYVQGFMSYAVPYYREIIIIYPRYSNFISTEAYLVLLGLKTNRLIDPERIKQQVVESGIRTTPGLVGHILSVKQFNCIQS--------------------------------------QVGPAITRGEMNPILRKLTSIERILINCGLTINGTKICSDIVHHDISSGPEGLLNSSIILLKEL------ARFRDNQRSQQGMFHAYPVLLSSRQRELISRVARKFWGYILLYSSDRRL--LSRLMSNLKSGYLLFDLHQNLLMRNLSKSEKQLIRTGGLKREWLFRLTAKEIKEWFKLIG------------
>MN632588/Rinderpest_morbillivirus_strain_Kenya/WPokot/91_isolate_RPV064_complete_genome/Rinderpest_morbillivirus/Morbillivirus/cattle/Kenya/1991_translation
------------------QSSQWFEPFLFWFTIKTEMRSTIKSSA--HTSHRRRYIPSFFTGDSFEILISRDLVAIV----------HRKLHHVYYLTFEMVLMYCDIIEGRLMTETAMVIDPRYINLLERVQYMWKLIDGFFPTLGNSTYQVVALLEPLSLAYLQLRDVTIELRGAFLNHCFTEIHEILDQNGVTDDNTYHGIIEALDYIFITDDIHLTGEIFSFFRSFGHPRLEAITAADNVRKHMNQPKVIVYETLMKGHAIFCGIIINGYRDRHGGSWPPVQLPVHAATSIRNAQASGEGLTYEQCVDNWKSFAGVRFGCFMPLSLDSDLTMYLKDKALAALRREWDSAYPREFLRYDPPKSTSSRRLVDVFLNDSTFDPYNMIMYVVSGDYLRDPDFNLSYSLKEKEIKETGRLFAKMTYKMRACQVIAENLISNGIGKYFRDNGMAKDEHDLTKALHTLAVSGVPKDLKDDY------------------------------------------------------------------------------------------------------------------------------------------------------RGGPRARSFSHKRTHTGTGISGISRNEANHWSSEQRGCNTDSPGQIDNYETVSAFITADLKKYCLNWRYETISLFAQRLNEIYGLPSFFQWLHRRLERSVLYVSDPHCPPDLDNHGDLDNVPNDQIFIKYPMGGIEGYCQKLWTISTIPYLYLAAHESGVRIASLVQGDNQTIAVTKRVPSSWPYHLKKREATRVTREYFCLLRQRLHDIGHHLKANETIVSSHFFVYSKGIYYDGLLISQSLKSIARCVFWSETIVDETRAACSNIATTIAKSIERGFDRYLAYSLNILKVIQQILISLGFTINSTMTQDVVIPLLSNNDLLIRMALLPAPIGGMNYLNMSRLFVRNIGDPVTSSIADLKRMIGASLMPEETLHQVMTQQPGDSSFLDWASDPYSANLVCIQSITRLLKNITARYVLINSPNPMLKGLFHDDSKEEDEQLATFLMDRSVIVPRAAHEILDHSITGAREAIAGMLDTTKGLIRTSMRRGGLTARVIARISTYDYEQFRSGMVLLTGSRRNYLIDRDSCSVQLARALRSHMWARLARGRPIYGLEVPDVLESMRGHLIQRHATCILCDFGSSN--YGWFFVPSNCQLDDIDRETSALRVPYIGSTTDERTDMKLAFVKSPSRSLRSAVRIATVYSWAYGDDDKSWNEALKLAQQRAKVSLEELKMITPISTSTNLAHRLRDRSTQVKYSGTSLVRVARYTTISNDNLSFVISDKKVDTNFIYQQGMLLGLGVLETLFRLDKDTGPSNTVLHLHVETDCCVIPMIDHPRIPSLHELNFKRELCTNPLIYDNAPIIDRDATKLYTQSHRRHL--------VEFVTWSTSQLYHILAKSTALSMIDLVTKFEKDHMNEVAALIGDDDINSFITEFLLVEPRLFTVYLGQCTAINWAFDIHYHRPLGKYQMGELLTSFLARMSKSVFKVFVNALSHPKIYKKFWHSGIIEPIHGPSLDTQNLHITVCNMIYSCYMTYLDLLLNDELDEFTYLLCESDEDIVADRFDNIQARHLCVLSDLYCNPRRCPTIRGLQPVEKCAIMTRHIENEAKLSPAGPSWNIGPIVIDHFSCSLTYLRRGSIKQIRLRVDPGFIFEALTETD------PQKPNLQHKQVADMHISNFRPPYDNVAEL----------LGTINSSKHNLPILGTGVC-NYEVHAFRRIGLNSSACYKAVEISTLVRSSIDPGEDSLFLGEGSGSMLVTYKEVLKLKKCFYNSGVSAESRSSQRELAPYPSEVSLVEHQ----LGVEKTVKVLFNGRPEVTWVGSVDCFNYIISNIQTSSLGLIHSDIETLPTKDITERLEELSAVLALALLLGKVGSVLVIKVMPISGDYVQGFMSYAVPYYREIIIIYPRYSNFISTEAYLVLLGLKTNRLIDPERIKQQVVESGIRTTPGLVGHILSVKQFNCIQS--------------------------------------QVGPAITRGEINPILRKLTSIERILINCGLTINGTKICSDIVHHDISSGPEGLLNSSIILLKEL------ARFRDNQRSQQGMFHAYPVLLSSRQRELISRVARKFWGYILLYSSDRRL--LSRLMSNLKSGYLLFDLHQNLLMRNLSKSEKQLIRTGGLKREWLFRLTAKEIKEWFKLIG------------
>MN632589/Rinderpest_morbillivirus_strain_Kenya/Kiambu/91_isolate_RPV066_complete_genome/Rinderpest_morbillivirus/Morbillivirus/cattle/Kenya/1991_translation
------------------QSSQWFEPFLFWFTIKTEMRSTIKSSA--HTSHRRRYIPSFFTGDSFEILISRDLVAIV----------HRELHHVYYLTFEMVLMYCDIIEGRLMTETAMVIDPRYINLLERVQYMWKLIDGFFPTLGNSTYQVVALLEPLSLAYLQLRDVTIELRGAFLNHCFTEIHEILDQNGVTDDNTYHGIIEALDYIFITDDIHLTGEIFSFFRSFGHPRLEAITAADNVRKHMNQPKVIVYETLMKGHAIFCGIIINGYRDRHGGSWPPVQLPVHAATSIRNAQASGEGLTYEQCVDNWKSFAGVRFGCFMPLSLDSDLTMYLKDKALAALRREWDSAYPREFLRYDPPKSTSSRRLVDVFLNDSTFDPYNMIMYVVSGDYLRDPDFNLSYSLKEKEIKETGRLFAKMTYKMRACQVIAENLISNGIGKYFRDNGMAKDEHDLTKALHTLAVSGVPKDLKDDY------------------------------------------------------------------------------------------------------------------------------------------------------RGGPRARSFSHKRTHTGTGISGISRNEANHWSSEQRGCNTDSPGQIDNYETVSAFITADLKKYCLNWRYETISLFAQRLNEIYGLPSFFQWLHRRLERSVLYVSDPHCPPDLDNHGDLDNVPNDQIFIKYPMGGIEGYCQKLWTISTIPYLYLAAHESGVRIASLVQGDNQTIAVTKRVPSSWPYHLKKREAARVTREYFCLLRQRLHDIGHHLKANETIVSSHFFVYSKGIYYDGLLISQSLKSIARCVFWSETIVDETRAACSNIATTIAKSIERGFDRYLAYSLNILKVIQQILISLGFTINSTMTQDVVIPLLSNNDLLIRMALLPAPIGGMNYLNMSRLFVRNIGDPVTSSIADLKRMIGASLMPEETLHQVMTQQPGDSSFLDWASDPYSANLVCIQSITRLLKNITARYVLINSPNPMLRGLFHDDSKEEDEQLATFLMDRSVIVPRAAHEILDHSITGAREAIAGMLDTTKGLIRTSMRRGGLTARVIARISTYDYEQFRSGMVLLTGSRRNYLIDRDSCSVQLARALRSHMWARLARGRPIYGLEVPDVLESMRGHLIQRHATCILCDFGSSN--YGWFFVPSNCQLDDIDRETSALRVPYIGSTTDERTDMKLAFVKSPSRSLRSAVRIATVYSWAYGDDDKSWNEALKLAQQRAKVSLEELKMITPISTSTNLAHRLRDRSTQVKYSGTSLVRVARYTTISNDNLSFVISDKKVDTNFIYQQGMLLGLGVLETLFRLDKDTGPSNTVLHLHVETDCCVIPMIDHPRIPSLHELNFKRELCTNPLIYDNAPIIDRDATKLYTQSHRRHL--------VEFVTWSTSQLYHILAKSTALSMIDLVTKFEKDHMNEVAALIGDDDINSFITEFLLVEPRLFTVYLGQCTAINWAFDIHYHRPLGKYQMGELLTSFLARMSKSVFKVFVNALSHPKIYKKFWHSGIIEPIHGPSLDTQNLHITVCNMIYSCYMTYLDLLLNDELDEFTYLLCESDEDIVADRFDNIQARHLCVLSDLYCNPRRCPTIRGLQPVEKCAIMTRHIENEAKLSPAGPSWNIGPIVIDHFSCSLTYLRRGSIKQIRLRVDPGFIFEALTETD------PQKPNLQHKQVADMHISNFRPPYDNVAEL----------LGTINSSKHNLPILGTGVC-NYEVHAFRRIGLNSSACYKAVEISTLVRSSIDPGEDSLFLGEGSGSMLVTYKEVLKLKKCFYNSGVSAESRSSQRELAPYPSEVSLVEHQ----LGVEKTVKVLFNGRPEVTWVGSVDCFNYIISNIQTSSLGLIHSDIETLPTKDITERLEELSAVLALALLLGKVGSVLVIKVMPISGDYVQGFMSYAVPYYREIIIIYPRYSNFISTEAYLVLLGLKTNRLIDPERIKQQVVESGIRTTPGLVGHILSVKQFNCIQS--------------------------------------QVGPAITRGEINPILRKLTSIERILINCGLTINGTKICSDIVHHDISSGPEGLLNSSIILLKEL------ARFRDNQRSQQGMFHAYPVLLSSRQRELISRVARKFWGYILLYSSDRRL--LSRLMSNLKSGYLLFDLHQNLLMRNLSKSEKQLIRTGGLKREWLFRLTAKEIKEWFKLIG------------
>MN632590/Rinderpest_morbillivirus_strain_Kenya/Kiambu/88_isolate_RPV068_complete_genome/Rinderpest_morbillivirus/Morbillivirus/cattle/Kenya/1988_translation
------------------QSSQWFEPFLFWFTIKTEMRSTIKSSA--HTSHRRRYIPSFFTGDSFEILISRDLVAIV----------HRELHHVYYLTFEMVLMYCDIIEGRLMTETAMVIDPRYINLLERVQYMWKLIDGFFPTLGNSTYQVVALLEPLSLAYLQLRDVTIELRGAFLNHCFTEIHEILDQNGVTDDNTYHGIIEALDYIFITDDIHLTGEIFSFFRSFGHPRLEAITAADNVRKHMNQPKVIVYETLMKGHAIFCGIIINGYRDRHGGSWPPVQLPVHAATSIRNAQASGEGLTYEQCVDNWKSFAGVRFGCFMPLSLDSDLTMYLKDKALAALRREWDSAYPREFLRYDPPKSTSSRRLVDVFLNDSTFDPYNMIMYVVSGDYLRDPDFNLSYSLKEKEIKETGRLFAKMTYKMRACQVIAENLISNGIGKYFRDNGMAKDEHDLTKALHTLAVSGVPKDLKDDY------------------------------------------------------------------------------------------------------------------------------------------------------RGGPRARSFSHKRTHTGTGISGISRNEANHWSSEQRGCNTDSPGQIDNYETVSAFITADLKKYCLNWRYETISLFAQRLNEIYGLPSFFQWLHRRLERSVLYVSDPHCPPDLDNHGDLDNVPNDQIFIKYPMGGIEGYCQKLWTISTIPYLYLAAHESGVRIASLVQGDNQTIAVTKRVPSSWPYHLKKREAARVTREYFCLLRQRLHDIGHHLKANETIVSSHFFVYSKGIYYDGLLISQSLKSIARCVFWSETIVDETRAACSNIATTIAKSIERGFDRYLAYSLNILKVIQQILISLGFTINSTMTQDVVIPLLSNNDLLIRMALLPAPIGGMNYLNMSRLFVRNIGDPVTSSIADLKRMIGASLMPEETLHQVMTQQPGDSSFLDWASDPYSANLVCIQSITRLLKNITARYVLINSPNPMLRGLFHDDSKEEDEQLATFLMDRSVIVPRAAHEILDHSITGAREAIAGMLDTTKGLIRTSMRRGGLTARVIARISTYDYEQFRSGMVLLTGSRRNYLIDRDSCSVQLARALRSHMWARLARGRPIYGLEVPDVLESMRGHLIQRHATCILCDFGSSN--YGWFFVPSNCQLDDIDRETSALRVPYIGSTTDERTDMKLAFVKSPSRSLRSAVRIATVYSWAYGDDDKSWNEALKLAQQRAKVSLEELKMITPISTSTNLAHRLRDRSTQVKYSGTSLVRVARYTTISNDNLSFVISDKKVDTNFIYQQGMLLGLGVLETLFRLDKDTGPSNTVLHLHVETDCCVIPMIDHPRIPSLHELNFKRELCTNPLIYDNAPIIDRDATKLYTQSHRRHL--------VEFVTWSTSQLYHILAKSTALSMIDLVTKFEKDHMNEVAALIGDDDINSFITEFLLVEPRLFTVYLGQCTAINWAFDIHYHRPLGKYQMGELLTSFLARMSKSVFKVFVNALSHPKIYKKFWHSGIIEPIHGPSLDTQNLHITVCNMIYSCYMTYLDLLLNDELDEFTYLLCESDEDIVADRFDNIQARHLCVLSDLYCNPRRCPTIRGLQPVEKCAIMTRHIENEAKLSPAGPSWNIGPIVIDHFSCSLTYLRRGSIKQIRLRVDPGFIFEALTETD------PQKPNLQHKQVADMHISNFRPPYDNVAEL----------LGTINSSKHNLPILGTGVC-NYEVHAFRRIGLNSSACYKAVEISTLVRSSIDPGEDSLFLGEGSGSMLVTYKEVLKLKKCFYNSGVSAESRSSQRELAPYPSEVSLVEHQ----LGVEKTVKVLFNGRPEVTWVGSVDCFNYIISNIQTSSLGLIHSDIETLPTKDITERLEELSAVLALALLLGKVGSVLVIKVMPISGDYVQGFMSYAVPYYREIIIIYPRYSNFISTEAYLVLLGLKTNRLIDPERIKQQVVESGIRTTPGLVGHILSVKQFNCIQS--------------------------------------QVGPAITRGEINPILRKLTSIERILINCGLTINGTKICSDIVHHDISSGPEGLLNSSIILLKEL------ARFRDNQRSQQGMFHAYPVLLSSRQRELISRVARKFWGYILLYSSDRRL--LSRLMSNLKSGYLLFDLHQNLLMRNLSKSEKQLIRTGGLKREWLFRLTAKEIKEWFKLIG------------
>MN632591/Rinderpest_morbillivirus_strain_India/Ajmer/54_isolate_RPV070_complete_genome/Rinderpest_morbillivirus/Morbillivirus/cattle/India/1954_translation
------------------QSSQWFEPFLFWFTIKTEMRSTIKSSA--HTSHRRRYIPSFFTGDSFEILISRDLVAIV----------HRELHHVYYLTFEMVLMYCDIVEGRLMTETAMVIDPRYTELLERVRYMWKLIDGFFPTLGNPTYQVVALLEPLSLAYLQLRDVTTELRGAFLNHCFTEIHEILNQNGVTNDNTYHEIIEGLDYIFITDDIHLTGEIFSFFRSFGHPRLEAITAADNVRKHMNQPKVIVYETLMKGHAIFCGIIINGYRDRHGGSWPPIHLPVHAANSIKNAQASGEGLTYEQCVDNWKSFAGVRFGCFMPLSLDSDLTMYLKDKALAALKREWDSAYPKEFLRYNPPKSTSSRRLVDVFLNDSTFDPYNMIMYVVSGDYLQDPDFNLSYSLKEKEIKETGRLFAKMTYKMRACQVIAENLISNGIGKYFRDNGMAKDEHDLTKALHTLAVSGVPKDFKDNY------------------------------------------------------------------------------------------------------------------------------------------------------RGGPRAKTFSPKKAHTGTGISRMSRNETNHQSSGQRGWNTGSPDQIENYETVSAFITADLKKYCLNWRYETISLFAQRLNEIYGLPSFFQWLHRRLERAVLYVSDPHCPPDLDNHVHLDNVPNDQIFIKYPMGGIEGYCQKLWTISTIPYLYLAAHESGVRIASLVQGDNQTIAVTKRVPSSWPYHLKKREAARVTREYFCLLRQRLHDIGHHLKANETIVSSHFFVYSKGIYYDGLLISQSLKSIARCVFWSETIVDETRAACSNIATTIAKSIERGFDRYLAYSLNILKVIQQILISLGFTINSTMTQDVVVPLLSNNDLLIRMALLPAPIGGMNYLNMSRLFVRNIGDPVTSSIADLKRMISASLMPEETLHQVMTQQPGDSSFLDWASDPYSANLVCIQSITRLLKNITARYVLINSPNPMLRGLFHDDSREEDEQLATFLMDRSVIVPRAAHEILDHSITGAREAIAGMLDTTKGLIRTSMRRGGLTTRVIARLSTYDYEQFRSGMVLLTGSKRNYLIDRDSCSVQLARALRSHMWARLSRGRPIYGLEVPDVLESMRGHLIQRHATCILCDFGSSN--YGWFFVPSNCQLDDIDRETSALRVPYIGSTTDERTDMKLAFVKSPSRSLRSAVRIATVYSWAYGDDDKSWNEALKLAQQRAKVSLEELKMITPISTSTNLAHRLRDRSTQVKYSGTSLVRVARYTTISNDNLSFVISDKKVDTNFIYQQGMLLGLGVLETLFRLDKDTGPSNTVLHLHVETDCCVIPMVDHPRIPSLHELNFKRELCTNPLIYDSAPIIDRDATKLYTQSHRRHL--------VEFVTWSTSQLYHILAKSTALSMIDLVTKFEKDHMNEVSALIGDDDINSFITEFLLVEPRLFTVYLGQCTAINWAFDIHYHRPSGKYQMGELLTSFLARMSKSVFKVFVNALSHPKIYRKFWHSGIIEPIHGPSLDTQNLHITVCNMIYSCYMTYLDLLLNDELDEFTYLLCESDEDIVADRFDNIQARHLCVLSDLYCNPRGCPTIRGLQPVEKCAIMTKHIEAEAKLSPAGPSWNIDPIVIDHFSCSLTYLRRGSIKQIRLRVDPGFIFEALTETD------PQKPNLRHEQVIDMHINNFRPPYDNIAEL----------LGTINSSKHNLPILGTGVC-NYEVHAFRRIGLNSSACYKAVEISTLIKSSIDPGEDSLFLGEGSGSMLVTYKEILKLKKCFYNSGVSAESRSGQRELAPYPSEVSLVEHQ----LGVEKTVRVLFNGRPEVTWVGSIDCFNYIISNIQTSSLGLIHSDIETLPTKDITEKLEELSAILALALLLGKIGSVLVIKVMPVSGDYVQGFMNYVVPYYREILIIYPRYSNFISTEAYLVLLGLKANRLIDPERIKQQVVESGIRTIPGLVGHILSVKQFNCIQS--------------------------------------QVGPAITRGEINPILRKLTPIERILINCGLTVNGTKICSDIVHHDISSGSDGLLNSSVILLKEL------ARFRDNQRSQQGMFHAYPVLLSSRQRELISRVARKFWGYILLYSSDRRL--LSRLMSNLKSGYLLFDLHQNLFMKNLSKSEKQLIRAGGLKREWLFKLTTKEIKEWFKLIG------------
>MN632592/Rinderpest_morbillivirus_strain_India/Bangalore/72_isolate_RPV071_complete_genome/Rinderpest_morbillivirus/Morbillivirus/cattle/India/1972_translation
[truncated: 5,128,133 more chars]
